# Supplementary material for: Manganese is a potent inducer of lysosomal activity that inhibits de novo HBV infection
Source: PLoS Pathog. 2025 Jan 2;21(1):e1012800. doi: 10.1371/journal.ppat.1012800 (PMC11694974; doi:10.1371/journal.ppat.1012800)
Supplement: S1 Dataset — (ZIP) [file ppat.1012800.s012.zip]

Archive with 113 entries (90 files):
- Figs 1-9 minimal data set/
- Figs 1-9 minimal data set/fig 1/
- Figs 1-9 minimal data set/fig 1/fig 1A.xlsx
- Figs 1-9 minimal data set/fig 1/fig 1B.xlsx
- Figs 1-9 minimal data set/fig 1/fig 1C.xlsx
- Figs 1-9 minimal data set/fig 1/fig 1D.Tif
- Figs 1-9 minimal data set/fig 1/fig 1E/
- Figs 1-9 minimal data set/fig 1/fig 1E/ACTB.Tif
- Figs 1-9 minimal data set/fig 1/fig 1E/Capsid.Tif
- Figs 1-9 minimal data set/fig 1/fig 1E/HBc.Tif
- Figs 1-9 minimal data set/fig 1/fig 1E/HBs.Tif
- Figs 1-9 minimal data set/fig 1/fig 1E/fig 1E.xlsx
- Figs 1-9 minimal data set/fig 2/
- Figs 1-9 minimal data set/fig 2/fig 2A pathway_stats_Mn_Mock.xlsx
- Figs 1-9 minimal data set/fig 2/fig 2B diff_all_up_Mn_MOCK.xlsx
- Figs 1-9 minimal data set/fig 2/fig 2C/
- Figs 1-9 minimal data set/fig 2/fig 2C/ACTB for AKT.Tif
- Figs 1-9 minimal data set/fig 2/fig 2C/ACTB for upper panel, the second one.Tif
- Figs 1-9 minimal data set/fig 2/fig 2C/P-4E-BP1,lower.Tif
- Figs 1-9 minimal data set/fig 2/fig 2C/P-AKT.Tif
- Figs 1-9 minimal data set/fig 2/fig 2C/P-S6K, lower.Tif
- Figs 1-9 minimal data set/fig 2/fig 2C/total 4E-BP1.Tif
- Figs 1-9 minimal data set/fig 2/fig 2C/total AKT.Tif
- Figs 1-9 minimal data set/fig 2/fig 2C/total S6K.Tif
- Figs 1-9 minimal data set/fig 2/fig 2D/
- Figs 1-9 minimal data set/fig 2/fig 2D/ACTB, upper.Tif
- Figs 1-9 minimal data set/fig 2/fig 2D/P-4EBP1.Tif
- Figs 1-9 minimal data set/fig 2/fig 2D/P-S6K.Tif
- Figs 1-9 minimal data set/fig 2/fig 2D/total 4E-BP1.Tif
- Figs 1-9 minimal data set/fig 2/fig 2D/total S6K.Tif
- Figs 1-9 minimal data set/fig 2/fig 2E/
- Figs 1-9 minimal data set/fig 2/fig 2E/ACTB, upper.Tif
- Figs 1-9 minimal data set/fig 2/fig 2E/P-4EBP1.Tif
- Figs 1-9 minimal data set/fig 2/fig 2E/P-S6K.Tif
- Figs 1-9 minimal data set/fig 2/fig 2E/total 4EBP1.Tif
- Figs 1-9 minimal data set/fig 2/fig 2E/total S6K.Tif
- Figs 1-9 minimal data set/fig 3/
- Figs 1-9 minimal data set/fig 3/fig 3A.xlsx
- Figs 1-9 minimal data set/fig 3/fig 3B.xlsx
- Figs 1-9 minimal data set/fig 3/fig 3C.xlsx
- Figs 1-9 minimal data set/fig 3/fig 3D.xlsx
- Figs 1-9 minimal data set/fig 3/fig 3E/
- Figs 1-9 minimal data set/fig 3/fig 3E/ACTB.Tif
- Figs 1-9 minimal data set/fig 3/fig 3E/HRS.Tif
- Figs 1-9 minimal data set/fig 3/fig 3E/fig 3E.xlsx
- Figs 1-9 minimal data set/fig 3/fig 3F/
- Figs 1-9 minimal data set/fig 3/fig 3F/LaminB1, upper.Tif
- Figs 1-9 minimal data set/fig 3/fig 3F/TSG101.Tif
- Figs 1-9 minimal data set/fig 3/fig 3F/fig 3F.xlsx
- Figs 1-9 minimal data set/fig 3/fig 3G/
- Figs 1-9 minimal data set/fig 3/fig 3G/ACTB.Tif
- Figs 1-9 minimal data set/fig 3/fig 3G/ALIX.Tif
- Figs 1-9 minimal data set/fig 3/fig 3G/HRS.Tif
- Figs 1-9 minimal data set/fig 3/fig 3G/Rab5.Tif
- Figs 1-9 minimal data set/fig 3/fig 3G/Rab7.Tif
- Figs 1-9 minimal data set/fig 3/fig 3G/TSG101.Tif
- Figs 1-9 minimal data set/fig 4/
- Figs 1-9 minimal data set/fig 4/fig 4A/
- Figs 1-9 minimal data set/fig 4/fig 4A/2.Tif
- Figs 1-9 minimal data set/fig 4/fig 4A/VAMP7.Tif
- Figs 1-9 minimal data set/fig 4/fig 4A/fig 4A.xlsx
- Figs 1-9 minimal data set/fig 4/fig 4B.xlsx
- Figs 1-9 minimal data set/fig 4/fig 4C.xlsx
- Figs 1-9 minimal data set/fig 4/fig 4D.xlsx
- Figs 1-9 minimal data set/fig 4/fig 4E.xlsx
- Figs 1-9 minimal data set/fig 5/
- Figs 1-9 minimal data set/fig 5/fig 5A/
- Figs 1-9 minimal data set/fig 5/fig 5A/GAPDH, the third one.Tif
- Figs 1-9 minimal data set/fig 5/fig 5A/LC3B,the third one.Tif
- Figs 1-9 minimal data set/fig 5/fig 5B/
- Figs 1-9 minimal data set/fig 5/fig 5B/ACTB.Tif
- Figs 1-9 minimal data set/fig 5/fig 5B/EGFR.Tif
- Figs 1-9 minimal data set/fig 5/fig 5B/fig 5B.xlsx
- Figs 1-9 minimal data set/fig 5/fig 5C.xlsx
- Figs 1-9 minimal data set/fig 5/fig 5D.xlsx
- Figs 1-9 minimal data set/fig 5/fig 5E.xlsx
- Figs 1-9 minimal data set/fig 6/
- Figs 1-9 minimal data set/fig 6/fig 6A.xlsx
- Figs 1-9 minimal data set/fig 6/fig 6B.xlsx
- Figs 1-9 minimal data set/fig 6/fig 6C.xlsx
- Figs 1-9 minimal data set/fig 6/fig 6D/
- Figs 1-9 minimal data set/fig 6/fig 6D/ACTB.tif
- Figs 1-9 minimal data set/fig 6/fig 6D/TFEB-GFP.Tif
- Figs 1-9 minimal data set/fig 6/fig 6D/fig 6D.xlsx
- Figs 1-9 minimal data set/fig 7/
- Figs 1-9 minimal data set/fig 7/Fig 7C/
- Figs 1-9 minimal data set/fig 7/Fig 7C/ACTB.Tif
- Figs 1-9 minimal data set/fig 7/Fig 7C/LC3B.Tif
- Figs 1-9 minimal data set/fig 7/Fig 7C/fig 7C.xlsx
- Figs 1-9 minimal data set/fig 7/fig 7B/
- Figs 1-9 minimal data set/fig 7/fig 7B/ACTB for left panel.Tif
- Figs 1-9 minimal data set/fig 7/fig 7B/ACTB for right panel.Tif
- Figs 1-9 minimal data set/fig 7/fig 7B/P-4EBP1.Tif
- Figs 1-9 minimal data set/fig 7/fig 7B/P-AKT.Tif
- Figs 1-9 minimal data set/fig 7/fig 7B/P-S6K.Tif
- Figs 1-9 minimal data set/fig 7/fig 7B/total 4EBP1.Tif
- Figs 1-9 minimal data set/fig 7/fig 7B/total AKT.Tif
- Figs 1-9 minimal data set/fig 7/fig 7B/total S6K.Tif
- Figs 1-9 minimal data set/fig 7/fig 7D.xlsx
- Figs 1-9 minimal data set/fig 7/fig 7E.xlsx
- Figs 1-9 minimal data set/fig 7/fig 7F.xlsx
- Figs 1-9 minimal data set/fig 7/fig 7G/
- Figs 1-9 minimal data set/fig 7/fig 7G/ATP6V1B2.Tif
- Figs 1-9 minimal data set/fig 7/fig 7G/GAPDH.Tif
- Figs 1-9 minimal data set/fig 7/fig 7G/LAMP1.Tif
- Figs 1-9 minimal data set/fig 7/fig 7G/fig 7G.xlsx
- Figs 1-9 minimal data set/fig 8/
- Figs 1-9 minimal data set/fig 8/fig 8A.xlsx
- Figs 1-9 minimal data set/fig 8/fig 8B.xlsx
- Figs 1-9 minimal data set/fig 8/fig 8C.xlsx
- Figs 1-9 minimal data set/fig 8/fig 8D.xlsx
- Figs 1-9 minimal data set/fig 8/fig 8E.xlsx
- Figs 1-9 minimal data set/fig 8/fig 8F.xlsx
