# Supplementary material for: Manganese is a potent inducer of lysosomal activity that inhibits de novo HBV infection
Source: PLoS Pathog. 2025 Jan 2;21(1):e1012800. doi: 10.1371/journal.ppat.1012800 (PMC11694974; doi:10.1371/journal.ppat.1012800)
Supplement: S1 Dataset — (ZIP) [file ppat.1012800.s012.zip › Figs 1-9 minimal data set/fig 1/fig 1A.xlsx]

## Sheet: fig.1A
Fig.1A
dpi	Mock			means	standard deviations	Mn 40 μM			means	standard deviations
3	0.416	0.379	0.439	0.411333	0.030271	0.192	0.175	0.202	0.189667	0.0136504
5	1.579	1.441	1.788	1.60267	0.174706	0.245	0.298	0.332	0.291667	0.0438444
7	2.759	2.67	2.784	2.73767	0.0599194	0.936	0.901	1.143	0.993333	0.130791
9	2.539	2.597	2.688	2.608	0.0751066	1.11	1.019	1.254	1.12767	0.118492
