# Supplementary material for: Manganese is a potent inducer of lysosomal activity that inhibits de novo HBV infection
Source: PLoS Pathog. 2025 Jan 2;21(1):e1012800. doi: 10.1371/journal.ppat.1012800 (PMC11694974; doi:10.1371/journal.ppat.1012800)
Supplement: S1 Dataset — (ZIP) [file ppat.1012800.s012.zip › Figs 1-9 minimal data set/fig 1/fig 1B.xlsx]

## Sheet: Sheet1
	Fig 1B
	X	Y			means	standard deviations
	-1	101.381	105.147	104.017	103.515	1.93281
	0	102.699	101.004	98.5561	100.753	2.08292
	0.69897	99.3094	97.9912	97.8028	98.3678	0.820888
	1	99.1211	97.2378	97.2378	97.8656	1.08729
	1.69897	84.4318	87.0684	88.01	86.5034	1.85477
	2	87.445	85.9384	85.9384	86.4406	0.86983
	2.69897	73.6974	75.3923	75.5806	74.8901	1.03721
	3	66.541	67.2943	66.1644	66.6666	0.575338
	3.69897	21.3433	20.9667	20.2134	20.8411	0.575338
