# Supplementary material for: Manganese is a potent inducer of lysosomal activity that inhibits de novo HBV infection
Source: PLoS Pathog. 2025 Jan 2;21(1):e1012800. doi: 10.1371/journal.ppat.1012800 (PMC11694974; doi:10.1371/journal.ppat.1012800)
Supplement: S1 Dataset — (ZIP) [file ppat.1012800.s012.zip › Figs 1-9 minimal data set/fig 1/fig 1C.xlsx]

## Sheet: Sheet1
Fig 1C
dpi	Mock			means	standard deviations	Pre-infection			means	standard deviations	Pre- and during-infection			means	standard deviations	During-infection			means	standard deviations	Post-infection			means	standard deviations
3	0.361	0.357	0.366	0.361333	0.00450925	0.299	0.333	0.254	0.295333	0.0396274	0.176	0.174	0.173	0.174333	0.00152753	0.219	0.206	0.223	0.216	0.00888819	0.273	0.279	0.28	0.277333	0.00378594
5	1.628	1.628	1.794	1.68333	0.0958401	0.652	0.727	0.512	0.630333	0.109125	0.196	0.226	0.22	0.214	0.0158745	0.31	0.253	0.328	0.297	0.0391535	0.977	0.993	0.999	0.989667	0.0113725
7	2.768	2.704	2.728	2.73333	0.0323316	1.22	1.343	1.108	1.22367	0.117543	1.09	0.924	0.899	0.971	0.103812	0.9	1.04	1.112	1.01733	0.107802	2.441	2.351	2.45	2.414	0.0547449
9	2.6	2.481	2.654	2.57833	0.0885118	1.113	1.239	1.433	1.26167	0.1612	1.128	0.983	0.926	1.01233	0.104146	1.384	1.549	1.587	1.50667	0.107918	2.351	2.496	2.517	2.45467	0.0903899
