# Supplementary material for: Manganese is a potent inducer of lysosomal activity that inhibits de novo HBV infection
Source: PLoS Pathog. 2025 Jan 2;21(1):e1012800. doi: 10.1371/journal.ppat.1012800 (PMC11694974; doi:10.1371/journal.ppat.1012800)
Supplement: S1 Dataset — (ZIP) [file ppat.1012800.s012.zip › Figs 1-9 minimal data set/fig 1/fig 1E/fig 1E.xlsx]

## Sheet: Sheet1
Fig 1E HBeAg
Mn2+(μM)	0			means	standard deviations	10			means	standard deviations	40			means	standard deviations
	1.116	1.102	1.27	1.16267	0.0932166	1.106	1.062	1.063	1.077	0.0251197	1.027	1.046	1.147	1.07333	0.0645006
Fig 1E HBsAg
Mn2+(μM)	0			means	standard deviations	10			means	standard deviations	40			means	standard deviations
	1.698	1.614	1.675	1.66233	0.0434089	1.463	1.45	1.433	1.44867	0.0150444	1.381	1.303	1.326	1.33667	0.0400791
