# Supplementary material for: Manganese is a potent inducer of lysosomal activity that inhibits de novo HBV infection
Source: PLoS Pathog. 2025 Jan 2;21(1):e1012800. doi: 10.1371/journal.ppat.1012800 (PMC11694974; doi:10.1371/journal.ppat.1012800)
Supplement: S1 Dataset — (ZIP) [file ppat.1012800.s012.zip › Figs 1-9 minimal data set/fig 2/fig 2A pathway_stats_Mn_Mock.xlsx]

## Sheet: Sheet
ID	Description	GeneRatio	BgRatio	pvalue	p.adjust	PathwayClass	KEGG link	TotalGene	TargetGene	GeneList	geneUp	geneDown
hsa00010	Glycolysis / Gluconeogenesis	7/95	67/2412	0.0148053458006178	0.307622184968392	Metabolism; Carbohydrate metabolism	KEGG link	67	7	ENSG00000172955;ENSG00000108602;ENSG00000006534;ENSG00000131482;ENSG00000156515;ENSG00000159399;ENSG00000131069;	HK1;HK2;	ADH6;ALDH3A1;ALDH3B1;G6PC;ACSS2;
hsa04010	MAPK signaling pathway	7/95	108/2412	0.129796186018832	0.896455761748503	Environmental Information Processing; Signal transduction	KEGG link	108	7	ENSG00000143507;ENSG00000120129;ENSG00000138166;ENSG00000139318;ENSG00000149269;ENSG00000142875;ENSG00000108984;	DUSP10;DUSP1;DUSP5;DUSP6;PAK1;	PRKACB;MAP2K6;
hsa05204	Chemical carcinogenesis	7/95	80/2412	0.0357324247180181	0.513997186328415	Human Diseases; Cancers: Overview	KEGG link	80	7	ENSG00000172955;ENSG00000160870;ENSG00000108602;ENSG00000006534;ENSG00000243955;ENSG00000244067;ENSG00000105398;	;	ADH6;CYP3A7;ALDH3A1;ALDH3B1;GSTA1;GSTA2;SULT2A1;
hsa00980	Metabolism of xenobiotics by cytochrome P450	7/95	71/2412	0.0199245196980876	0.338716834867489	Metabolism; Xenobiotics biodegradation and metabolism	KEGG link	72	7	ENSG00000172955;ENSG00000108602;ENSG00000006534;ENSG00000243955;ENSG00000244067;ENSG00000167600;ENSG00000105398;	CYP2S1;	ADH6;ALDH3A1;ALDH3B1;GSTA1;GSTA2;SULT2A1;
hsa00650	Butanoate metabolism	6/95	28/2412	0.000594582313394564	0.0555934463023918	Metabolism; Carbohydrate metabolism	KEGG link	28	6	ENSG00000183747;ENSG00000138796;ENSG00000066813;ENSG00000183549;ENSG00000005187;ENSG00000087299;	;	ACSM2A;HADH;ACSM2B;ACSM5;ACSM3;L2HGDH;
hsa00360	Phenylalanine metabolism	5/95	17/2412	0.000362411745023522	0.0555934463023918	Metabolism; Amino acid metabolism	KEGG link	17	5	ENSG00000132437;ENSG00000108602;ENSG00000006534;ENSG00000131480;ENSG00000171759;	AOC2;	DDC;ALDH3A1;ALDH3B1;PAH;
hsa05205	Proteoglycans in cancer	5/95	66/2412	0.1156580302644	0.896455761748503	Human Diseases; Cancers: Overview	KEGG link	66	5	ENSG00000135679;ENSG00000149269;ENSG00000122861;ENSG00000142875;ENSG00000114423;	MDM2;PAK1;PLAU;CBLB;	PRKACB;
hsa00564	Glycerophospholipid metabolism	5/95	95/2412	0.318585289227513	0.896455761748503	Metabolism; Lipid metabolism	KEGG link	95	5	ENSG00000119927;ENSG00000185813;ENSG00000164089;ENSG00000184381;ENSG00000138678;	AGPAT9;	GPAM;PCYT2;ETNPPL;PLA2G6;
hsa04910	Insulin signaling pathway	5/95	68/2412	0.127039028050553	0.896455761748503	Organismal Systems; Endocrine system	KEGG link	68	5	ENSG00000131482;ENSG00000156515;ENSG00000159399;ENSG00000142875;ENSG00000114423;	HK1;HK2;CBLB;	G6PC;PRKACB;
hsa00982	Drug metabolism - cytochrome P450	5/95	69/2412	0.132918214988088	0.896455761748503	Metabolism; Xenobiotics biodegradation and metabolism	KEGG link	70	5	ENSG00000172955;ENSG00000108602;ENSG00000006534;ENSG00000243955;ENSG00000244067;	;	ADH6;ALDH3A1;ALDH3B1;GSTA1;GSTA2;
hsa04066	HIF-1 signaling pathway	5/95	56/2412	0.0668921166181215	0.735813282799337	Environmental Information Processing; Signal transduction	KEGG link	56	5	ENSG00000129521;ENSG00000156515;ENSG00000159399;ENSG00000152256;ENSG00000170525;	EGLN3;HK1;HK2;PDK1;PFKFB3;	;
hsa00350	Tyrosine metabolism	5/95	35/2412	0.0108370898055896	0.307622184968392	Metabolism; Amino acid metabolism	KEGG link	35	5	ENSG00000172955;ENSG00000132437;ENSG00000108602;ENSG00000006534;ENSG00000131480;	AOC2;	ADH6;DDC;ALDH3A1;ALDH3B1;
hsa05202	Transcriptional misregulation in cancer	5/95	34/2412	0.00958164954384809	0.307622184968392	Human Diseases; Cancers: Overview	KEGG link	34	5	ENSG00000139318;ENSG00000135679;ENSG00000149968;ENSG00000122861;ENSG00000184012;	DUSP6;MDM2;MMP3;PLAU;	TMPRSS2;
hsa00410	beta-Alanine metabolism	5/95	31/2412	0.00642253063170182	0.307622184968392	Metabolism; Metabolism of other amino acids	KEGG link	31	5	ENSG00000108602;ENSG00000006534;ENSG00000131480;ENSG00000119711;ENSG00000088826;	AOC2;SMOX;	ALDH3A1;ALDH3B1;ALDH6A1;
hsa00340	Histidine metabolism	4/95	24/2412	0.0130930804870072	0.307622184968392	Metabolism; Amino acid metabolism	KEGG link	24	4	ENSG00000139344;ENSG00000132437;ENSG00000108602;ENSG00000006534;	;	AMDHD1;DDC;ALDH3A1;ALDH3B1;
hsa04014	Ras signaling pathway	4/95	80/2412	0.387605256772116	0.896455761748503	Environmental Information Processing; Signal transduction	KEGG link	80	4	ENSG00000142627;ENSG00000149269;ENSG00000142875;ENSG00000184381;	EPHA2;PAK1;	PRKACB;PLA2G6;
hsa00071	Fatty acid degradation	4/95	44/2412	0.0924116014932475	0.896455761748503	Metabolism; Lipid metabolism	KEGG link	44	4	ENSG00000172955;ENSG00000164398;ENSG00000138796;ENSG00000197142;	ACSL5;	ADH6;ACSL6;HADH;
hsa04151	PI3K-Akt signaling pathway	4/95	70/2412	0.296434861997568	0.896455761748503	Environmental Information Processing; Signal transduction	KEGG link	71	4	ENSG00000142627;ENSG00000131482;ENSG00000096968;ENSG00000135679;	EPHA2;JAK2;MDM2;	G6PC;
hsa00051	Fructose and mannose metabolism	4/95	33/2412	0.0385290019267316	0.514637382878487	Metabolism; Carbohydrate metabolism	KEGG link	33	4	ENSG00000156515;ENSG00000159399;ENSG00000138030;ENSG00000170525;	HK1;HK2;PFKFB3;	KHK;
hsa04146	Peroxisome	4/95	56/2412	0.176587462769858	0.896455761748503	Cellular Processes; Transport and catabolism	KEGG link	56	4	ENSG00000120915;ENSG00000164398;ENSG00000110921;ENSG00000197142;	ACSL5;	EPHX2;ACSL6;MVK;
hsa00601	Glycosphingolipid biosynthesis - lacto and neolacto series	4/95	27/2412	0.0197633756042818	0.338716834867489	Metabolism; Glycan biosynthesis and metabolism	KEGG link	27	4	ENSG00000179913;ENSG00000128274;ENSG00000126091;ENSG00000176383;	B3GNT3;A4GALT;B3GNT4;	ST3GAL3;
hsa03320	PPAR signaling pathway	4/95	39/2412	0.0648459575511739	0.735813282799337	Organismal Systems; Endocrine system	KEGG link	39	4	ENSG00000180432;ENSG00000164398;ENSG00000197142;ENSG00000134824;	ACSL5;	CYP8B1;ACSL6;FADS2;
hsa05200	Pathways in cancer	4/95	98/2412	0.545692663015698	0.896455761748503	Human Diseases; Cancers: Overview	KEGG link	98	4	ENSG00000129521;ENSG00000135679;ENSG00000142875;ENSG00000114423;	EGLN3;MDM2;CBLB;	PRKACB;
hsa04920	Adipocytokine signaling pathway	4/95	32/2412	0.0348806785892195	0.513997186328415	Organismal Systems; Endocrine system	KEGG link	32	4	ENSG00000164398;ENSG00000131482;ENSG00000096968;ENSG00000197142;	JAK2;ACSL5;	ACSL6;G6PC;
hsa04068	FoxO signaling pathway	4/95	59/2412	0.200811198546434	0.896455761748503	Environmental Information Processing; Signal transduction	KEGG link	60	4	ENSG00000145632;ENSG00000173846;ENSG00000131482;ENSG00000135679;	PLK2;PLK3;MDM2;	G6PC;
hsa00052	Galactose metabolism	3/95	31/2412	0.120413041617443	0.896455761748503	Metabolism; Carbohydrate metabolism	KEGG link	31	3	ENSG00000131482;ENSG00000156515;ENSG00000159399;	HK1;HK2;	G6PC;
hsa04919	Thyroid hormone signaling pathway	3/95	54/2412	0.358541753484337	0.896455761748503	Organismal Systems; Endocrine system	KEGG link	54	3	ENSG00000211452;ENSG00000135679;ENSG00000142875;	MDM2;	DIO1;PRKACB;
hsa04071	Sphingolipid signaling pathway	3/95	65/2412	0.476199913649733	0.896455761748503	Environmental Information Processing; Signal transduction	KEGG link	65	3	ENSG00000164023;ENSG00000177076;ENSG00000172296;	SGMS2;ACER2;	SPTLC3;
hsa00430	Taurine and hypotaurine metabolism	3/95	11/2412	0.00775992335697316	0.307622184968392	Metabolism; Metabolism of other amino acids	KEGG link	11	3	ENSG00000129596;ENSG00000167741;ENSG00000139631;	;	CDO1;GGT6;CSAD;
hsa04973	Carbohydrate digestion and absorption	3/95	29/2412	0.103444179087565	0.896455761748503	Organismal Systems; Digestive system	KEGG link	29	3	ENSG00000131482;ENSG00000156515;ENSG00000159399;	HK1;HK2;	G6PC;
hsa00280	Valine, leucine and isoleucine degradation	3/95	48/2412	0.292668109048942	0.896455761748503	Metabolism; Amino acid metabolism	KEGG link	48	3	ENSG00000138796;ENSG00000119711;ENSG00000105552;	;	HADH;ALDH6A1;BCAT2;
hsa05230	Central carbon metabolism in cancer	3/95	51/2412	0.325591073902846	0.896455761748503	Human Diseases; Cancers: Overview	KEGG link	51	3	ENSG00000156515;ENSG00000159399;ENSG00000152256;	HK1;HK2;PDK1;	;
hsa00330	Arginine and proline metabolism	3/95	50/2412	0.314601579743638	0.896455761748503	Metabolism; Amino acid metabolism	KEGG link	50	3	ENSG00000081181;ENSG00000088826;ENSG00000250799;	ARG2;SMOX;	PRODH2;
hsa00600	Sphingolipid metabolism	3/95	47/2412	0.281743470510642	0.896455761748503	Metabolism; Lipid metabolism	KEGG link	47	3	ENSG00000164023;ENSG00000177076;ENSG00000172296;	SGMS2;ACER2;	SPTLC3;
hsa04360	Axon guidance	3/95	59/2412	0.412912830064101	0.896455761748503	Organismal Systems; Development	KEGG link	59	3	ENSG00000142627;ENSG00000149269;ENSG00000152256;	EPHA2;PAK1;PDK1;	;
hsa00270	Cysteine and methionine metabolism	3/95	44/2412	0.249260994057406	0.896455761748503	Metabolism; Amino acid metabolism	KEGG link	44	3	ENSG00000129596;ENSG00000151224;ENSG00000105552;	;	CDO1;MAT1A;BCAT2;
hsa00830	Retinol metabolism	3/95	62/2412	0.444894864864971	0.896455761748503	Metabolism; Metabolism of cofactors and vitamins	KEGG link	62	3	ENSG00000172955;ENSG00000160870;ENSG00000167600;	CYP2S1;	ADH6;CYP3A7;
hsa04726	Serotonergic synapse	3/95	45/2412	0.260029249893435	0.896455761748503	Organismal Systems; Nervous system	KEGG link	46	3	ENSG00000132437;ENSG00000120129;ENSG00000142875;	DUSP1;	DDC;PRKACB;
hsa04062	Chemokine signaling pathway	3/95	54/2412	0.358541753484337	0.896455761748503	Organismal Systems; Immune system	KEGG link	54	3	ENSG00000096968;ENSG00000149269;ENSG00000142875;	JAK2;PAK1;	PRKACB;
hsa01524	Platinum drug resistance	3/95	44/2412	0.249260994057406	0.896455761748503	Human Diseases; Drug resistance: Antineoplastic	KEGG link	44	3	ENSG00000243955;ENSG00000244067;ENSG00000135679;	MDM2;	GSTA1;GSTA2;
hsa04024	cAMP signaling pathway	3/95	65/2412	0.476199913649733	0.896455761748503	Environmental Information Processing; Signal transduction	KEGG link	65	3	ENSG00000157087;ENSG00000149269;ENSG00000142875;	PAK1;	ATP2B2;PRKACB;
hsa00480	Glutathione metabolism	3/95	53/2412	0.347569799773701	0.896455761748503	Metabolism; Metabolism of other amino acids	KEGG link	53	3	ENSG00000167741;ENSG00000243955;ENSG00000244067;	;	GGT6;GSTA1;GSTA2;
hsa00500	Starch and sucrose metabolism	3/95	36/2412	0.166772422875742	0.896455761748503	Metabolism; Carbohydrate metabolism	KEGG link	36	3	ENSG00000131482;ENSG00000156515;ENSG00000159399;	HK1;HK2;	G6PC;
hsa04750	Inflammatory mediator regulation of TRP channels	3/95	57/2412	0.391291548544392	0.896455761748503	Organismal Systems; Sensory system	KEGG link	57	3	ENSG00000142875;ENSG00000108984;ENSG00000184381;	;	PRKACB;MAP2K6;PLA2G6;
hsa05152	Tuberculosis	3/95	44/2412	0.249260994057406	0.896455761748503	Human Diseases; Infectious diseases: Bacterial	KEGG link	44	3	ENSG00000173846;ENSG00000134070;ENSG00000096968;	PLK3;IRAK2;JAK2;	;
hsa05164	Influenza A	3/95	57/2412	0.391291548544392	0.896455761748503	Human Diseases; Infectious diseases: Viral	KEGG link	57	3	ENSG00000096968;ENSG00000108984;ENSG00000184012;	JAK2;	MAP2K6;TMPRSS2;
hsa05169	Epstein-Barr virus infection	3/95	67/2412	0.496627907867776	0.896455761748503	Human Diseases; Infectious diseases: Viral	KEGG link	67	3	ENSG00000135679;ENSG00000142875;ENSG00000108984;	MDM2;	PRKACB;MAP2K6;
hsa00592	alpha-Linolenic acid metabolism	2/95	25/2412	0.258322900103656	0.896455761748503	Metabolism; Lipid metabolism	KEGG link	25	2	ENSG00000184381;ENSG00000134824;	;	PLA2G6;FADS2;
hsa00061	Fatty acid biosynthesis	2/95	13/2412	0.0903214554968382	0.896455761748503	Metabolism; Lipid metabolism	KEGG link	13	2	ENSG00000164398;ENSG00000197142;	ACSL5;	ACSL6;
hsa04912	GnRH signaling pathway	2/95	58/2412	0.675111730480419	0.896455761748503	Organismal Systems; Endocrine system	KEGG link	58	2	ENSG00000142875;ENSG00000108984;	;	PRKACB;MAP2K6;
hsa00590	Arachidonic acid metabolism	2/95	61/2412	0.702079983818391	0.896455761748503	Metabolism; Lipid metabolism	KEGG link	61	2	ENSG00000120915;ENSG00000184381;	;	EPHX2;PLA2G6;
hsa04976	Bile secretion	2/95	29/2412	0.317628551155119	0.896455761748503	Organismal Systems; Digestive system	KEGG link	29	2	ENSG00000142875;ENSG00000105398;	;	PRKACB;SULT2A1;
hsa01522	Endocrine resistance	2/95	48/2412	0.571162120370314	0.896455761748503	Human Diseases; Drug resistance: Antineoplastic	KEGG link	49	2	ENSG00000135679;ENSG00000142875;	MDM2;	PRKACB;
hsa04015	Rap1 signaling pathway	2/95	60/2412	0.693300384656802	0.896455761748503	Environmental Information Processing; Signal transduction	KEGG link	60	2	ENSG00000142627;ENSG00000108984;	EPHA2;	MAP2K6;
hsa05031	Amphetamine addiction	2/95	24/2412	0.243478819307045	0.896455761748503	Human Diseases; Substance dependence	KEGG link	24	2	ENSG00000132437;ENSG00000142875;	;	DDC;PRKACB;
hsa00900	Terpenoid backbone biosynthesis	2/95	22/2412	0.213944816624922	0.896455761748503	Metabolism; Metabolism of terpenoids and polyketides	KEGG link	22	2	ENSG00000167508;ENSG00000110921;	;	MVD;MVK;
hsa04380	Osteoclast differentiation	2/95	43/2412	0.510983294259771	0.896455761748503	Organismal Systems; Development	KEGG link	43	2	ENSG00000083799;ENSG00000108984;	CYLD;	MAP2K6;
hsa04152	AMPK signaling pathway	2/95	51/2412	0.604654772522418	0.896455761748503	Environmental Information Processing; Signal transduction	KEGG link	51	2	ENSG00000131482;ENSG00000170525;	PFKFB3;	G6PC;
hsa00562	Inositol phosphate metabolism	2/95	71/2412	0.778948050848754	0.896455761748503	Metabolism; Carbohydrate metabolism	KEGG link	71	2	ENSG00000141401;ENSG00000119711;	;	IMPA2;ALDH6A1;
hsa00532	Glycosaminoglycan biosynthesis - chondroitin sulfate / dermatan sulfate	2/95	20/2412	0.184814258745264	0.896455761748503	Metabolism; Glycan biosynthesis and metabolism	KEGG link	20	2	ENSG00000182022;ENSG00000169826;	CHST15;CSGALNACT2;	;
hsa05206	MicroRNAs in cancer	2/95	58/2412	0.675111730480419	0.896455761748503	Human Diseases; Cancers: Overview	KEGG link	58	2	ENSG00000135679;ENSG00000122861;	MDM2;PLAU;	;
hsa04012	ErbB signaling pathway	2/95	50/2412	0.593711098066749	0.896455761748503	Environmental Information Processing; Signal transduction	KEGG link	50	2	ENSG00000149269;ENSG00000114423;	PAK1;CBLB;	;
hsa00520	Amino sugar and nucleotide sugar metabolism	2/95	48/2412	0.571162120370314	0.896455761748503	Metabolism; Carbohydrate metabolism	KEGG link	48	2	ENSG00000156515;ENSG00000159399;	HK1;HK2;	;
hsa05203	Viral carcinogenesis	2/95	48/2412	0.571162120370314	0.896455761748503	Human Diseases; Cancers: Overview	KEGG link	48	2	ENSG00000135679;ENSG00000142875;	MDM2;	PRKACB;
hsa00640	Propanoate metabolism	2/95	32/2412	0.361457638737324	0.896455761748503	Metabolism; Carbohydrate metabolism	KEGG link	32	2	ENSG00000119711;ENSG00000131069;	;	ALDH6A1;ACSS2;
hsa04666	Fc gamma R-mediated phagocytosis	2/95	46/2412	0.547736299711869	0.896455761748503	Organismal Systems; Immune system	KEGG link	46	2	ENSG00000149269;ENSG00000184381;	PAK1;	PLA2G6;
hsa00260	Glycine, serine and threonine metabolism	2/95	39/2412	0.459099784404123	0.896455761748503	Metabolism; Amino acid metabolism	KEGG link	39	2	ENSG00000124713;ENSG00000131480;	AOC2;	GNMT;
hsa05211	Renal cell carcinoma	2/95	29/2412	0.317628551155119	0.896455761748503	Human Diseases; Cancers: Specific types	KEGG link	29	2	ENSG00000129521;ENSG00000149269;	EGLN3;PAK1;	;
hsa04668	TNF signaling pathway	2/95	45/2412	0.535698214938057	0.896455761748503	Environmental Information Processing; Signal transduction	KEGG link	45	2	ENSG00000149968;ENSG00000108984;	MMP3;	MAP2K6;
hsa04922	Glucagon signaling pathway	2/95	62/2412	0.710652821116839	0.896455761748503	Organismal Systems; Endocrine system	KEGG link	62	2	ENSG00000131482;ENSG00000142875;	;	G6PC;PRKACB;
hsa00380	Tryptophan metabolism	2/95	40/2412	0.472365903669599	0.896455761748503	Metabolism; Amino acid metabolism	KEGG link	40	2	ENSG00000132437;ENSG00000138796;	;	DDC;HADH;
hsa04144	Endocytosis	2/95	50/2412	0.593711098066749	0.896455761748503	Cellular Processes; Transport and catabolism	KEGG link	50	2	ENSG00000135679;ENSG00000114423;	MDM2;CBLB;	;
hsa04261	Adrenergic signaling in cardiomyocytes	2/95	49/2412	0.582546717333824	0.896455761748503	Organismal Systems; Circulatory system	KEGG link	49	2	ENSG00000157087;ENSG00000142875;	;	ATP2B2;PRKACB;
hsa00514	Other types of O-glycan biosynthesis	2/95	22/2412	0.213944816624922	0.896455761748503	Metabolism; Glycan biosynthesis and metabolism	KEGG link	22	2	ENSG00000106003;ENSG00000126091;	LFNG;	ST3GAL3;
hsa05145	Toxoplasmosis	2/95	36/2412	0.418207959732981	0.896455761748503	Human Diseases; Infectious diseases: Parasitic	KEGG link	36	2	ENSG00000096968;ENSG00000108984;	JAK2;	MAP2K6;
hsa04120	Ubiquitin mediated proteolysis	2/95	79/2412	0.827507261324059	0.904657325462427	Genetic Information Processing; Folding, sorting and degradation	KEGG link	79	2	ENSG00000135679;ENSG00000114423;	MDM2;CBLB;	;
hsa05162	Measles	2/95	40/2412	0.472365903669599	0.896455761748503	Human Diseases; Infectious diseases: Viral	KEGG link	40	2	ENSG00000096968;ENSG00000114423;	JAK2;CBLB;	;
hsa01521	EGFR tyrosine kinase inhibitor resistance	2/95	38/2412	0.445646578841313	0.896455761748503	Human Diseases; Drug resistance: Antineoplastic	KEGG link	38	2	ENSG00000096968;ENSG00000167601;	JAK2;AXL;	;
hsa04725	Cholinergic synapse	2/95	38/2412	0.445646578841313	0.896455761748503	Organismal Systems; Nervous system	KEGG link	38	2	ENSG00000096968;ENSG00000142875;	JAK2;	PRKACB;
hsa04970	Salivary secretion	2/95	40/2412	0.472365903669599	0.896455761748503	Organismal Systems; Digestive system	KEGG link	40	2	ENSG00000157087;ENSG00000142875;	;	ATP2B2;PRKACB;
hsa05030	Cocaine addiction	2/95	9/2412	0.046139850379059	0.575210134725602	Human Diseases; Substance dependence	KEGG link	9	2	ENSG00000132437;ENSG00000142875;	;	DDC;PRKACB;
hsa00524	Neomycin, kanamycin and gentamicin biosynthesis	2/95	5/2412	0.0142044139747186	0.307622184968392	Metabolism; Biosynthesis of other secondary metabolites	KEGG link	5	2	ENSG00000156515;ENSG00000159399;	HK1;HK2;	;
hsa00910	Nitrogen metabolism	2/95	17/2412	0.142477034093059	0.896455761748503	Metabolism; Energy metabolism	KEGG link	17	2	ENSG00000118298;ENSG00000074410;	CA12;	CA14;
hsa00310	Lysine degradation	2/95	59/2412	0.684311691898536	0.896455761748503	Metabolism; Amino acid metabolism	KEGG link	59	2	ENSG00000138796;ENSG00000152952;	PLOD2;	HADH;
hsa00533	Glycosaminoglycan biosynthesis - keratan sulfate	2/95	14/2412	0.10275655465908	0.896455761748503	Metabolism; Glycan biosynthesis and metabolism	KEGG link	14	2	ENSG00000183196;ENSG00000126091;	CHST6;	ST3GAL3;
hsa04660	T cell receptor signaling pathway	2/95	49/2412	0.582546717333824	0.896455761748503	Organismal Systems; Immune system	KEGG link	49	2	ENSG00000149269;ENSG00000114423;	PAK1;CBLB;	;
hsa04728	Dopaminergic synapse	2/95	41/2412	0.485438712856272	0.896455761748503	Organismal Systems; Nervous system	KEGG link	41	2	ENSG00000132437;ENSG00000142875;	;	DDC;PRKACB;
hsa04930	Type II diabetes mellitus	2/95	22/2412	0.213944816624922	0.896455761748503	Human Diseases; Endocrine and metabolic diseases	KEGG link	22	2	ENSG00000156515;ENSG00000159399;	HK1;HK2;	;
hsa00140	Steroid hormone biosynthesis	2/95	58/2412	0.675111730480419	0.896455761748503	Metabolism; Lipid metabolism	KEGG link	58	2	ENSG00000160870;ENSG00000109193;	;	CYP3A7;SULT1E1;
hsa05220	Chronic myeloid leukemia	2/95	29/2412	0.317628551155119	0.896455761748503	Human Diseases; Cancers: Specific types	KEGG link	29	2	ENSG00000135679;ENSG00000114423;	MDM2;CBLB;	;
hsa04270	Vascular smooth muscle contraction	2/95	66/2412	0.74292783195938	0.896455761748503	Organismal Systems; Circulatory system	KEGG link	66	2	ENSG00000142875;ENSG00000184381;	;	PRKACB;PLA2G6;
hsa05146	Amoebiasis	2/95	21/2412	0.19931313755004	0.896455761748503	Human Diseases; Infectious diseases: Parasitic	KEGG link	21	2	ENSG00000081181;ENSG00000142875;	ARG2;	PRKACB;
hsa04020	Calcium signaling pathway	2/95	65/2412	0.735156111802835	0.896455761748503	Environmental Information Processing; Signal transduction	KEGG link	65	2	ENSG00000157087;ENSG00000142875;	;	ATP2B2;PRKACB;
hsa04115	p53 signaling pathway	2/95	21/2412	0.19931313755004	0.896455761748503	Cellular Processes; Cell growth and death	KEGG link	21	2	ENSG00000135679;ENSG00000170836;	MDM2;PPM1D;	;
hsa00561	Glycerolipid metabolism	2/95	59/2412	0.684311691898536	0.896455761748503	Metabolism; Lipid metabolism	KEGG link	59	2	ENSG00000119927;ENSG00000138678;	AGPAT9;	GPAM;
hsa04810	Regulation of actin cytoskeleton	1/95	51/2412	0.873980929317818	0.933911050185326	Cellular Processes; Cell motility	KEGG link	51	1	ENSG00000149269;	PAK1;	;
hsa00290	Valine, leucine and isoleucine biosynthesis	1/95	4/2412	0.148566796575008	0.896455761748503	Metabolism; Amino acid metabolism	KEGG link	4	1	ENSG00000105552;	;	BCAT2;
hsa04921	Oxytocin signaling pathway	1/95	73/2412	0.949154801278632	0.963506880659108	Organismal Systems; Endocrine system	KEGG link	73	1	ENSG00000142875;	;	PRKACB;
hsa00240	Pyrimidine metabolism	1/95	75/2412	0.953201994234946	0.963506880659108	Metabolism; Nucleotide metabolism	KEGG link	75	1	ENSG00000183696;	UPP1;	;
hsa00670	One carbon pool by folate	1/95	20/2412	0.553764451309342	0.896455761748503	Metabolism; Metabolism of cofactors and vitamins	KEGG link	20	1	ENSG00000144908;	;	ALDH1L1;
hsa05110	Vibrio cholerae infection	1/95	12/2412	0.383268783387687	0.896455761748503	Human Diseases; Infectious diseases: Bacterial	KEGG link	12	1	ENSG00000142875;	;	PRKACB;
hsa04925	Aldosterone synthesis and secretion	1/95	41/2412	0.810165902328861	0.896455761748503	Organismal Systems; Endocrine system	KEGG link	41	1	ENSG00000142875;	;	PRKACB;
hsa00983	Drug metabolism - other enzymes	1/95	46/2412	0.845296126610263	0.913701593503579	Metabolism; Xenobiotics biodegradation and metabolism	KEGG link	46	1	ENSG00000183696;	UPP1;	;
hsa00220	Arginine biosynthesis	1/95	21/2412	0.571487016997307	0.896455761748503	Metabolism; Amino acid metabolism	KEGG link	21	1	ENSG00000081181;	ARG2;	;
hsa00515	Mannose type O-glycan biosynthesis	1/95	23/2412	0.604869020403264	0.896455761748503	Metabolism; Glycan biosynthesis and metabolism	KEGG link	23	1	ENSG00000126091;	;	ST3GAL3;
hsa04140	Autophagy - animal	1/95	54/2412	0.888594950464317	0.938798055010324	Cellular Processes; Transport and catabolism	KEGG link	54	1	ENSG00000142875;	;	PRKACB;
hsa04913	Ovarian steroidogenesis	1/95	36/2412	0.767160744319653	0.896455761748503	Organismal Systems; Endocrine system	KEGG link	36	1	ENSG00000142875;	;	PRKACB;
hsa04664	Fc epsilon RI signaling pathway	1/95	40/2412	0.802245726975871	0.896455761748503	Organismal Systems; Immune system	KEGG link	40	1	ENSG00000108984;	;	MAP2K6;
hsa04540	Gap junction	1/95	38/2412	0.785411578906315	0.896455761748503	Cellular Processes; Cellular community - eukaryotes	KEGG link	38	1	ENSG00000142875;	;	PRKACB;
hsa04659	Th17 cell differentiation	1/95	25/2412	0.635675751914671	0.896455761748503	Organismal Systems; Immune system	KEGG link	25	1	ENSG00000096968;	JAK2;	;
hsa04657	IL-17 signaling pathway	1/95	30/2412	0.702680400076742	0.896455761748503	Organismal Systems; Immune system	KEGG link	30	1	ENSG00000149968;	MMP3;	;
hsa04310	Wnt signaling pathway	1/95	40/2412	0.802245726975871	0.896455761748503	Environmental Information Processing; Signal transduction	KEGG link	40	1	ENSG00000142875;	;	PRKACB;
hsa04917	Prolactin signaling pathway	1/95	26/2412	0.650175460154347	0.896455761748503	Organismal Systems; Endocrine system	KEGG link	26	1	ENSG00000096968;	JAK2;	;
hsa04740	Olfactory transduction	1/95	17/2412	0.496128614772249	0.896455761748503	Organismal Systems; Sensory system	KEGG link	17	1	ENSG00000142875;	;	PRKACB;
hsa04340	Hedgehog signaling pathway	1/95	16/2412	0.47532558061465	0.896455761748503	Environmental Information Processing; Signal transduction	KEGG link	16	1	ENSG00000142875;	;	PRKACB;
hsa04962	Vasopressin-regulated water reabsorption	1/95	7/2412	0.24545387253635	0.896455761748503	Organismal Systems; Excretory system	KEGG link	7	1	ENSG00000142875;	;	PRKACB;
hsa04022	cGMP-PKG signaling pathway	1/95	63/2412	0.923105969451723	0.94328314911187	Environmental Information Processing; Signal transduction	KEGG link	63	1	ENSG00000157087;	;	ATP2B2;
hsa00620	Pyruvate metabolism	1/95	39/2412	0.793998731393214	0.896455761748503	Metabolism; Carbohydrate metabolism	KEGG link	39	1	ENSG00000131069;	;	ACSS2;
hsa05166	HTLV-I infection	1/95	57/2412	0.901530003253718	0.940716230184209	Human Diseases; Infectious diseases: Viral	KEGG link	57	1	ENSG00000142875;	;	PRKACB;
hsa05120	Epithelial cell signaling in Helicobacter pylori infection	1/95	25/2412	0.635675751914671	0.896455761748503	Human Diseases; Infectious diseases: Bacterial	KEGG link	25	1	ENSG00000149269;	PAK1;	;
hsa04610	Complement and coagulation cascades	1/95	21/2412	0.571487016997307	0.896455761748503	Organismal Systems; Immune system	KEGG link	21	1	ENSG00000122861;	PLAU;	;
hsa04723	Retrograde endocannabinoid signaling	1/95	35/2412	0.757467611414468	0.896455761748503	Organismal Systems; Nervous system	KEGG link	35	1	ENSG00000142875;	;	PRKACB;
hsa05012	Parkinson's disease	1/95	40/2412	0.802245726975871	0.896455761748503	Human Diseases; Neurodegenerative diseases	KEGG link	40	1	ENSG00000142875;	;	PRKACB;
hsa00030	Pentose phosphate pathway	1/95	30/2412	0.702680400076742	0.896455761748503	Metabolism; Carbohydrate metabolism	KEGG link	30	1	ENSG00000171174;	;	RBKS;
hsa04915	Estrogen signaling pathway	1/95	36/2412	0.767160744319653	0.896455761748503	Organismal Systems; Endocrine system	KEGG link	36	1	ENSG00000142875;	;	PRKACB;
hsa00770	Pantothenate and CoA biosynthesis	1/95	18/2412	0.516115162411763	0.896455761748503	Metabolism; Metabolism of cofactors and vitamins	KEGG link	18	1	ENSG00000105552;	;	BCAT2;
hsa04110	Cell cycle	1/95	37/2412	0.776470394694078	0.896455761748503	Cellular Processes; Cell growth and death	KEGG link	37	1	ENSG00000135679;	MDM2;	;
hsa05014	Amyotrophic lateral sclerosis (ALS)	1/95	18/2412	0.516115162411763	0.896455761748503	Human Diseases; Neurodegenerative diseases	KEGG link	18	1	ENSG00000108984;	;	MAP2K6;
hsa04918	Thyroid hormone synthesis	1/95	36/2412	0.767160744319653	0.896455761748503	Organismal Systems; Endocrine system	KEGG link	36	1	ENSG00000142875;	;	PRKACB;
hsa04550	Signaling pathways regulating pluripotency of stem cells	1/95	37/2412	0.776470394694078	0.896455761748503	Cellular Processes; Cellular community - eukaryotes	KEGG link	37	1	ENSG00000096968;	JAK2;	;
hsa01040	Biosynthesis of unsaturated fatty acids	1/95	23/2412	0.604869020403264	0.896455761748503	Metabolism; Lipid metabolism	KEGG link	23	1	ENSG00000134824;	;	FADS2;
hsa05218	Melanoma	1/95	24/2412	0.62058163784223	0.896455761748503	Human Diseases; Cancers: Specific types	KEGG link	24	1	ENSG00000135679;	MDM2;	;
hsa04330	Notch signaling pathway	1/95	17/2412	0.496128614772249	0.896455761748503	Environmental Information Processing; Signal transduction	KEGG link	17	1	ENSG00000106003;	LFNG;	;
hsa00400	Phenylalanine, tyrosine and tryptophan biosynthesis	1/95	5/2412	0.182157392225081	0.896455761748503	Metabolism; Amino acid metabolism	KEGG link	5	1	ENSG00000171759;	;	PAH;
hsa00440	Phosphonate and phosphinate metabolism	1/95	6/2412	0.214436182311751	0.896455761748503	Metabolism; Metabolism of other amino acids	KEGG link	6	1	ENSG00000185813;	;	PCYT2;
hsa00760	Nicotinate and nicotinamide metabolism	1/95	29/2412	0.690335399205803	0.896455761748503	Metabolism; Metabolism of cofactors and vitamins	KEGG link	29	1	ENSG00000106733;	;	NMRK1;
hsa00230	Purine metabolism	1/95	142/2412	0.997214363595548	0.997214363595548	Metabolism; Nucleotide metabolism	KEGG link	142	1	ENSG00000133805;	AMPD3;	;
hsa05168	Herpes simplex infection	1/95	41/2412	0.810165902328861	0.896455761748503	Human Diseases; Infectious diseases: Viral	KEGG link	41	1	ENSG00000096968;	JAK2;	;
hsa04720	Long-term potentiation	1/95	36/2412	0.767160744319653	0.896455761748503	Organismal Systems; Nervous system	KEGG link	36	1	ENSG00000142875;	;	PRKACB;
hsa00512	Mucin type O-glycan biosynthesis	1/95	31/2412	0.714538234666461	0.896455761748503	Metabolism; Glycan biosynthesis and metabolism	KEGG link	31	1	ENSG00000140297;	GCNT3;	;
hsa04213	Longevity regulating pathway - multiple species	1/95	32/2412	0.725927931309336	0.896455761748503	Organismal Systems; Aging	KEGG link	32	1	ENSG00000142875;	;	PRKACB;
hsa04392	Hippo signaling pathway -multiple species	1/95	5/2412	0.182157392225081	0.896455761748503	Environmental Information Processing; Signal transduction	KEGG link	5	1	ENSG00000149269;	PAK1;	;
hsa05323	Rheumatoid arthritis	1/95	8/2412	0.275259228922648	0.896455761748503	Human Diseases; Immune diseases	KEGG link	8	1	ENSG00000149968;	MMP3;	;
hsa04727	GABAergic synapse	1/95	24/2412	0.62058163784223	0.896455761748503	Organismal Systems; Nervous system	KEGG link	24	1	ENSG00000142875;	;	PRKACB;
hsa05219	Bladder cancer	1/95	21/2412	0.571487016997307	0.896455761748503	Human Diseases; Cancers: Specific types	KEGG link	21	1	ENSG00000135679;	MDM2;	;
hsa04933	AGE-RAGE signaling pathway in diabetic complications	1/95	39/2412	0.793998731393214	0.896455761748503	Human Diseases; Endocrine and metabolic diseases	KEGG link	39	1	ENSG00000096968;	JAK2;	;
hsa05034	Alcoholism	1/95	31/2412	0.714538234666461	0.896455761748503	Human Diseases; Substance dependence	KEGG link	31	1	ENSG00000132437;	;	DDC;
hsa04931	Insulin resistance	1/95	58/2412	0.905502253653249	0.940716230184209	Human Diseases; Endocrine and metabolic diseases	KEGG link	58	1	ENSG00000131482;	;	G6PC;
hsa04530	Tight junction	1/95	24/2412	0.62058163784223	0.896455761748503	Cellular Processes; Cellular community - eukaryotes	KEGG link	24	1	ENSG00000142875;	;	PRKACB;
hsa05214	Glioma	1/95	32/2412	0.725927931309336	0.896455761748503	Human Diseases; Cancers: Specific types	KEGG link	32	1	ENSG00000135679;	MDM2;	;
hsa04914	Progesterone-mediated oocyte maturation	1/95	47/2412	0.851507820596749	0.915126220986161	Organismal Systems; Endocrine system	KEGG link	47	1	ENSG00000142875;	;	PRKACB;
hsa04064	NF-kappa B signaling pathway	1/95	30/2412	0.702680400076742	0.896455761748503	Environmental Information Processing; Signal transduction	KEGG link	30	1	ENSG00000122861;	PLAU;	;
hsa04070	Phosphatidylinositol signaling system	1/95	85/2412	0.969122582022783	0.974332918485271	Environmental Information Processing; Signal transduction	KEGG link	85	1	ENSG00000141401;	;	IMPA2;
hsa00062	Fatty acid elongation	1/95	25/2412	0.635675751914671	0.896455761748503	Metabolism; Lipid metabolism	KEGG link	25	1	ENSG00000138796;	;	HADH;
hsa04911	Insulin secretion	1/95	28/2412	0.677483438928193	0.896455761748503	Organismal Systems; Endocrine system	KEGG link	28	1	ENSG00000142875;	;	PRKACB;
hsa05032	Morphine addiction	1/95	36/2412	0.767160744319653	0.896455761748503	Human Diseases; Substance dependence	KEGG link	36	1	ENSG00000142875;	;	PRKACB;
hsa05100	Bacterial invasion of epithelial cells	1/95	14/2412	0.431136791946758	0.896455761748503	Human Diseases; Infectious diseases: Bacterial	KEGG link	14	1	ENSG00000114423;	CBLB;	;
hsa04924	Renin secretion	1/95	25/2412	0.635675751914671	0.896455761748503	Organismal Systems; Endocrine system	KEGG link	25	1	ENSG00000142875;	;	PRKACB;
hsa05140	Leishmaniasis	1/95	16/2412	0.47532558061465	0.896455761748503	Human Diseases; Infectious diseases: Parasitic	KEGG link	16	1	ENSG00000096968;	JAK2;	;
hsa00591	Linoleic acid metabolism	1/95	29/2412	0.690335399205803	0.896455761748503	Metabolism; Lipid metabolism	KEGG link	29	1	ENSG00000184381;	;	PLA2G6;
hsa04114	Oocyte meiosis	1/95	44/2412	0.832091229837098	0.904657325462427	Cellular Processes; Cell growth and death	KEGG link	44	1	ENSG00000142875;	;	PRKACB;
hsa05215	Prostate cancer	1/95	36/2412	0.767160744319653	0.896455761748503	Human Diseases; Cancers: Specific types	KEGG link	36	1	ENSG00000135679;	MDM2;	;
hsa04510	Focal adhesion	1/95	54/2412	0.888594950464317	0.938798055010324	Cellular Processes; Cellular community - eukaryotes	KEGG link	54	1	ENSG00000149269;	PAK1;	;
hsa04742	Taste transduction	1/95	11/2412	0.357861382876772	0.896455761748503	Organismal Systems; Sensory system	KEGG link	11	1	ENSG00000142875;	;	PRKACB;
hsa04658	Th1 and Th2 cell differentiation	1/95	22/2412	0.588512836062659	0.896455761748503	Organismal Systems; Immune system	KEGG link	22	1	ENSG00000096968;	JAK2;	;
hsa04972	Pancreatic secretion	1/95	62/2412	0.919866531357671	0.94328314911187	Organismal Systems; Digestive system	KEGG link	62	1	ENSG00000157087;	;	ATP2B2;
hsa05020	Prion diseases	1/95	10/2412	0.331418743680107	0.896455761748503	Human Diseases; Neurodegenerative diseases	KEGG link	10	1	ENSG00000142875;	;	PRKACB;
hsa04622	RIG-I-like receptor signaling pathway	1/95	28/2412	0.677483438928193	0.896455761748503	Organismal Systems; Immune system	KEGG link	28	1	ENSG00000083799;	CYLD;	;
hsa00920	Sulfur metabolism	1/95	9/2412	0.303899151240596	0.896455761748503	Metabolism; Energy metabolism	KEGG link	9	1	ENSG00000137767;	SQRDL;	;
hsa05414	Dilated cardiomyopathy	1/95	14/2412	0.431136791946758	0.896455761748503	Human Diseases; Cardiovascular diseases	KEGG link	14	1	ENSG00000142875;	;	PRKACB;
hsa04620	Toll-like receptor signaling pathway	1/95	34/2412	0.747375374482525	0.896455761748503	Organismal Systems; Immune system	KEGG link	34	1	ENSG00000108984;	;	MAP2K6;
hsa00603	Glycosphingolipid biosynthesis - globo and isoglobo series	1/95	15/2412	0.453673074167383	0.896455761748503	Metabolism; Glycan biosynthesis and metabolism	KEGG link	15	1	ENSG00000128274;	A4GALT;	;
hsa04971	Gastric acid secretion	1/95	35/2412	0.757467611414468	0.896455761748503	Organismal Systems; Digestive system	KEGG link	35	1	ENSG00000142875;	;	PRKACB;
hsa00565	Ether lipid metabolism	1/95	44/2412	0.832091229837098	0.904657325462427	Metabolism; Lipid metabolism	KEGG link	44	1	ENSG00000184381;	;	PLA2G6;
hsa04630	Jak-STAT signaling pathway	1/95	20/2412	0.553764451309342	0.896455761748503	Environmental Information Processing; Signal transduction	KEGG link	20	1	ENSG00000096968;	JAK2;	;
hsa04713	Circadian entrainment	1/95	33/2412	0.736867782790686	0.896455761748503	Organismal Systems; Environmental adaptation	KEGG link	33	1	ENSG00000142875;	;	PRKACB;
hsa04611	Platelet activation	1/95	61/2412	0.916492116676367	0.94328314911187	Organismal Systems; Immune system	KEGG link	61	1	ENSG00000142875;	;	PRKACB;
hsa04211	Longevity regulating pathway	1/95	37/2412	0.776470394694078	0.896455761748503	Organismal Systems; Aging	KEGG link	37	1	ENSG00000142875;	;	PRKACB;
hsa04650	Natural killer cell mediated cytotoxicity	1/95	29/2412	0.690335399205803	0.896455761748503	Organismal Systems; Immune system	KEGG link	29	1	ENSG00000149269;	PAK1;	;
hsa00120	Primary bile acid biosynthesis	1/95	17/2412	0.496128614772249	0.896455761748503	Metabolism; Lipid metabolism	KEGG link	17	1	ENSG00000180432;	;	CYP8B1;
hsa04923	Regulation of lipolysis in adipocytes	1/95	31/2412	0.714538234666461	0.896455761748503	Organismal Systems; Endocrine system	KEGG link	31	1	ENSG00000142875;	;	PRKACB;
hsa04724	Glutamatergic synapse	1/95	38/2412	0.785411578906315	0.896455761748503	Organismal Systems; Nervous system	KEGG link	38	1	ENSG00000142875;	;	PRKACB;
hsa04916	Melanogenesis	1/95	35/2412	0.757467611414468	0.896455761748503	Organismal Systems; Endocrine system	KEGG link	35	1	ENSG00000142875;	;	PRKACB;
hsa00100	Steroid biosynthesis	1/95	20/2412	0.553764451309342	0.896455761748503	Metabolism; Lipid metabolism	KEGG link	20	1	ENSG00000170271;	FAXDC2;	;
hsa04722	Neurotrophin signaling pathway	1/95	57/2412	0.901530003253718	0.940716230184209	Organismal Systems; Nervous system	KEGG link	57	1	ENSG00000134070;	IRAK2;	;
hsa04961	Endocrine and other factor-regulated calcium reabsorption	1/95	23/2412	0.604869020403264	0.896455761748503	Organismal Systems; Excretory system	KEGG link	23	1	ENSG00000142875;	;	PRKACB;
hsa00860	Porphyrin and chlorophyll metabolism	1/95	41/2412	0.810165902328861	0.896455761748503	Metabolism; Metabolism of cofactors and vitamins	KEGG link	41	1	ENSG00000139428;	;	MMAB;

## Sheet: Sheet1
Description	BgRatio	pvalue	TotalGene	GeneRatio		BgRatio
Glycolysis / Gluconeogenesis	67/2412	0.0148053458006178	67	7/95
MAPK signaling pathway	108/2412	0.129796186018832	108	7/95
Chemical carcinogenesis	80/2412	0.0357324247180181	80	7/95
Metabolism of xenobiotics by cytochrome P450	71/2412	0.0199245196980876	72	7/95
Butanoate metabolism	28/2412	0.000594582313394564	28	6/95
Phenylalanine metabolism	17/2412	0.000362411745023522	17	5/95
Proteoglycans in cancer	66/2412	0.1156580302644	66	5/95
Glycerophospholipid metabolism	95/2412	0.318585289227513	95	5/95
Insulin signaling pathway	68/2412	0.127039028050553	68	5/95
Drug metabolism - cytochrome P450	69/2412	0.132918214988088	70	5/95
HIF-1 signaling pathway	56/2412	0.0668921166181215	56	5/95
Tyrosine metabolism	35/2412	0.0108370898055896	35	5/95
Transcriptional misregulation in cancer	34/2412	0.00958164954384809	34	5/95
beta-Alanine metabolism	31/2412	0.00642253063170182	31	5/95
Histidine metabolism	24/2412	0.0130930804870072	24	4/95
Ras signaling pathway	80/2412	0.387605256772116	80	4/95
Fatty acid degradation	44/2412	0.0924116014932475	44	4/95
PI3K-Akt signaling pathway	70/2412	0.296434861997568	71	4/95
Fructose and mannose metabolism	33/2412	0.0385290019267316	33	4/95
Peroxisome	56/2412	0.176587462769858	56	4/95
Glycosphingolipid biosynthesis - lacto and neolacto series	27/2412	0.0197633756042818	27	4/95
PPAR signaling pathway	39/2412	0.0648459575511739	39	4/95
Pathways in cancer	98/2412	0.545692663015698	98	4/95
Adipocytokine signaling pathway	32/2412	0.0348806785892195	32	4/95
FoxO signaling pathway	59/2412	0.200811198546434	60	4/95
Galactose metabolism	31/2412	0.120413041617443	31	3/95
Thyroid hormone signaling pathway	54/2412	0.358541753484337	54	3/95
Sphingolipid signaling pathway	65/2412	0.476199913649733	65	3/95
Taurine and hypotaurine metabolism	11/2412	0.00775992335697316	11	3/95
Carbohydrate digestion and absorption	29/2412	0.103444179087565	29	3/95
Valine, leucine and isoleucine degradation	48/2412	0.292668109048942	48	3/95
Central carbon metabolism in cancer	51/2412	0.325591073902846	51	3/95
Arginine and proline metabolism	50/2412	0.314601579743638	50	3/95
Sphingolipid metabolism	47/2412	0.281743470510642	47	3/95
Axon guidance	59/2412	0.412912830064101	59	3/95
Cysteine and methionine metabolism	44/2412	0.249260994057406	44	3/95
Retinol metabolism	62/2412	0.444894864864971	62	3/95
Serotonergic synapse	45/2412	0.260029249893435	46	3/95
Chemokine signaling pathway	54/2412	0.358541753484337	54	3/95
Platinum drug resistance	44/2412	0.249260994057406	44	3/95
cAMP signaling pathway	65/2412	0.476199913649733	65	3/95
Glutathione metabolism	53/2412	0.347569799773701	53	3/95
Starch and sucrose metabolism	36/2412	0.166772422875742	36	3/95
Inflammatory mediator regulation of TRP channels	57/2412	0.391291548544392	57	3/95
Tuberculosis	44/2412	0.249260994057406	44	3/95
Influenza A	57/2412	0.391291548544392	57	3/95
Epstein-Barr virus infection	67/2412	0.496627907867776	67	3/95
alpha-Linolenic acid metabolism	25/2412	0.258322900103656	25	2/95
Fatty acid biosynthesis	13/2412	0.0903214554968382	13	2/95
GnRH signaling pathway	58/2412	0.675111730480419	58	2/95
Arachidonic acid metabolism	61/2412	0.702079983818391	61	2/95
Bile secretion	29/2412	0.317628551155119	29	2/95
Endocrine resistance	48/2412	0.571162120370314	49	2/95
Rap1 signaling pathway	60/2412	0.693300384656802	60	2/95
Amphetamine addiction	24/2412	0.243478819307045	24	2/95
Terpenoid backbone biosynthesis	22/2412	0.213944816624922	22	2/95
Osteoclast differentiation	43/2412	0.510983294259771	43	2/95
AMPK signaling pathway	51/2412	0.604654772522418	51	2/95
Inositol phosphate metabolism	71/2412	0.778948050848754	71	2/95
Glycosaminoglycan biosynthesis - chondroitin sulfate / dermatan sulfate	20/2412	0.184814258745264	20	2/95
MicroRNAs in cancer	58/2412	0.675111730480419	58	2/95
ErbB signaling pathway	50/2412	0.593711098066749	50	2/95
Amino sugar and nucleotide sugar metabolism	48/2412	0.571162120370314	48	2/95
Viral carcinogenesis	48/2412	0.571162120370314	48	2/95
Propanoate metabolism	32/2412	0.361457638737324	32	2/95
Fc gamma R-mediated phagocytosis	46/2412	0.547736299711869	46	2/95
Glycine, serine and threonine metabolism	39/2412	0.459099784404123	39	2/95
Renal cell carcinoma	29/2412	0.317628551155119	29	2/95
TNF signaling pathway	45/2412	0.535698214938057	45	2/95
Glucagon signaling pathway	62/2412	0.710652821116839	62	2/95
Tryptophan metabolism	40/2412	0.472365903669599	40	2/95
Endocytosis	50/2412	0.593711098066749	50	2/95
Adrenergic signaling in cardiomyocytes	49/2412	0.582546717333824	49	2/95
Other types of O-glycan biosynthesis	22/2412	0.213944816624922	22	2/95
Toxoplasmosis	36/2412	0.418207959732981	36	2/95
Ubiquitin mediated proteolysis	79/2412	0.827507261324059	79	2/95
Measles	40/2412	0.472365903669599	40	2/95
EGFR tyrosine kinase inhibitor resistance	38/2412	0.445646578841313	38	2/95
Cholinergic synapse	38/2412	0.445646578841313	38	2/95
Salivary secretion	40/2412	0.472365903669599	40	2/95
Cocaine addiction	9/2412	0.046139850379059	9	2/95
Neomycin, kanamycin and gentamicin biosynthesis	5/2412	0.0142044139747186	5	2/95
Nitrogen metabolism	17/2412	0.142477034093059	17	2/95
Lysine degradation	59/2412	0.684311691898536	59	2/95
Glycosaminoglycan biosynthesis - keratan sulfate	14/2412	0.10275655465908	14	2/95
T cell receptor signaling pathway	49/2412	0.582546717333824	49	2/95
Dopaminergic synapse	41/2412	0.485438712856272	41	2/95
Type II diabetes mellitus	22/2412	0.213944816624922	22	2/95
Steroid hormone biosynthesis	58/2412	0.675111730480419	58	2/95
Chronic myeloid leukemia	29/2412	0.317628551155119	29	2/95
Vascular smooth muscle contraction	66/2412	0.74292783195938	66	2/95
Amoebiasis	21/2412	0.19931313755004	21	2/95
Calcium signaling pathway	65/2412	0.735156111802835	65	2/95
p53 signaling pathway	21/2412	0.19931313755004	21	2/95
Glycerolipid metabolism	59/2412	0.684311691898536	59	2/95
Regulation of actin cytoskeleton	51/2412	0.873980929317818	51	1/95
Valine, leucine and isoleucine biosynthesis	4/2412	0.148566796575008	4	1/95
Oxytocin signaling pathway	73/2412	0.949154801278632	73	1/95
Pyrimidine metabolism	75/2412	0.953201994234946	75	1/95
One carbon pool by folate	20/2412	0.553764451309342	20	1/95
Vibrio cholerae infection	12/2412	0.383268783387687	12	1/95
Aldosterone synthesis and secretion	41/2412	0.810165902328861	41	1/95
Drug metabolism - other enzymes	46/2412	0.845296126610263	46	1/95
Arginine biosynthesis	21/2412	0.571487016997307	21	1/95
Mannose type O-glycan biosynthesis	23/2412	0.604869020403264	23	1/95
Autophagy - animal	54/2412	0.888594950464317	54	1/95
Ovarian steroidogenesis	36/2412	0.767160744319653	36	1/95
Fc epsilon RI signaling pathway	40/2412	0.802245726975871	40	1/95
Gap junction	38/2412	0.785411578906315	38	1/95
Th17 cell differentiation	25/2412	0.635675751914671	25	1/95
IL-17 signaling pathway	30/2412	0.702680400076742	30	1/95
Wnt signaling pathway	40/2412	0.802245726975871	40	1/95
Prolactin signaling pathway	26/2412	0.650175460154347	26	1/95
Olfactory transduction	17/2412	0.496128614772249	17	1/95
Hedgehog signaling pathway	16/2412	0.47532558061465	16	1/95
Vasopressin-regulated water reabsorption	7/2412	0.24545387253635	7	1/95
cGMP-PKG signaling pathway	63/2412	0.923105969451723	63	1/95
Pyruvate metabolism	39/2412	0.793998731393214	39	1/95
HTLV-I infection	57/2412	0.901530003253718	57	1/95
Epithelial cell signaling in Helicobacter pylori infection	25/2412	0.635675751914671	25	1/95
Complement and coagulation cascades	21/2412	0.571487016997307	21	1/95
Retrograde endocannabinoid signaling	35/2412	0.757467611414468	35	1/95
Parkinson's disease	40/2412	0.802245726975871	40	1/95
Pentose phosphate pathway	30/2412	0.702680400076742	30	1/95
Estrogen signaling pathway	36/2412	0.767160744319653	36	1/95
Pantothenate and CoA biosynthesis	18/2412	0.516115162411763	18	1/95
Cell cycle	37/2412	0.776470394694078	37	1/95
Amyotrophic lateral sclerosis (ALS)	18/2412	0.516115162411763	18	1/95
Thyroid hormone synthesis	36/2412	0.767160744319653	36	1/95
Signaling pathways regulating pluripotency of stem cells	37/2412	0.776470394694078	37	1/95
Biosynthesis of unsaturated fatty acids	23/2412	0.604869020403264	23	1/95
Melanoma	24/2412	0.62058163784223	24	1/95
Notch signaling pathway	17/2412	0.496128614772249	17	1/95
Phenylalanine, tyrosine and tryptophan biosynthesis	5/2412	0.182157392225081	5	1/95
Phosphonate and phosphinate metabolism	6/2412	0.214436182311751	6	1/95
Nicotinate and nicotinamide metabolism	29/2412	0.690335399205803	29	1/95
Purine metabolism	142/2412	0.997214363595548	142	1/95
Herpes simplex infection	41/2412	0.810165902328861	41	1/95
Long-term potentiation	36/2412	0.767160744319653	36	1/95
Mucin type O-glycan biosynthesis	31/2412	0.714538234666461	31	1/95
Longevity regulating pathway - multiple species	32/2412	0.725927931309336	32	1/95
Hippo signaling pathway -multiple species	5/2412	0.182157392225081	5	1/95
Rheumatoid arthritis	8/2412	0.275259228922648	8	1/95
GABAergic synapse	24/2412	0.62058163784223	24	1/95
Bladder cancer	21/2412	0.571487016997307	21	1/95
AGE-RAGE signaling pathway in diabetic complications	39/2412	0.793998731393214	39	1/95
Alcoholism	31/2412	0.714538234666461	31	1/95
Insulin resistance	58/2412	0.905502253653249	58	1/95
Tight junction	24/2412	0.62058163784223	24	1/95
Glioma	32/2412	0.725927931309336	32	1/95
Progesterone-mediated oocyte maturation	47/2412	0.851507820596749	47	1/95
NF-kappa B signaling pathway	30/2412	0.702680400076742	30	1/95
Phosphatidylinositol signaling system	85/2412	0.969122582022783	85	1/95
Fatty acid elongation	25/2412	0.635675751914671	25	1/95
Insulin secretion	28/2412	0.677483438928193	28	1/95
Morphine addiction	36/2412	0.767160744319653	36	1/95
Bacterial invasion of epithelial cells	14/2412	0.431136791946758	14	1/95
Renin secretion	25/2412	0.635675751914671	25	1/95
Leishmaniasis	16/2412	0.47532558061465	16	1/95
Linoleic acid metabolism	29/2412	0.690335399205803	29	1/95
Oocyte meiosis	44/2412	0.832091229837098	44	1/95
Prostate cancer	36/2412	0.767160744319653	36	1/95
Focal adhesion	54/2412	0.888594950464317	54	1/95
Taste transduction	11/2412	0.357861382876772	11	1/95
Th1 and Th2 cell differentiation	22/2412	0.588512836062659	22	1/95
Pancreatic secretion	62/2412	0.919866531357671	62	1/95
Prion diseases	10/2412	0.331418743680107	10	1/95
RIG-I-like receptor signaling pathway	28/2412	0.677483438928193	28	1/95
Sulfur metabolism	9/2412	0.303899151240596	9	1/95
Dilated cardiomyopathy	14/2412	0.431136791946758	14	1/95
Toll-like receptor signaling pathway	34/2412	0.747375374482525	34	1/95
Glycosphingolipid biosynthesis - globo and isoglobo series	15/2412	0.453673074167383	15	1/95
Gastric acid secretion	35/2412	0.757467611414468	35	1/95
Ether lipid metabolism	44/2412	0.832091229837098	44	1/95
Jak-STAT signaling pathway	20/2412	0.553764451309342	20	1/95
Circadian entrainment	33/2412	0.736867782790686	33	1/95
Platelet activation	61/2412	0.916492116676367	61	1/95
Longevity regulating pathway	37/2412	0.776470394694078	37	1/95
Natural killer cell mediated cytotoxicity	29/2412	0.690335399205803	29	1/95
Primary bile acid biosynthesis	17/2412	0.496128614772249	17	1/95
Regulation of lipolysis in adipocytes	31/2412	0.714538234666461	31	1/95
Glutamatergic synapse	38/2412	0.785411578906315	38	1/95
Melanogenesis	35/2412	0.757467611414468	35	1/95
Steroid biosynthesis	20/2412	0.553764451309342	20	1/95
Neurotrophin signaling pathway	57/2412	0.901530003253718	57	1/95
Endocrine and other factor-regulated calcium reabsorption	23/2412	0.604869020403264	23	1/95
Porphyrin and chlorophyll metabolism	41/2412	0.810165902328861	41	1/95

## Sheet: Sheet2
ID	Description	GeneRatio	BgRatio	pvalue	p.adjust	PathwayClass	KEGG link	TotalGene	TargetGene	GeneList	geneUp	geneDown
hsa00010	Glycolysis / Gluconeogenesis	7/95	67/2412	0.0148053458006178	0.307622184968392	Metabolism; Carbohydrate metabolism	KEGG link	67	7	ENSG00000172955;ENSG00000108602;ENSG00000006534;ENSG00000131482;ENSG00000156515;ENSG00000159399;ENSG00000131069;	HK1;HK2;	ADH6;ALDH3A1;ALDH3B1;G6PC;ACSS2;
hsa04010	MAPK signaling pathway	7/95	108/2412	0.129796186018832	0.896455761748503	Environmental Information Processing; Signal transduction	KEGG link	108	7	ENSG00000143507;ENSG00000120129;ENSG00000138166;ENSG00000139318;ENSG00000149269;ENSG00000142875;ENSG00000108984;	DUSP10;DUSP1;DUSP5;DUSP6;PAK1;	PRKACB;MAP2K6;
hsa05204	Chemical carcinogenesis	7/95	80/2412	0.0357324247180181	0.513997186328415	Human Diseases; Cancers: Overview	KEGG link	80	7	ENSG00000172955;ENSG00000160870;ENSG00000108602;ENSG00000006534;ENSG00000243955;ENSG00000244067;ENSG00000105398;	;	ADH6;CYP3A7;ALDH3A1;ALDH3B1;GSTA1;GSTA2;SULT2A1;
hsa00980	Metabolism of xenobiotics by cytochrome P450	7/95	71/2412	0.0199245196980876	0.338716834867489	Metabolism; Xenobiotics biodegradation and metabolism	KEGG link	72	7	ENSG00000172955;ENSG00000108602;ENSG00000006534;ENSG00000243955;ENSG00000244067;ENSG00000167600;ENSG00000105398;	CYP2S1;	ADH6;ALDH3A1;ALDH3B1;GSTA1;GSTA2;SULT2A1;
hsa00650	Butanoate metabolism	6/95	28/2412	0.000594582313394564	0.0555934463023918	Metabolism; Carbohydrate metabolism	KEGG link	28	6	ENSG00000183747;ENSG00000138796;ENSG00000066813;ENSG00000183549;ENSG00000005187;ENSG00000087299;	;	ACSM2A;HADH;ACSM2B;ACSM5;ACSM3;L2HGDH;
hsa00360	Phenylalanine metabolism	5/95	17/2412	0.000362411745023522	0.0555934463023918	Metabolism; Amino acid metabolism	KEGG link	17	5	ENSG00000132437;ENSG00000108602;ENSG00000006534;ENSG00000131480;ENSG00000171759;	AOC2;	DDC;ALDH3A1;ALDH3B1;PAH;
hsa05205	Proteoglycans in cancer	5/95	66/2412	0.1156580302644	0.896455761748503	Human Diseases; Cancers: Overview	KEGG link	66	5	ENSG00000135679;ENSG00000149269;ENSG00000122861;ENSG00000142875;ENSG00000114423;	MDM2;PAK1;PLAU;CBLB;	PRKACB;
hsa00564	Glycerophospholipid metabolism	5/95	95/2412	0.318585289227513	0.896455761748503	Metabolism; Lipid metabolism	KEGG link	95	5	ENSG00000119927;ENSG00000185813;ENSG00000164089;ENSG00000184381;ENSG00000138678;	AGPAT9;	GPAM;PCYT2;ETNPPL;PLA2G6;
hsa04910	Insulin signaling pathway	5/95	68/2412	0.127039028050553	0.896455761748503	Organismal Systems; Endocrine system	KEGG link	68	5	ENSG00000131482;ENSG00000156515;ENSG00000159399;ENSG00000142875;ENSG00000114423;	HK1;HK2;CBLB;	G6PC;PRKACB;
hsa00982	Drug metabolism - cytochrome P450	5/95	69/2412	0.132918214988088	0.896455761748503	Metabolism; Xenobiotics biodegradation and metabolism	KEGG link	70	5	ENSG00000172955;ENSG00000108602;ENSG00000006534;ENSG00000243955;ENSG00000244067;	;	ADH6;ALDH3A1;ALDH3B1;GSTA1;GSTA2;
hsa04066	HIF-1 signaling pathway	5/95	56/2412	0.0668921166181215	0.735813282799337	Environmental Information Processing; Signal transduction	KEGG link	56	5	ENSG00000129521;ENSG00000156515;ENSG00000159399;ENSG00000152256;ENSG00000170525;	EGLN3;HK1;HK2;PDK1;PFKFB3;	;
hsa00350	Tyrosine metabolism	5/95	35/2412	0.0108370898055896	0.307622184968392	Metabolism; Amino acid metabolism	KEGG link	35	5	ENSG00000172955;ENSG00000132437;ENSG00000108602;ENSG00000006534;ENSG00000131480;	AOC2;	ADH6;DDC;ALDH3A1;ALDH3B1;
hsa05202	Transcriptional misregulation in cancer	5/95	34/2412	0.00958164954384809	0.307622184968392	Human Diseases; Cancers: Overview	KEGG link	34	5	ENSG00000139318;ENSG00000135679;ENSG00000149968;ENSG00000122861;ENSG00000184012;	DUSP6;MDM2;MMP3;PLAU;	TMPRSS2;
hsa00410	beta-Alanine metabolism	5/95	31/2412	0.00642253063170182	0.307622184968392	Metabolism; Metabolism of other amino acids	KEGG link	31	5	ENSG00000108602;ENSG00000006534;ENSG00000131480;ENSG00000119711;ENSG00000088826;	AOC2;SMOX;	ALDH3A1;ALDH3B1;ALDH6A1;
hsa00340	Histidine metabolism	4/95	24/2412	0.0130930804870072	0.307622184968392	Metabolism; Amino acid metabolism	KEGG link	24	4	ENSG00000139344;ENSG00000132437;ENSG00000108602;ENSG00000006534;	;	AMDHD1;DDC;ALDH3A1;ALDH3B1;
hsa04014	Ras signaling pathway	4/95	80/2412	0.387605256772116	0.896455761748503	Environmental Information Processing; Signal transduction	KEGG link	80	4	ENSG00000142627;ENSG00000149269;ENSG00000142875;ENSG00000184381;	EPHA2;PAK1;	PRKACB;PLA2G6;
hsa00071	Fatty acid degradation	4/95	44/2412	0.0924116014932475	0.896455761748503	Metabolism; Lipid metabolism	KEGG link	44	4	ENSG00000172955;ENSG00000164398;ENSG00000138796;ENSG00000197142;	ACSL5;	ADH6;ACSL6;HADH;
hsa04151	PI3K-Akt signaling pathway	4/95	70/2412	0.296434861997568	0.896455761748503	Environmental Information Processing; Signal transduction	KEGG link	71	4	ENSG00000142627;ENSG00000131482;ENSG00000096968;ENSG00000135679;	EPHA2;JAK2;MDM2;	G6PC;
hsa00051	Fructose and mannose metabolism	4/95	33/2412	0.0385290019267316	0.514637382878487	Metabolism; Carbohydrate metabolism	KEGG link	33	4	ENSG00000156515;ENSG00000159399;ENSG00000138030;ENSG00000170525;	HK1;HK2;PFKFB3;	KHK;
hsa04146	Peroxisome	4/95	56/2412	0.176587462769858	0.896455761748503	Cellular Processes; Transport and catabolism	KEGG link	56	4	ENSG00000120915;ENSG00000164398;ENSG00000110921;ENSG00000197142;	ACSL5;	EPHX2;ACSL6;MVK;
hsa00601	Glycosphingolipid biosynthesis - lacto and neolacto series	4/95	27/2412	0.0197633756042818	0.338716834867489	Metabolism; Glycan biosynthesis and metabolism	KEGG link	27	4	ENSG00000179913;ENSG00000128274;ENSG00000126091;ENSG00000176383;	B3GNT3;A4GALT;B3GNT4;	ST3GAL3;
hsa03320	PPAR signaling pathway	4/95	39/2412	0.0648459575511739	0.735813282799337	Organismal Systems; Endocrine system	KEGG link	39	4	ENSG00000180432;ENSG00000164398;ENSG00000197142;ENSG00000134824;	ACSL5;	CYP8B1;ACSL6;FADS2;
hsa05200	Pathways in cancer	4/95	98/2412	0.545692663015698	0.896455761748503	Human Diseases; Cancers: Overview	KEGG link	98	4	ENSG00000129521;ENSG00000135679;ENSG00000142875;ENSG00000114423;	EGLN3;MDM2;CBLB;	PRKACB;
hsa04920	Adipocytokine signaling pathway	4/95	32/2412	0.0348806785892195	0.513997186328415	Organismal Systems; Endocrine system	KEGG link	32	4	ENSG00000164398;ENSG00000131482;ENSG00000096968;ENSG00000197142;	JAK2;ACSL5;	ACSL6;G6PC;
hsa04068	FoxO signaling pathway	4/95	59/2412	0.200811198546434	0.896455761748503	Environmental Information Processing; Signal transduction	KEGG link	60	4	ENSG00000145632;ENSG00000173846;ENSG00000131482;ENSG00000135679;	PLK2;PLK3;MDM2;	G6PC;
hsa00052	Galactose metabolism	3/95	31/2412	0.120413041617443	0.896455761748503	Metabolism; Carbohydrate metabolism	KEGG link	31	3	ENSG00000131482;ENSG00000156515;ENSG00000159399;	HK1;HK2;	G6PC;
hsa04919	Thyroid hormone signaling pathway	3/95	54/2412	0.358541753484337	0.896455761748503	Organismal Systems; Endocrine system	KEGG link	54	3	ENSG00000211452;ENSG00000135679;ENSG00000142875;	MDM2;	DIO1;PRKACB;
hsa04071	Sphingolipid signaling pathway	3/95	65/2412	0.476199913649733	0.896455761748503	Environmental Information Processing; Signal transduction	KEGG link	65	3	ENSG00000164023;ENSG00000177076;ENSG00000172296;	SGMS2;ACER2;	SPTLC3;
hsa00430	Taurine and hypotaurine metabolism	3/95	11/2412	0.00775992335697316	0.307622184968392	Metabolism; Metabolism of other amino acids	KEGG link	11	3	ENSG00000129596;ENSG00000167741;ENSG00000139631;	;	CDO1;GGT6;CSAD;
hsa04973	Carbohydrate digestion and absorption	3/95	29/2412	0.103444179087565	0.896455761748503	Organismal Systems; Digestive system	KEGG link	29	3	ENSG00000131482;ENSG00000156515;ENSG00000159399;	HK1;HK2;	G6PC;
hsa00280	Valine, leucine and isoleucine degradation	3/95	48/2412	0.292668109048942	0.896455761748503	Metabolism; Amino acid metabolism	KEGG link	48	3	ENSG00000138796;ENSG00000119711;ENSG00000105552;	;	HADH;ALDH6A1;BCAT2;
hsa05230	Central carbon metabolism in cancer	3/95	51/2412	0.325591073902846	0.896455761748503	Human Diseases; Cancers: Overview	KEGG link	51	3	ENSG00000156515;ENSG00000159399;ENSG00000152256;	HK1;HK2;PDK1;	;
hsa00330	Arginine and proline metabolism	3/95	50/2412	0.314601579743638	0.896455761748503	Metabolism; Amino acid metabolism	KEGG link	50	3	ENSG00000081181;ENSG00000088826;ENSG00000250799;	ARG2;SMOX;	PRODH2;
hsa00600	Sphingolipid metabolism	3/95	47/2412	0.281743470510642	0.896455761748503	Metabolism; Lipid metabolism	KEGG link	47	3	ENSG00000164023;ENSG00000177076;ENSG00000172296;	SGMS2;ACER2;	SPTLC3;
hsa04360	Axon guidance	3/95	59/2412	0.412912830064101	0.896455761748503	Organismal Systems; Development	KEGG link	59	3	ENSG00000142627;ENSG00000149269;ENSG00000152256;	EPHA2;PAK1;PDK1;	;
hsa00270	Cysteine and methionine metabolism	3/95	44/2412	0.249260994057406	0.896455761748503	Metabolism; Amino acid metabolism	KEGG link	44	3	ENSG00000129596;ENSG00000151224;ENSG00000105552;	;	CDO1;MAT1A;BCAT2;
hsa00830	Retinol metabolism	3/95	62/2412	0.444894864864971	0.896455761748503	Metabolism; Metabolism of cofactors and vitamins	KEGG link	62	3	ENSG00000172955;ENSG00000160870;ENSG00000167600;	CYP2S1;	ADH6;CYP3A7;
hsa04726	Serotonergic synapse	3/95	45/2412	0.260029249893435	0.896455761748503	Organismal Systems; Nervous system	KEGG link	46	3	ENSG00000132437;ENSG00000120129;ENSG00000142875;	DUSP1;	DDC;PRKACB;
hsa04062	Chemokine signaling pathway	3/95	54/2412	0.358541753484337	0.896455761748503	Organismal Systems; Immune system	KEGG link	54	3	ENSG00000096968;ENSG00000149269;ENSG00000142875;	JAK2;PAK1;	PRKACB;
hsa01524	Platinum drug resistance	3/95	44/2412	0.249260994057406	0.896455761748503	Human Diseases; Drug resistance: Antineoplastic	KEGG link	44	3	ENSG00000243955;ENSG00000244067;ENSG00000135679;	MDM2;	GSTA1;GSTA2;
hsa04024	cAMP signaling pathway	3/95	65/2412	0.476199913649733	0.896455761748503	Environmental Information Processing; Signal transduction	KEGG link	65	3	ENSG00000157087;ENSG00000149269;ENSG00000142875;	PAK1;	ATP2B2;PRKACB;
hsa00480	Glutathione metabolism	3/95	53/2412	0.347569799773701	0.896455761748503	Metabolism; Metabolism of other amino acids	KEGG link	53	3	ENSG00000167741;ENSG00000243955;ENSG00000244067;	;	GGT6;GSTA1;GSTA2;
hsa00500	Starch and sucrose metabolism	3/95	36/2412	0.166772422875742	0.896455761748503	Metabolism; Carbohydrate metabolism	KEGG link	36	3	ENSG00000131482;ENSG00000156515;ENSG00000159399;	HK1;HK2;	G6PC;
hsa04750	Inflammatory mediator regulation of TRP channels	3/95	57/2412	0.391291548544392	0.896455761748503	Organismal Systems; Sensory system	KEGG link	57	3	ENSG00000142875;ENSG00000108984;ENSG00000184381;	;	PRKACB;MAP2K6;PLA2G6;
hsa05152	Tuberculosis	3/95	44/2412	0.249260994057406	0.896455761748503	Human Diseases; Infectious diseases: Bacterial	KEGG link	44	3	ENSG00000173846;ENSG00000134070;ENSG00000096968;	PLK3;IRAK2;JAK2;	;
hsa05164	Influenza A	3/95	57/2412	0.391291548544392	0.896455761748503	Human Diseases; Infectious diseases: Viral	KEGG link	57	3	ENSG00000096968;ENSG00000108984;ENSG00000184012;	JAK2;	MAP2K6;TMPRSS2;
hsa05169	Epstein-Barr virus infection	3/95	67/2412	0.496627907867776	0.896455761748503	Human Diseases; Infectious diseases: Viral	KEGG link	67	3	ENSG00000135679;ENSG00000142875;ENSG00000108984;	MDM2;	PRKACB;MAP2K6;
hsa00592	alpha-Linolenic acid metabolism	2/95	25/2412	0.258322900103656	0.896455761748503	Metabolism; Lipid metabolism	KEGG link	25	2	ENSG00000184381;ENSG00000134824;	;	PLA2G6;FADS2;
hsa00061	Fatty acid biosynthesis	2/95	13/2412	0.0903214554968382	0.896455761748503	Metabolism; Lipid metabolism	KEGG link	13	2	ENSG00000164398;ENSG00000197142;	ACSL5;	ACSL6;
hsa04912	GnRH signaling pathway	2/95	58/2412	0.675111730480419	0.896455761748503	Organismal Systems; Endocrine system	KEGG link	58	2	ENSG00000142875;ENSG00000108984;	;	PRKACB;MAP2K6;
hsa00590	Arachidonic acid metabolism	2/95	61/2412	0.702079983818391	0.896455761748503	Metabolism; Lipid metabolism	KEGG link	61	2	ENSG00000120915;ENSG00000184381;	;	EPHX2;PLA2G6;
hsa04976	Bile secretion	2/95	29/2412	0.317628551155119	0.896455761748503	Organismal Systems; Digestive system	KEGG link	29	2	ENSG00000142875;ENSG00000105398;	;	PRKACB;SULT2A1;
hsa01522	Endocrine resistance	2/95	48/2412	0.571162120370314	0.896455761748503	Human Diseases; Drug resistance: Antineoplastic	KEGG link	49	2	ENSG00000135679;ENSG00000142875;	MDM2;	PRKACB;
hsa04015	Rap1 signaling pathway	2/95	60/2412	0.693300384656802	0.896455761748503	Environmental Information Processing; Signal transduction	KEGG link	60	2	ENSG00000142627;ENSG00000108984;	EPHA2;	MAP2K6;
hsa05031	Amphetamine addiction	2/95	24/2412	0.243478819307045	0.896455761748503	Human Diseases; Substance dependence	KEGG link	24	2	ENSG00000132437;ENSG00000142875;	;	DDC;PRKACB;
hsa00900	Terpenoid backbone biosynthesis	2/95	22/2412	0.213944816624922	0.896455761748503	Metabolism; Metabolism of terpenoids and polyketides	KEGG link	22	2	ENSG00000167508;ENSG00000110921;	;	MVD;MVK;
hsa04380	Osteoclast differentiation	2/95	43/2412	0.510983294259771	0.896455761748503	Organismal Systems; Development	KEGG link	43	2	ENSG00000083799;ENSG00000108984;	CYLD;	MAP2K6;
hsa04152	AMPK signaling pathway	2/95	51/2412	0.604654772522418	0.896455761748503	Environmental Information Processing; Signal transduction	KEGG link	51	2	ENSG00000131482;ENSG00000170525;	PFKFB3;	G6PC;
hsa00562	Inositol phosphate metabolism	2/95	71/2412	0.778948050848754	0.896455761748503	Metabolism; Carbohydrate metabolism	KEGG link	71	2	ENSG00000141401;ENSG00000119711;	;	IMPA2;ALDH6A1;
hsa00532	Glycosaminoglycan biosynthesis - chondroitin sulfate / dermatan sulfate	2/95	20/2412	0.184814258745264	0.896455761748503	Metabolism; Glycan biosynthesis and metabolism	KEGG link	20	2	ENSG00000182022;ENSG00000169826;	CHST15;CSGALNACT2;	;
hsa05206	MicroRNAs in cancer	2/95	58/2412	0.675111730480419	0.896455761748503	Human Diseases; Cancers: Overview	KEGG link	58	2	ENSG00000135679;ENSG00000122861;	MDM2;PLAU;	;
hsa04012	ErbB signaling pathway	2/95	50/2412	0.593711098066749	0.896455761748503	Environmental Information Processing; Signal transduction	KEGG link	50	2	ENSG00000149269;ENSG00000114423;	PAK1;CBLB;	;
hsa00520	Amino sugar and nucleotide sugar metabolism	2/95	48/2412	0.571162120370314	0.896455761748503	Metabolism; Carbohydrate metabolism	KEGG link	48	2	ENSG00000156515;ENSG00000159399;	HK1;HK2;	;
hsa05203	Viral carcinogenesis	2/95	48/2412	0.571162120370314	0.896455761748503	Human Diseases; Cancers: Overview	KEGG link	48	2	ENSG00000135679;ENSG00000142875;	MDM2;	PRKACB;
hsa00640	Propanoate metabolism	2/95	32/2412	0.361457638737324	0.896455761748503	Metabolism; Carbohydrate metabolism	KEGG link	32	2	ENSG00000119711;ENSG00000131069;	;	ALDH6A1;ACSS2;
hsa04666	Fc gamma R-mediated phagocytosis	2/95	46/2412	0.547736299711869	0.896455761748503	Organismal Systems; Immune system	KEGG link	46	2	ENSG00000149269;ENSG00000184381;	PAK1;	PLA2G6;
hsa00260	Glycine, serine and threonine metabolism	2/95	39/2412	0.459099784404123	0.896455761748503	Metabolism; Amino acid metabolism	KEGG link	39	2	ENSG00000124713;ENSG00000131480;	AOC2;	GNMT;
hsa05211	Renal cell carcinoma	2/95	29/2412	0.317628551155119	0.896455761748503	Human Diseases; Cancers: Specific types	KEGG link	29	2	ENSG00000129521;ENSG00000149269;	EGLN3;PAK1;	;
hsa04668	TNF signaling pathway	2/95	45/2412	0.535698214938057	0.896455761748503	Environmental Information Processing; Signal transduction	KEGG link	45	2	ENSG00000149968;ENSG00000108984;	MMP3;	MAP2K6;
hsa04922	Glucagon signaling pathway	2/95	62/2412	0.710652821116839	0.896455761748503	Organismal Systems; Endocrine system	KEGG link	62	2	ENSG00000131482;ENSG00000142875;	;	G6PC;PRKACB;
hsa00380	Tryptophan metabolism	2/95	40/2412	0.472365903669599	0.896455761748503	Metabolism; Amino acid metabolism	KEGG link	40	2	ENSG00000132437;ENSG00000138796;	;	DDC;HADH;
hsa04144	Endocytosis	2/95	50/2412	0.593711098066749	0.896455761748503	Cellular Processes; Transport and catabolism	KEGG link	50	2	ENSG00000135679;ENSG00000114423;	MDM2;CBLB;	;
hsa04261	Adrenergic signaling in cardiomyocytes	2/95	49/2412	0.582546717333824	0.896455761748503	Organismal Systems; Circulatory system	KEGG link	49	2	ENSG00000157087;ENSG00000142875;	;	ATP2B2;PRKACB;
hsa00514	Other types of O-glycan biosynthesis	2/95	22/2412	0.213944816624922	0.896455761748503	Metabolism; Glycan biosynthesis and metabolism	KEGG link	22	2	ENSG00000106003;ENSG00000126091;	LFNG;	ST3GAL3;
hsa05145	Toxoplasmosis	2/95	36/2412	0.418207959732981	0.896455761748503	Human Diseases; Infectious diseases: Parasitic	KEGG link	36	2	ENSG00000096968;ENSG00000108984;	JAK2;	MAP2K6;
hsa04120	Ubiquitin mediated proteolysis	2/95	79/2412	0.827507261324059	0.904657325462427	Genetic Information Processing; Folding, sorting and degradation	KEGG link	79	2	ENSG00000135679;ENSG00000114423;	MDM2;CBLB;	;
hsa05162	Measles	2/95	40/2412	0.472365903669599	0.896455761748503	Human Diseases; Infectious diseases: Viral	KEGG link	40	2	ENSG00000096968;ENSG00000114423;	JAK2;CBLB;	;
hsa01521	EGFR tyrosine kinase inhibitor resistance	2/95	38/2412	0.445646578841313	0.896455761748503	Human Diseases; Drug resistance: Antineoplastic	KEGG link	38	2	ENSG00000096968;ENSG00000167601;	JAK2;AXL;	;
hsa04725	Cholinergic synapse	2/95	38/2412	0.445646578841313	0.896455761748503	Organismal Systems; Nervous system	KEGG link	38	2	ENSG00000096968;ENSG00000142875;	JAK2;	PRKACB;
hsa04970	Salivary secretion	2/95	40/2412	0.472365903669599	0.896455761748503	Organismal Systems; Digestive system	KEGG link	40	2	ENSG00000157087;ENSG00000142875;	;	ATP2B2;PRKACB;
hsa05030	Cocaine addiction	2/95	9/2412	0.046139850379059	0.575210134725602	Human Diseases; Substance dependence	KEGG link	9	2	ENSG00000132437;ENSG00000142875;	;	DDC;PRKACB;
hsa00524	Neomycin, kanamycin and gentamicin biosynthesis	2/95	5/2412	0.0142044139747186	0.307622184968392	Metabolism; Biosynthesis of other secondary metabolites	KEGG link	5	2	ENSG00000156515;ENSG00000159399;	HK1;HK2;	;
hsa00910	Nitrogen metabolism	2/95	17/2412	0.142477034093059	0.896455761748503	Metabolism; Energy metabolism	KEGG link	17	2	ENSG00000118298;ENSG00000074410;	CA12;	CA14;
hsa00310	Lysine degradation	2/95	59/2412	0.684311691898536	0.896455761748503	Metabolism; Amino acid metabolism	KEGG link	59	2	ENSG00000138796;ENSG00000152952;	PLOD2;	HADH;
hsa00533	Glycosaminoglycan biosynthesis - keratan sulfate	2/95	14/2412	0.10275655465908	0.896455761748503	Metabolism; Glycan biosynthesis and metabolism	KEGG link	14	2	ENSG00000183196;ENSG00000126091;	CHST6;	ST3GAL3;
hsa04660	T cell receptor signaling pathway	2/95	49/2412	0.582546717333824	0.896455761748503	Organismal Systems; Immune system	KEGG link	49	2	ENSG00000149269;ENSG00000114423;	PAK1;CBLB;	;
hsa04728	Dopaminergic synapse	2/95	41/2412	0.485438712856272	0.896455761748503	Organismal Systems; Nervous system	KEGG link	41	2	ENSG00000132437;ENSG00000142875;	;	DDC;PRKACB;
hsa04930	Type II diabetes mellitus	2/95	22/2412	0.213944816624922	0.896455761748503	Human Diseases; Endocrine and metabolic diseases	KEGG link	22	2	ENSG00000156515;ENSG00000159399;	HK1;HK2;	;
hsa00140	Steroid hormone biosynthesis	2/95	58/2412	0.675111730480419	0.896455761748503	Metabolism; Lipid metabolism	KEGG link	58	2	ENSG00000160870;ENSG00000109193;	;	CYP3A7;SULT1E1;
hsa05220	Chronic myeloid leukemia	2/95	29/2412	0.317628551155119	0.896455761748503	Human Diseases; Cancers: Specific types	KEGG link	29	2	ENSG00000135679;ENSG00000114423;	MDM2;CBLB;	;
hsa04270	Vascular smooth muscle contraction	2/95	66/2412	0.74292783195938	0.896455761748503	Organismal Systems; Circulatory system	KEGG link	66	2	ENSG00000142875;ENSG00000184381;	;	PRKACB;PLA2G6;
hsa05146	Amoebiasis	2/95	21/2412	0.19931313755004	0.896455761748503	Human Diseases; Infectious diseases: Parasitic	KEGG link	21	2	ENSG00000081181;ENSG00000142875;	ARG2;	PRKACB;
hsa04020	Calcium signaling pathway	2/95	65/2412	0.735156111802835	0.896455761748503	Environmental Information Processing; Signal transduction	KEGG link	65	2	ENSG00000157087;ENSG00000142875;	;	ATP2B2;PRKACB;
hsa04115	p53 signaling pathway	2/95	21/2412	0.19931313755004	0.896455761748503	Cellular Processes; Cell growth and death	KEGG link	21	2	ENSG00000135679;ENSG00000170836;	MDM2;PPM1D;	;
hsa00561	Glycerolipid metabolism	2/95	59/2412	0.684311691898536	0.896455761748503	Metabolism; Lipid metabolism	KEGG link	59	2	ENSG00000119927;ENSG00000138678;	AGPAT9;	GPAM;
hsa04810	Regulation of actin cytoskeleton	1/95	51/2412	0.873980929317818	0.933911050185326	Cellular Processes; Cell motility	KEGG link	51	1	ENSG00000149269;	PAK1;	;
hsa00290	Valine, leucine and isoleucine biosynthesis	1/95	4/2412	0.148566796575008	0.896455761748503	Metabolism; Amino acid metabolism	KEGG link	4	1	ENSG00000105552;	;	BCAT2;
hsa04921	Oxytocin signaling pathway	1/95	73/2412	0.949154801278632	0.963506880659108	Organismal Systems; Endocrine system	KEGG link	73	1	ENSG00000142875;	;	PRKACB;
hsa00240	Pyrimidine metabolism	1/95	75/2412	0.953201994234946	0.963506880659108	Metabolism; Nucleotide metabolism	KEGG link	75	1	ENSG00000183696;	UPP1;	;
hsa00670	One carbon pool by folate	1/95	20/2412	0.553764451309342	0.896455761748503	Metabolism; Metabolism of cofactors and vitamins	KEGG link	20	1	ENSG00000144908;	;	ALDH1L1;
hsa05110	Vibrio cholerae infection	1/95	12/2412	0.383268783387687	0.896455761748503	Human Diseases; Infectious diseases: Bacterial	KEGG link	12	1	ENSG00000142875;	;	PRKACB;
hsa04925	Aldosterone synthesis and secretion	1/95	41/2412	0.810165902328861	0.896455761748503	Organismal Systems; Endocrine system	KEGG link	41	1	ENSG00000142875;	;	PRKACB;
hsa00983	Drug metabolism - other enzymes	1/95	46/2412	0.845296126610263	0.913701593503579	Metabolism; Xenobiotics biodegradation and metabolism	KEGG link	46	1	ENSG00000183696;	UPP1;	;
hsa00220	Arginine biosynthesis	1/95	21/2412	0.571487016997307	0.896455761748503	Metabolism; Amino acid metabolism	KEGG link	21	1	ENSG00000081181;	ARG2;	;
hsa00515	Mannose type O-glycan biosynthesis	1/95	23/2412	0.604869020403264	0.896455761748503	Metabolism; Glycan biosynthesis and metabolism	KEGG link	23	1	ENSG00000126091;	;	ST3GAL3;
hsa04140	Autophagy - animal	1/95	54/2412	0.888594950464317	0.938798055010324	Cellular Processes; Transport and catabolism	KEGG link	54	1	ENSG00000142875;	;	PRKACB;
hsa04913	Ovarian steroidogenesis	1/95	36/2412	0.767160744319653	0.896455761748503	Organismal Systems; Endocrine system	KEGG link	36	1	ENSG00000142875;	;	PRKACB;
hsa04664	Fc epsilon RI signaling pathway	1/95	40/2412	0.802245726975871	0.896455761748503	Organismal Systems; Immune system	KEGG link	40	1	ENSG00000108984;	;	MAP2K6;
hsa04540	Gap junction	1/95	38/2412	0.785411578906315	0.896455761748503	Cellular Processes; Cellular community - eukaryotes	KEGG link	38	1	ENSG00000142875;	;	PRKACB;
hsa04659	Th17 cell differentiation	1/95	25/2412	0.635675751914671	0.896455761748503	Organismal Systems; Immune system	KEGG link	25	1	ENSG00000096968;	JAK2;	;
hsa04657	IL-17 signaling pathway	1/95	30/2412	0.702680400076742	0.896455761748503	Organismal Systems; Immune system	KEGG link	30	1	ENSG00000149968;	MMP3;	;
hsa04310	Wnt signaling pathway	1/95	40/2412	0.802245726975871	0.896455761748503	Environmental Information Processing; Signal transduction	KEGG link	40	1	ENSG00000142875;	;	PRKACB;
hsa04917	Prolactin signaling pathway	1/95	26/2412	0.650175460154347	0.896455761748503	Organismal Systems; Endocrine system	KEGG link	26	1	ENSG00000096968;	JAK2;	;
hsa04740	Olfactory transduction	1/95	17/2412	0.496128614772249	0.896455761748503	Organismal Systems; Sensory system	KEGG link	17	1	ENSG00000142875;	;	PRKACB;
hsa04340	Hedgehog signaling pathway	1/95	16/2412	0.47532558061465	0.896455761748503	Environmental Information Processing; Signal transduction	KEGG link	16	1	ENSG00000142875;	;	PRKACB;
hsa04962	Vasopressin-regulated water reabsorption	1/95	7/2412	0.24545387253635	0.896455761748503	Organismal Systems; Excretory system	KEGG link	7	1	ENSG00000142875;	;	PRKACB;
hsa04022	cGMP-PKG signaling pathway	1/95	63/2412	0.923105969451723	0.94328314911187	Environmental Information Processing; Signal transduction	KEGG link	63	1	ENSG00000157087;	;	ATP2B2;
hsa00620	Pyruvate metabolism	1/95	39/2412	0.793998731393214	0.896455761748503	Metabolism; Carbohydrate metabolism	KEGG link	39	1	ENSG00000131069;	;	ACSS2;
hsa05166	HTLV-I infection	1/95	57/2412	0.901530003253718	0.940716230184209	Human Diseases; Infectious diseases: Viral	KEGG link	57	1	ENSG00000142875;	;	PRKACB;
hsa05120	Epithelial cell signaling in Helicobacter pylori infection	1/95	25/2412	0.635675751914671	0.896455761748503	Human Diseases; Infectious diseases: Bacterial	KEGG link	25	1	ENSG00000149269;	PAK1;	;
hsa04610	Complement and coagulation cascades	1/95	21/2412	0.571487016997307	0.896455761748503	Organismal Systems; Immune system	KEGG link	21	1	ENSG00000122861;	PLAU;	;
hsa04723	Retrograde endocannabinoid signaling	1/95	35/2412	0.757467611414468	0.896455761748503	Organismal Systems; Nervous system	KEGG link	35	1	ENSG00000142875;	;	PRKACB;
hsa05012	Parkinson's disease	1/95	40/2412	0.802245726975871	0.896455761748503	Human Diseases; Neurodegenerative diseases	KEGG link	40	1	ENSG00000142875;	;	PRKACB;
hsa00030	Pentose phosphate pathway	1/95	30/2412	0.702680400076742	0.896455761748503	Metabolism; Carbohydrate metabolism	KEGG link	30	1	ENSG00000171174;	;	RBKS;
hsa04915	Estrogen signaling pathway	1/95	36/2412	0.767160744319653	0.896455761748503	Organismal Systems; Endocrine system	KEGG link	36	1	ENSG00000142875;	;	PRKACB;
hsa00770	Pantothenate and CoA biosynthesis	1/95	18/2412	0.516115162411763	0.896455761748503	Metabolism; Metabolism of cofactors and vitamins	KEGG link	18	1	ENSG00000105552;	;	BCAT2;
hsa04110	Cell cycle	1/95	37/2412	0.776470394694078	0.896455761748503	Cellular Processes; Cell growth and death	KEGG link	37	1	ENSG00000135679;	MDM2;	;
hsa05014	Amyotrophic lateral sclerosis (ALS)	1/95	18/2412	0.516115162411763	0.896455761748503	Human Diseases; Neurodegenerative diseases	KEGG link	18	1	ENSG00000108984;	;	MAP2K6;
hsa04918	Thyroid hormone synthesis	1/95	36/2412	0.767160744319653	0.896455761748503	Organismal Systems; Endocrine system	KEGG link	36	1	ENSG00000142875;	;	PRKACB;
hsa04550	Signaling pathways regulating pluripotency of stem cells	1/95	37/2412	0.776470394694078	0.896455761748503	Cellular Processes; Cellular community - eukaryotes	KEGG link	37	1	ENSG00000096968;	JAK2;	;
hsa01040	Biosynthesis of unsaturated fatty acids	1/95	23/2412	0.604869020403264	0.896455761748503	Metabolism; Lipid metabolism	KEGG link	23	1	ENSG00000134824;	;	FADS2;
hsa05218	Melanoma	1/95	24/2412	0.62058163784223	0.896455761748503	Human Diseases; Cancers: Specific types	KEGG link	24	1	ENSG00000135679;	MDM2;	;
hsa04330	Notch signaling pathway	1/95	17/2412	0.496128614772249	0.896455761748503	Environmental Information Processing; Signal transduction	KEGG link	17	1	ENSG00000106003;	LFNG;	;
hsa00400	Phenylalanine, tyrosine and tryptophan biosynthesis	1/95	5/2412	0.182157392225081	0.896455761748503	Metabolism; Amino acid metabolism	KEGG link	5	1	ENSG00000171759;	;	PAH;
hsa00440	Phosphonate and phosphinate metabolism	1/95	6/2412	0.214436182311751	0.896455761748503	Metabolism; Metabolism of other amino acids	KEGG link	6	1	ENSG00000185813;	;	PCYT2;
hsa00760	Nicotinate and nicotinamide metabolism	1/95	29/2412	0.690335399205803	0.896455761748503	Metabolism; Metabolism of cofactors and vitamins	KEGG link	29	1	ENSG00000106733;	;	NMRK1;
hsa00230	Purine metabolism	1/95	142/2412	0.997214363595548	0.997214363595548	Metabolism; Nucleotide metabolism	KEGG link	142	1	ENSG00000133805;	AMPD3;	;
hsa05168	Herpes simplex infection	1/95	41/2412	0.810165902328861	0.896455761748503	Human Diseases; Infectious diseases: Viral	KEGG link	41	1	ENSG00000096968;	JAK2;	;
hsa04720	Long-term potentiation	1/95	36/2412	0.767160744319653	0.896455761748503	Organismal Systems; Nervous system	KEGG link	36	1	ENSG00000142875;	;	PRKACB;
hsa00512	Mucin type O-glycan biosynthesis	1/95	31/2412	0.714538234666461	0.896455761748503	Metabolism; Glycan biosynthesis and metabolism	KEGG link	31	1	ENSG00000140297;	GCNT3;	;
hsa04213	Longevity regulating pathway - multiple species	1/95	32/2412	0.725927931309336	0.896455761748503	Organismal Systems; Aging	KEGG link	32	1	ENSG00000142875;	;	PRKACB;
hsa04392	Hippo signaling pathway -multiple species	1/95	5/2412	0.182157392225081	0.896455761748503	Environmental Information Processing; Signal transduction	KEGG link	5	1	ENSG00000149269;	PAK1;	;
hsa05323	Rheumatoid arthritis	1/95	8/2412	0.275259228922648	0.896455761748503	Human Diseases; Immune diseases	KEGG link	8	1	ENSG00000149968;	MMP3;	;
hsa04727	GABAergic synapse	1/95	24/2412	0.62058163784223	0.896455761748503	Organismal Systems; Nervous system	KEGG link	24	1	ENSG00000142875;	;	PRKACB;
hsa05219	Bladder cancer	1/95	21/2412	0.571487016997307	0.896455761748503	Human Diseases; Cancers: Specific types	KEGG link	21	1	ENSG00000135679;	MDM2;	;
hsa04933	AGE-RAGE signaling pathway in diabetic complications	1/95	39/2412	0.793998731393214	0.896455761748503	Human Diseases; Endocrine and metabolic diseases	KEGG link	39	1	ENSG00000096968;	JAK2;	;
hsa05034	Alcoholism	1/95	31/2412	0.714538234666461	0.896455761748503	Human Diseases; Substance dependence	KEGG link	31	1	ENSG00000132437;	;	DDC;
hsa04931	Insulin resistance	1/95	58/2412	0.905502253653249	0.940716230184209	Human Diseases; Endocrine and metabolic diseases	KEGG link	58	1	ENSG00000131482;	;	G6PC;
hsa04530	Tight junction	1/95	24/2412	0.62058163784223	0.896455761748503	Cellular Processes; Cellular community - eukaryotes	KEGG link	24	1	ENSG00000142875;	;	PRKACB;
hsa05214	Glioma	1/95	32/2412	0.725927931309336	0.896455761748503	Human Diseases; Cancers: Specific types	KEGG link	32	1	ENSG00000135679;	MDM2;	;
hsa04914	Progesterone-mediated oocyte maturation	1/95	47/2412	0.851507820596749	0.915126220986161	Organismal Systems; Endocrine system	KEGG link	47	1	ENSG00000142875;	;	PRKACB;
hsa04064	NF-kappa B signaling pathway	1/95	30/2412	0.702680400076742	0.896455761748503	Environmental Information Processing; Signal transduction	KEGG link	30	1	ENSG00000122861;	PLAU;	;
hsa04070	Phosphatidylinositol signaling system	1/95	85/2412	0.969122582022783	0.974332918485271	Environmental Information Processing; Signal transduction	KEGG link	85	1	ENSG00000141401;	;	IMPA2;
hsa00062	Fatty acid elongation	1/95	25/2412	0.635675751914671	0.896455761748503	Metabolism; Lipid metabolism	KEGG link	25	1	ENSG00000138796;	;	HADH;
hsa04911	Insulin secretion	1/95	28/2412	0.677483438928193	0.896455761748503	Organismal Systems; Endocrine system	KEGG link	28	1	ENSG00000142875;	;	PRKACB;
hsa05032	Morphine addiction	1/95	36/2412	0.767160744319653	0.896455761748503	Human Diseases; Substance dependence	KEGG link	36	1	ENSG00000142875;	;	PRKACB;
hsa05100	Bacterial invasion of epithelial cells	1/95	14/2412	0.431136791946758	0.896455761748503	Human Diseases; Infectious diseases: Bacterial	KEGG link	14	1	ENSG00000114423;	CBLB;	;
hsa04924	Renin secretion	1/95	25/2412	0.635675751914671	0.896455761748503	Organismal Systems; Endocrine system	KEGG link	25	1	ENSG00000142875;	;	PRKACB;
hsa05140	Leishmaniasis	1/95	16/2412	0.47532558061465	0.896455761748503	Human Diseases; Infectious diseases: Parasitic	KEGG link	16	1	ENSG00000096968;	JAK2;	;
hsa00591	Linoleic acid metabolism	1/95	29/2412	0.690335399205803	0.896455761748503	Metabolism; Lipid metabolism	KEGG link	29	1	ENSG00000184381;	;	PLA2G6;
hsa04114	Oocyte meiosis	1/95	44/2412	0.832091229837098	0.904657325462427	Cellular Processes; Cell growth and death	KEGG link	44	1	ENSG00000142875;	;	PRKACB;
hsa05215	Prostate cancer	1/95	36/2412	0.767160744319653	0.896455761748503	Human Diseases; Cancers: Specific types	KEGG link	36	1	ENSG00000135679;	MDM2;	;
hsa04510	Focal adhesion	1/95	54/2412	0.888594950464317	0.938798055010324	Cellular Processes; Cellular community - eukaryotes	KEGG link	54	1	ENSG00000149269;	PAK1;	;
hsa04742	Taste transduction	1/95	11/2412	0.357861382876772	0.896455761748503	Organismal Systems; Sensory system	KEGG link	11	1	ENSG00000142875;	;	PRKACB;
hsa04658	Th1 and Th2 cell differentiation	1/95	22/2412	0.588512836062659	0.896455761748503	Organismal Systems; Immune system	KEGG link	22	1	ENSG00000096968;	JAK2;	;
hsa04972	Pancreatic secretion	1/95	62/2412	0.919866531357671	0.94328314911187	Organismal Systems; Digestive system	KEGG link	62	1	ENSG00000157087;	;	ATP2B2;
hsa05020	Prion diseases	1/95	10/2412	0.331418743680107	0.896455761748503	Human Diseases; Neurodegenerative diseases	KEGG link	10	1	ENSG00000142875;	;	PRKACB;
hsa04622	RIG-I-like receptor signaling pathway	1/95	28/2412	0.677483438928193	0.896455761748503	Organismal Systems; Immune system	KEGG link	28	1	ENSG00000083799;	CYLD;	;
hsa00920	Sulfur metabolism	1/95	9/2412	0.303899151240596	0.896455761748503	Metabolism; Energy metabolism	KEGG link	9	1	ENSG00000137767;	SQRDL;	;
hsa05414	Dilated cardiomyopathy	1/95	14/2412	0.431136791946758	0.896455761748503	Human Diseases; Cardiovascular diseases	KEGG link	14	1	ENSG00000142875;	;	PRKACB;
hsa04620	Toll-like receptor signaling pathway	1/95	34/2412	0.747375374482525	0.896455761748503	Organismal Systems; Immune system	KEGG link	34	1	ENSG00000108984;	;	MAP2K6;
hsa00603	Glycosphingolipid biosynthesis - globo and isoglobo series	1/95	15/2412	0.453673074167383	0.896455761748503	Metabolism; Glycan biosynthesis and metabolism	KEGG link	15	1	ENSG00000128274;	A4GALT;	;
hsa04971	Gastric acid secretion	1/95	35/2412	0.757467611414468	0.896455761748503	Organismal Systems; Digestive system	KEGG link	35	1	ENSG00000142875;	;	PRKACB;
hsa00565	Ether lipid metabolism	1/95	44/2412	0.832091229837098	0.904657325462427	Metabolism; Lipid metabolism	KEGG link	44	1	ENSG00000184381;	;	PLA2G6;
hsa04630	Jak-STAT signaling pathway	1/95	20/2412	0.553764451309342	0.896455761748503	Environmental Information Processing; Signal transduction	KEGG link	20	1	ENSG00000096968;	JAK2;	;
hsa04713	Circadian entrainment	1/95	33/2412	0.736867782790686	0.896455761748503	Organismal Systems; Environmental adaptation	KEGG link	33	1	ENSG00000142875;	;	PRKACB;
hsa04611	Platelet activation	1/95	61/2412	0.916492116676367	0.94328314911187	Organismal Systems; Immune system	KEGG link	61	1	ENSG00000142875;	;	PRKACB;
hsa04211	Longevity regulating pathway	1/95	37/2412	0.776470394694078	0.896455761748503	Organismal Systems; Aging	KEGG link	37	1	ENSG00000142875;	;	PRKACB;
hsa04650	Natural killer cell mediated cytotoxicity	1/95	29/2412	0.690335399205803	0.896455761748503	Organismal Systems; Immune system	KEGG link	29	1	ENSG00000149269;	PAK1;	;
hsa00120	Primary bile acid biosynthesis	1/95	17/2412	0.496128614772249	0.896455761748503	Metabolism; Lipid metabolism	KEGG link	17	1	ENSG00000180432;	;	CYP8B1;
hsa04923	Regulation of lipolysis in adipocytes	1/95	31/2412	0.714538234666461	0.896455761748503	Organismal Systems; Endocrine system	KEGG link	31	1	ENSG00000142875;	;	PRKACB;
hsa04724	Glutamatergic synapse	1/95	38/2412	0.785411578906315	0.896455761748503	Organismal Systems; Nervous system	KEGG link	38	1	ENSG00000142875;	;	PRKACB;
hsa04916	Melanogenesis	1/95	35/2412	0.757467611414468	0.896455761748503	Organismal Systems; Endocrine system	KEGG link	35	1	ENSG00000142875;	;	PRKACB;
hsa00100	Steroid biosynthesis	1/95	20/2412	0.553764451309342	0.896455761748503	Metabolism; Lipid metabolism	KEGG link	20	1	ENSG00000170271;	FAXDC2;	;
hsa04722	Neurotrophin signaling pathway	1/95	57/2412	0.901530003253718	0.940716230184209	Organismal Systems; Nervous system	KEGG link	57	1	ENSG00000134070;	IRAK2;	;
hsa04961	Endocrine and other factor-regulated calcium reabsorption	1/95	23/2412	0.604869020403264	0.896455761748503	Organismal Systems; Excretory system	KEGG link	23	1	ENSG00000142875;	;	PRKACB;
hsa00860	Porphyrin and chlorophyll metabolism	1/95	41/2412	0.810165902328861	0.896455761748503	Metabolism; Metabolism of cofactors and vitamins	KEGG link	41	1	ENSG00000139428;	;	MMAB;
