# Supplementary material for: Manganese is a potent inducer of lysosomal activity that inhibits de novo HBV infection
Source: PLoS Pathog. 2025 Jan 2;21(1):e1012800. doi: 10.1371/journal.ppat.1012800 (PMC11694974; doi:10.1371/journal.ppat.1012800)
Supplement: S1 Dataset — (ZIP) [file ppat.1012800.s012.zip › Figs 1-9 minimal data set/fig 2/fig 2B diff_all_up_Mn_MOCK.xlsx]

## Sheet: Sheet1
geneid	chr	start	end	length	strand	name	Mn1_FPKM	Mn2_FPKM	Mn3_FPKM	MOCK1_FPKM	MOCK2_FPKM	MOCK3_FPKM	Mn1_counts_norm	Mn2_counts_norm	Mn3_counts_norm	MOCK1_counts_norm	MOCK2_counts_norm	MOCK3_counts_norm	baseMean	log2FC	Pvalue	Padj	trend	Description	GO	Pathway	Tumour_Types(Somatic)	Tumour_Types(Germline)	Translocation_Partner	Somatic	DBD_Classification	PubMed_ID	Function	Species	Evidence_Strength
ENSG00000168209	10	72273919	72276036	8587	+	DDIT4	354.48	341.018	355.262	71.9533	71.0817	70.9083	11802.1	11063.4	11471.5	2156.93	2100	2113.95	6784.65	2.43003	0	0	UP	DNA damage inducible transcript 4 [Source:HGNC Symbol;Acc:HGNC:24944]	[GO:0005737:cytoplasm][GO:0005829:cytosol][GO:0009968:negative regulation of signal transduction][GO:0005737:cytoplasm][GO:0009968:negative regulation of signal transduction][GO:0005737:cytoplasm][GO:0009968:negative regulation of signal transduction][GO:0005737:cytoplasm][GO:0005829:cytosol][GO:0005739:mitochondrion][GO:0006915:apoptotic process][GO:0005829:cytosol][GO:0071889:14-3-3 protein bin…	[hsa04140:Autophagy - animal][hsa04150:mTOR signaling pathway][hsa04151:PI3K-Akt signaling pathway][hsa05206:MicroRNAs in cancer]	-	-	-	-	-	-	-	-	-
ENSG00000134107	3	4979437	4985323	4914	+	BHLHE40	17.1421	17.5532	18.4075	2.50502	1.91834	1.95774	947.446	945.342	986.715	124.658	94.0829	96.8892	532.522	3.18439	2.71e-154	4.05e-150	UP	basic helix-loop-helix family member e40 [Source:HGNC Symbol;Acc:HGNC:1046]	[GO:0003677:DNA binding][GO:0006355:regulation of transcription, DNA-templated][GO:0046983:protein dimerization activity][GO:0005634:nucleus][GO:0005634:nucleus][GO:0005634:nucleus][GO:0005737:cytoplasm][GO:0045892:negative regulation of transcription, DNA-templated][GO:0045892:negative regulation of transcription, DNA-templated][GO:0003700:DNA-binding transcription factor activity][GO:0006355:re…	[hsa04710:Circadian rhythm]	-	-	-	-	-	-	-	-	-
ENSG00000111859	6	11183298	11382348	27131	-	NEDD9	30.3104	31.6841	33.8037	13.9212	14.0542	14.6036	4935.72	5027.4	5338.63	2041.05	2030.77	2129.36	3583.82	1.30442	4.5e-137	4.48e-133	UP	neural precursor cell expressed, developmentally down-regulated 9 [Source:HGNC Symbol;Acc:HGNC:7733]	[GO:0005515:protein binding][GO:0005634:nucleus][GO:0005737:cytoplasm][GO:0005654:nucleoplasm][GO:0005829:cytosol][GO:0005886:plasma membrane][GO:0005794:Golgi apparatus][GO:0007155:cell adhesion][GO:0005856:cytoskeleton][GO:0005925:focal adhesion][GO:0051301:cell division][GO:0030054:cell junction][GO:0042995:cell projection][GO:0005515:protein binding][GO:0007049:cell cycle][GO:0005938:cell cor…	-	-	-	-	-	-	-	-	-	-
ENSG00000177606	1	58776845	58784048	6109	-	JUN	32.3914	33.9802	34.1435	11.8609	13.6252	12.4108	1845.27	1886.25	1886.44	608.365	688.758	633.083	1258.03	1.54098	5.08e-103	3.8e-99	UP	Jun proto-oncogene, AP-1 transcription factor subunit [Source:HGNC Symbol;Acc:HGNC:6204]	[GO:1904707:positive regulation of vascular smooth muscle cell proliferation][GO:0003723:RNA binding][GO:0005634:nucleus][GO:0005654:nucleoplasm][GO:0005886:plasma membrane][GO:0006355:regulation of transcription, DNA-templated][GO:0031625:ubiquitin protein ligase binding][GO:0003677:DNA binding][GO:0003700:DNA-binding transcription factor activity][GO:0045892:negative regulation of transcription…	[hsa01522:Endocrine resistance][hsa04010:MAPK signaling pathway][hsa04012:ErbB signaling pathway][hsa04024:cAMP signaling pathway][hsa04210:Apoptosis][hsa04310:Wnt signaling pathway][hsa04380:Osteoclast differentiation][hsa04510:Focal adhesion][hsa04530:Tight junction][hsa04620:Toll-like receptor signaling pathway][hsa04621:NOD-like receptor signaling pathway][hsa04657:IL-17 signaling pathway][hs…	sarcoma			yes	-	-	-	-	-
ENSG00000130513	19	18374731	18389176	4948	+	GDF15	349.193	328.174	325.937	183.165	181.198	179.904	11455.9	10490.9	10370.6	5410.32	5274.86	5284.87	8047.9	1.01653	4.14e-100	2.47e-96	UP	growth differentiation factor 15 [Source:HGNC Symbol;Acc:HGNC:30142]	[GO:0008083:growth factor activity][GO:0008083:growth factor activity][GO:0008083:growth factor activity][GO:0005634:nucleus][GO:0005737:cytoplasm][GO:0005794:Golgi apparatus][GO:0005576:extracellular region][GO:0005576:extracellular region][GO:0005615:extracellular space][GO:0005615:extracellular space][GO:0042803:protein homodimerization activity][GO:0005515:protein binding][GO:0005125:cytokine…	-	-	-	-	-	-	-	-	-	-
ENSG00000117318	1	23557926	23559501	2465	-	ID3	94.6608	88.8524	92.0726	41.6269	37.8554	39.6855	2226.09	2036.04	2099.95	881.383	789.941	835.669	1478.18	1.34313	6.72e-84	3.35e-80	UP	inhibitor of DNA binding 3, HLH protein [Source:HGNC Symbol;Acc:HGNC:5362]	[GO:0005634:nucleus][GO:0005737:cytoplasm][GO:0046983:protein dimerization activity][GO:0045892:negative regulation of transcription, DNA-templated][GO:0007517:muscle organ development][GO:0005515:protein binding][GO:0048511:rhythmic process][GO:0005634:nucleus][GO:0000122:negative regulation of transcription by RNA polymerase II][GO:0030154:cell differentiation][GO:0005654:nucleoplasm][GO:000012…	[hsa04350:TGF-beta signaling pathway][hsa04550:Signaling pathways regulating pluripotency of stem cells]	-	-	-	-	-	-	-	-	-
ENSG00000143878	2	20447074	20449440	2367	+	RHOB	209.754	197.941	205.888	100.022	112.208	113.283	7804.6	7176.61	7429.79	3350.84	3704.74	3774.27	5540.14	1.04972	3.68e-83	1.57e-79	UP	ras homolog family member B [Source:HGNC Symbol;Acc:HGNC:668]	[GO:0005525:GTP binding][GO:0003924:GTPase activity][GO:0007264:small GTPase mediated signal transduction][GO:0005634:nucleus][GO:0005634:nucleus][GO:0016020:membrane][GO:0015031:protein transport][GO:0000166:nucleotide binding][GO:0005886:plasma membrane][GO:0005886:plasma membrane][GO:0005768:endosome][GO:0006915:apoptotic process][GO:0006915:apoptotic process][GO:0007155:cell adhesion][GO:0007…	-	-	-	-	-	-	-	-	-	-
ENSG00000130522	19	18279694	18281622	2429	-	JUND	106.713	105.784	104.06	56.463	57.4296	56.0804	3235.86	3125.62	3060.31	1541.54	1545.27	1522.7	2338.55	1.03057	6.16e-79	2.3e-75	UP	JunD proto-oncogene, AP-1 transcription factor subunit [Source:HGNC Symbol;Acc:HGNC:6206]	[GO:0003677:DNA binding][GO:0006355:regulation of transcription, DNA-templated][GO:0005634:nucleus][GO:0003700:DNA-binding transcription factor activity][GO:0006357:regulation of transcription by RNA polymerase II][GO:0005515:protein binding][GO:0005654:nucleoplasm][GO:0019899:enzyme binding][GO:0006357:regulation of transcription by RNA polymerase II][GO:0000981:DNA-binding transcription factor …	[hsa04010:MAPK signaling pathway][hsa04380:Osteoclast differentiation][hsa04657:IL-17 signaling pathway]	-	-	-	-	-	-	-	-	-
ENSG00000141582	17	79833156	79839440	4315	-	CBX4	55.3069	52.0669	55.5189	28.7065	30.4839	30.4657	2513.44	2305.66	2447.02	1174.59	1229.29	1239.74	1818.29	0.996499	3.29e-58	1.09e-54	UP	chromobox 4 [Source:HGNC Symbol;Acc:HGNC:1554]	[GO:0045892:negative regulation of transcription, DNA-templated][GO:0005634:nucleus][GO:0005634:nucleus][GO:0016607:nuclear speck][GO:0016740:transferase activity][GO:0005654:nucleoplasm][GO:0045892:negative regulation of transcription, DNA-templated][GO:0006325:chromatin organization][GO:0016604:nuclear body][GO:0005515:protein binding][GO:0000122:negative regulation of transcription by RNA poly…	-	-	-	-	-	-	-	-	-	-
ENSG00000125398	17	72121020	72126416	3931	+	SOX9	77.521	79.4953	76.8378	51.5014	52.2031	54.462	4790.31	4786.63	4604.96	2865.37	2862.43	3013.47	3820.53	0.698416	1.75e-46	4.75e-43	UP	SRY-box transcription factor 9 [Source:HGNC Symbol;Acc:HGNC:11204]	[GO:0006355:regulation of transcription, DNA-templated][GO:0005634:nucleus][GO:0000981:DNA-binding transcription factor activity, RNA polymerase II-specific][GO:0005634:nucleus][GO:0005634:nucleus][GO:0032991:protein-containing complex][GO:0043066:negative regulation of apoptotic process][GO:0043066:negative regulation of apoptotic process][GO:0005654:nucleoplasm][GO:0003677:DNA binding][GO:00458…	[hsa04024:cAMP signaling pathway]	-	-	-	-	-	-	-	-	-
ENSG00000100906	14	35401513	35404749	9379	-	NFKBIA	142.893	130.791	135.998	91.0111	86.6306	83.8621	5325.78	4750.01	4916	3054.12	2865.09	2798.78	3951.63	0.781235	1.09e-43	2.17e-40	UP	NFKB inhibitor alpha [Source:HGNC Symbol;Acc:HGNC:7797]	[GO:0005515:protein binding][GO:0005515:protein binding][GO:0005634:nucleus][GO:0005634:nucleus][GO:0005737:cytoplasm][GO:0005737:cytoplasm][GO:0005829:cytosol][GO:0005886:plasma membrane][GO:0031625:ubiquitin protein ligase binding][GO:0045944:positive regulation of transcription by RNA polymerase II][GO:0019899:enzyme binding][GO:0042802:identical protein binding][GO:0005654:nucleoplasm][GO:000…	[hsa04024:cAMP signaling pathway][hsa04062:Chemokine signaling pathway][hsa04064:NF-kappa B signaling pathway][hsa04210:Apoptosis][hsa04380:Osteoclast differentiation][hsa04620:Toll-like receptor signaling pathway][hsa04621:NOD-like receptor signaling pathway][hsa04622:RIG-I-like receptor signaling pathway][hsa04623:Cytosolic DNA-sensing pathway][hsa04657:IL-17 signaling pathway][hsa04658:Th1 and…	-	-	-	-		8717528	TF PPI	Human	Strong
ENSG00000115738	2	8678845	8684461	4437	+	ID2	84.6914	84.5161	85.6277	55.4111	56.1265	51.8526	2946.2	2864.88	2888.97	1735.55	1732.55	1615.19	2297.22	0.773935	1.76e-43	3.28e-40	UP	inhibitor of DNA binding 2 [Source:HGNC Symbol;Acc:HGNC:5361]	[GO:0005634:nucleus][GO:0005737:cytoplasm][GO:0046983:protein dimerization activity][GO:0045892:negative regulation of transcription, DNA-templated][GO:0005737:cytoplasm][GO:0005634:nucleus][GO:0032991:protein-containing complex][GO:0019216:regulation of lipid metabolic process][GO:0005515:protein binding][GO:0048523:negative regulation of cellular process][GO:0045893:positive regulation of trans…	[hsa04350:TGF-beta signaling pathway][hsa04390:Hippo signaling pathway][hsa04550:Signaling pathways regulating pluripotency of stem cells][hsa05202:Transcriptional misregulation in cancer]	-	-	-	-	-	-	-	-	-
ENSG00000172765	3	129647792	129893711	28756	-	TMCC1	11.0257	13.4014	13.6547	6.49377	6.4843	6.50969	1428.67	1692.07	1715.99	757.603	745.563	755.295	1182.53	1.10015	1.01e-42	1.77e-39	UP	transmembrane and coiled-coil domain family 1 [Source:HGNC Symbol;Acc:HGNC:29116]	[GO:0016020:membrane][GO:0016021:integral component of membrane][GO:0016020:membrane][GO:0016021:integral component of membrane][GO:0005783:endoplasmic reticulum][GO:0005789:endoplasmic reticulum membrane][GO:0042802:identical protein binding][GO:0005791:rough endoplasmic reticulum][GO:0005829:cytosol][GO:0005515:protein binding][GO:0016197:endosomal transport][GO:0012505:endomembrane system][GO:…	-	-	-	-	-	-	-	-	-	-
ENSG00000101255	20	362835	397559	5836	+	TRIB3	70.9141	69.8404	64.3917	43.386	40.8353	42.4497	3668.61	3520.62	3230.77	2020.86	1874.56	1966.41	2713.64	0.829002	1.09e-42	1.81e-39	UP	tribbles pseudokinase 3 [Source:HGNC Symbol;Acc:HGNC:16228]	[GO:0003714:transcription corepressor activity][GO:0045892:negative regulation of transcription, DNA-templated][GO:0005524:ATP binding][GO:0006468:protein phosphorylation][GO:0004672:protein kinase activity][GO:0003714:transcription corepressor activity][GO:0005634:nucleus][GO:0005634:nucleus][GO:0005654:nucleoplasm][GO:0006915:apoptotic process][GO:0045892:negative regulation of transcription, D…	[hsa04931:Insulin resistance]	-	-	-	-	-	-	-	-	-
ENSG00000124762	6	36676460	36687337	11156	+	CDKN1A	91.7656	91.9978	93.8733	58.2371	63.716	65.6625	4321.78	4221.86	4287.77	2469.45	2662.72	2769.05	3455.44	0.700518	6.1e-39	8.69e-36	UP	cyclin dependent kinase inhibitor 1A [Source:HGNC Symbol;Acc:HGNC:1784]	[GO:0005634:nucleus][GO:0051726:regulation of cell cycle][GO:0004861:cyclin-dependent protein serine/threonine kinase inhibitor activity][GO:0007346:regulation of mitotic cell cycle][GO:0072331:signal transduction by p53 class mediator][GO:0005634:nucleus][GO:0005737:cytoplasm][GO:0046872:metal ion binding][GO:0016301:kinase activity][GO:0016310:phosphorylation][GO:0005654:nucleoplasm][GO:0031625…	[hsa01522:Endocrine resistance][hsa01524:Platinum drug resistance][hsa04012:ErbB signaling pathway][hsa04066:HIF-1 signaling pathway][hsa04068:FoxO signaling pathway][hsa04110:Cell cycle][hsa04115:p53 signaling pathway][hsa04151:PI3K-Akt signaling pathway][hsa04630:Jak-STAT signaling pathway][hsa04921:Oxytocin signaling pathway][hsa05160:Hepatitis C][hsa05161:Hepatitis B][hsa05166:HTLV-I infectio…	-	-	-	-		15743834	DNA Binding	Human	Strong
ENSG00000125968	20	31605283	31606515	2216	+	ID1	108.719	109.215	95.2121	59.9632	60.4315	55.8266	2107.23	2062.67	1789.79	1046.42	1039.35	968.892	1502.39	0.961399	3.8e-38	5.16e-35	UP	inhibitor of DNA binding 1, HLH protein [Source:HGNC Symbol;Acc:HGNC:5360]	[GO:0005634:nucleus][GO:0005737:cytoplasm][GO:0046983:protein dimerization activity][GO:0045892:negative regulation of transcription, DNA-templated][GO:0005794:Golgi apparatus][GO:0005654:nucleoplasm][GO:0005515:protein binding][GO:0048511:rhythmic process][GO:0005634:nucleus][GO:0000122:negative regulation of transcription by RNA polymerase II][GO:0030154:cell differentiation][GO:0005654:nucleop…	[hsa04015:Rap1 signaling pathway][hsa04350:TGF-beta signaling pathway][hsa04390:Hippo signaling pathway][hsa04550:Signaling pathways regulating pluripotency of stem cells]	-	-	-	-		11234019	Other	Human	Strong
ENSG00000137331	6	30743199	30744548	2587	-	IER3	39.2077	36.9164	36.3295	18.378	17.1097	18.8888	832.044	763.375	747.724	351.149	322.19	358.93	562.569	1.18295	6.63e-34	7.93e-31	UP	immediate early response 3 [Source:HGNC Symbol;Acc:HGNC:5392]	[GO:0043066:negative regulation of apoptotic process][GO:0016020:membrane][GO:0016021:integral component of membrane][GO:0005515:protein binding][GO:0005634:nucleus][GO:0005829:cytosol][GO:0005634:nucleus][GO:0043066:negative regulation of apoptotic process][GO:0009653:anatomical structure morphogenesis][GO:0006915:apoptotic process][GO:2001020:regulation of response to DNA damage stimulus][GO:20…	-	-	-	-	-	-	-	-	-	-
ENSG00000108107	19	55385932	55403250	17141	+	RPL28	146.594	142.866	141.483	111.981	112.011	108.074	14623.7	13887.2	13688.4	10057.8	9915.09	9653.69	11971	0.509923	8.23e-34	9.47e-31	UP	ribosomal protein L28 [Source:HGNC Symbol;Acc:HGNC:10330]	[GO:0003735:structural constituent of ribosome][GO:0006412:translation][GO:0005840:ribosome][GO:0003723:RNA binding][GO:0016020:membrane][GO:0006412:translation][GO:0005515:protein binding][GO:0003735:structural constituent of ribosome][GO:0005829:cytosol][GO:0070062:extracellular exosome][GO:0003723:RNA binding][GO:0006412:translation][GO:0036464:cytoplasmic ribonucleoprotein granule][GO:0003735…	[hsa03010:Ribosome]	-	-	-	-	-	-	-	-	-
ENSG00000130164	19	11089462	11133820	29428	+	LDLR	21.0066	20.0529	21.6101	13.8748	13.4158	14.4496	2516.9	2341.17	2511.16	1496.77	1426.33	1550.23	1973.76	0.721438	2.71e-32	2.9e-29	UP	low density lipoprotein receptor [Source:HGNC Symbol;Acc:HGNC:6547]	[GO:0005515:protein binding][GO:0005509:calcium ion binding][GO:0016020:membrane][GO:0016021:integral component of membrane][GO:0006897:endocytosis][GO:0005515:protein binding][GO:0005509:calcium ion binding][GO:0005515:protein binding][GO:0016020:membrane][GO:0016020:membrane][GO:0016021:integral component of membrane][GO:0005886:plasma membrane][GO:0005794:Golgi apparatus][GO:0005794:Golgi appa…	[hsa04144:Endocytosis][hsa04913:Ovarian steroidogenesis][hsa04925:Aldosterone synthesis and secretion][hsa04976:Bile secretion][hsa05145:Toxoplasmosis][hsa05160:Hepatitis C]	-	-	-	-	-	-	-	-	-
ENSG00000131910	1	26911489	26913975	1165	-	NR0B2	92.2539	82.1375	82.4658	48.8752	52.325	47.4024	1689.48	1465.72	1464.7	805.886	850.296	777.316	1175.57	0.922544	3.37e-32	3.47e-29	UP	nuclear receptor subfamily 0 group B member 2 [Source:HGNC Symbol;Acc:HGNC:7961]	[GO:0005634:nucleus][GO:0005634:nucleus][GO:0005737:cytoplasm][GO:0005737:cytoplasm][GO:0045892:negative regulation of transcription, DNA-templated][GO:0042803:protein homodimerization activity][GO:0005515:protein binding][GO:0007623:circadian rhythm][GO:0048511:rhythmic process][GO:0010629:negative regulation of gene expression][GO:0032922:circadian regulation of gene expression][GO:0005634:nucl…	[hsa04976:Bile secretion]	-	-	-	-	-	-	-	-	-
ENSG00000051523	16	88643289	88651054	7403	-	CYBA	114.508	112.409	106.689	82.4658	78.8493	77.2348	5855.47	5601.04	5291.18	3796.79	3577.81	3536.46	4609.79	0.617132	8.73e-32	8.69e-29	UP	cytochrome b-245 alpha chain [Source:HGNC Symbol;Acc:HGNC:2577]	[GO:0020037:heme binding][GO:0005515:protein binding][GO:0016020:membrane][GO:0016020:membrane][GO:0046872:metal ion binding][GO:0005886:plasma membrane][GO:0016491:oxidoreductase activity][GO:0045087:innate immune response][GO:0005886:plasma membrane][GO:0022900:electron transport chain][GO:0005789:endoplasmic reticulum membrane][GO:0042554:superoxide anion generation][GO:0032755:positive regula…	[hsa04145:Phagosome][hsa04380:Osteoclast differentiation][hsa04621:NOD-like receptor signaling pathway][hsa04670:Leukocyte transendothelial migration][hsa05140:Leishmaniasis]	-	-	-	-	-	-	-	-	-
ENSG00000103257	16	87830023	87869507	9319	-	SLC7A5	130.028	127.648	124.603	97.96	99.6272	97.2833	9737.57	9314.73	9050.01	6605.11	6620.42	6523.51	7975.22	0.508434	9.01e-32	8.69e-29	UP	solute carrier family 7 member 5 [Source:HGNC Symbol;Acc:HGNC:11063]	[GO:0016020:membrane][GO:0022857:transmembrane transporter activity][GO:0055085:transmembrane transport][GO:0016021:integral component of membrane][GO:0043231:intracellular membrane-bounded organelle][GO:0005829:cytosol][GO:0005886:plasma membrane][GO:0016021:integral component of membrane][GO:0016020:membrane][GO:0022857:transmembrane transporter activity][GO:0055085:transmembrane transport][GO:…	[hsa04150:mTOR signaling pathway][hsa05230:Central carbon metabolism in cancer]	-	-	-	-	-	-	-	-	-
ENSG00000131469	17	42998273	43002959	5652	+	RPL27	655.857	633.454	697.331	521.249	511.969	502.566	20887.7	19658	21539	14946.6	14468.4	14331.9	17638.6	0.505118	5.41e-31	4.9e-28	UP	ribosomal protein L27 [Source:HGNC Symbol;Acc:HGNC:10328]	[GO:0003735:structural constituent of ribosome][GO:0006412:translation][GO:0005840:ribosome][GO:0003723:RNA binding][GO:0005634:nucleus][GO:0005737:cytoplasm][GO:0016020:membrane][GO:0006412:translation][GO:0005783:endoplasmic reticulum][GO:0005654:nucleoplasm][GO:0005730:nucleolus][GO:0005791:rough endoplasmic reticulum][GO:0005840:ribosome][GO:0005925:focal adhesion][GO:0005829:cytosol][GO:0005…	[hsa03010:Ribosome]	-	-	-	-	-	-	-	-	-
ENSG00000100097	22	37675636	37679802	3046	+	LGALS1	596.932	564.362	572.269	429.355	448.757	444.839	10012.2	9223.75	9309.21	6483.96	6679	6680.95	8064.85	0.524412	1.08e-30	9.47e-28	UP	galectin 1 [Source:HGNC Symbol;Acc:HGNC:6561]	[GO:0030246:carbohydrate binding][GO:0005615:extracellular space][GO:0003723:RNA binding][GO:0005737:cytoplasm][GO:0005737:cytoplasm][GO:0006915:apoptotic process][GO:0005576:extracellular region][GO:0043123:positive regulation of I-kappaB kinase/NF-kappaB signaling][GO:0005515:protein binding][GO:0005615:extracellular space][GO:0042981:regulation of apoptotic process][GO:0030246:carbohydrate bin…	-	-	-	-	-	-	-	-	-	-
ENSG00000142089	11	319676	329475	11158	-	IFITM3	139.726	133.668	139.115	99.625	106.499	104.129	6246.68	5822.95	6031.88	4010.12	4224.85	4168.44	5084.15	0.545435	1.67e-30	1.43e-27	UP	interferon induced transmembrane protein 3 [Source:HGNC Symbol;Acc:HGNC:5414]	[GO:0016021:integral component of membrane][GO:0016021:integral component of membrane][GO:0005737:cytoplasm][GO:0016020:membrane][GO:0005886:plasma membrane][GO:0005886:plasma membrane][GO:0005768:endosome][GO:0005765:lysosomal membrane][GO:0005765:lysosomal membrane][GO:0005515:protein binding][GO:0005764:lysosome][GO:0048471:perinuclear region of cytoplasm][GO:0002376:immune system process][GO:…	-	-	-	-	-	-	-	-	-	-
ENSG00000198888	MT	3307	4262	956	+	MT-ND1	2166.28	2177.68	2112.49	1762.8	1665.39	1685.34	32554.7	31888.7	30789.4	23851.8	22208	22678.7	27328.5	0.470198	8.42e-30	6.99e-27	UP	mitochondrially encoded NADH:ubiquinone oxidoreductase core subunit 1 [Source:HGNC Symbol;Acc:HGNC:7455]	[GO:0016020:membrane][GO:0016021:integral component of membrane][GO:0005739:mitochondrion][GO:0005743:mitochondrial inner membrane][GO:0005515:protein binding][GO:0031966:mitochondrial membrane][GO:0070469:respirasome][GO:0022900:electron transport chain][GO:0008137:NADH dehydrogenase (ubiquinone) activity][GO:0008137:NADH dehydrogenase (ubiquinone) activity][GO:0008137:NADH dehydrogenase (ubiqui…	[hsa00190:Oxidative phosphorylation][hsa05012:Parkinson's disease]	-	-	-	-	-	-	-	-	-
ENSG00000162772	1	212565334	212620777	13501	+	ATF3	8.5769	8.71404	8.78746	3.77681	4.22107	3.94976	544.695	539.245	541.243	215.956	237.87	224.607	383.936	1.26007	1.01e-29	8.15e-27	UP	activating transcription factor 3 [Source:HGNC Symbol;Acc:HGNC:785]	[GO:0003677:DNA binding][GO:0006355:regulation of transcription, DNA-templated][GO:0005634:nucleus][GO:0003700:DNA-binding transcription factor activity][GO:0006357:regulation of transcription by RNA polymerase II][GO:0005654:nucleoplasm][GO:0005730:nucleolus][GO:0043565:sequence-specific DNA binding][GO:0003677:DNA binding][GO:0006355:regulation of transcription, DNA-templated][GO:0005634:nucleu…	[hsa05166:HTLV-I infection]	-	-	-	-	Zipper-Type Group/Leucine Zipper Family	11916968	DNA Binding; Transactivation	Human; Mouse	Strong
ENSG00000128283	22	37560480	37569405	4020	+	CDC42EP1	54.5969	51.1056	48.8511	33.7723	32.6673	32.7972	2179.93	1988.33	1891.72	1214.1	1157.4	1172.58	1600.67	0.77234	1.63e-29	1.28e-26	UP	CDC42 effector protein 1 [Source:HGNC Symbol;Acc:HGNC:17014]	[GO:0005737:cytoplasm][GO:0016020:membrane][GO:0005856:cytoskeleton][GO:0005925:focal adhesion][GO:0012505:endomembrane system][GO:0005515:protein binding][GO:0005737:cytoplasm][GO:0005886:plasma membrane][GO:0005829:cytosol][GO:0005856:cytoskeleton][GO:0031274:positive regulation of pseudopodium assembly][GO:0007266:Rho protein signal transduction][GO:0008360:regulation of cell shape][GO:0030838…	-	-	-	-	-	-	-	-	-	-
ENSG00000244462	20	35648925	35664956	19407	-	RBM12	20.385	22.0491	23.2953	14.9187	14.8491	15.0792	2147.62	2263.5	2380.24	1415.13	1388.17	1422.51	1836.19	0.68587	9.21e-29	7.06e-26	UP	RNA binding motif protein 12 [Source:HGNC Symbol;Acc:HGNC:9898]	[GO:0003676:nucleic acid binding][GO:0003723:RNA binding][GO:0003723:RNA binding][GO:0005634:nucleus][GO:0005654:nucleoplasm][GO:0005515:protein binding][GO:0005654:nucleoplasm][GO:0003723:RNA binding][GO:1990904:ribonucleoprotein complex][GO:0043484:regulation of RNA splicing][GO:0003676:nucleic acid binding][GO:0003723:RNA binding][GO:0003723:RNA binding][GO:0005634:nucleus][GO:0005654:nucleopl…	-	-	-	-	-	-	-	-	-	-
ENSG00000164442	6	139371807	139374648	6860	-	CITED2	26.3804	28.8564	27.5006	16.5289	16.1374	16.9076	1062.85	1132.86	1074.58	599.586	576.923	609.962	842.792	0.872896	1.89e-28	1.41e-25	UP	Cbp/p300 interacting transactivator with Glu/Asp rich carboxy-terminal domain 2 [Source:HGNC Symbol;Acc:HGNC:1987]	[GO:0006355:regulation of transcription, DNA-templated][GO:0005634:nucleus][GO:0005634:nucleus][GO:0005634:nucleus][GO:0005737:cytoplasm][GO:0045892:negative regulation of transcription, DNA-templated][GO:0045892:negative regulation of transcription, DNA-templated][GO:0045893:positive regulation of transcription, DNA-templated][GO:0030154:cell differentiation][GO:0050794:regulation of cellular pr…	-	-	-	-	-		12778114	Co-activation; TF PPI; Transactivation	Human	Strong
ENSG00000170889	19	54200809	54249003	12974	+	RPS9	408.084	388.259	394.908	314.754	325.902	317.426	27609.8	25596.4	25912.9	19173.6	19565.7	19230.3	22848.1	0.448616	3.28e-28	2.34e-25	UP	ribosomal protein S9 [Source:HGNC Symbol;Acc:HGNC:10442]	[GO:0003735:structural constituent of ribosome][GO:0006412:translation][GO:0003723:RNA binding][GO:0019843:rRNA binding][GO:0015935:small ribosomal subunit][GO:0005840:ribosome][GO:0003735:structural constituent of ribosome][GO:0006412:translation][GO:0003723:RNA binding][GO:0019843:rRNA binding][GO:0015935:small ribosomal subunit][GO:0003723:RNA binding][GO:0005634:nucleus][GO:0005737:cytoplasm]…	[hsa03010:Ribosome]	-	-	-	-	-	-	-	-	-
ENSG00000185650	14	68787660	68796253	11074	-	ZFP36L1	16.4609	16.2283	17.714	10.7824	10.8148	10.2778	1335.19	1282.65	1393.53	787.451	778.403	746.487	1053.95	0.794697	1.61e-27	1.12e-24	UP	ZFP36 ring finger protein like 1 [Source:HGNC Symbol;Acc:HGNC:1107]	[GO:0046872:metal ion binding][GO:0003723:RNA binding][GO:0003723:RNA binding][GO:0005634:nucleus][GO:0005634:nucleus][GO:0006397:mRNA processing][GO:0051028:mRNA transport][GO:0051028:mRNA transport][GO:0005737:cytoplasm][GO:0005737:cytoplasm][GO:0003677:DNA binding][GO:0006417:regulation of translation][GO:0005515:protein binding][GO:1990904:ribonucleoprotein complex][GO:0010468:regulation of g…	-	-	-	-	-	-	-	-	-	-
ENSG00000076604	17	28744011	28750956	13755	+	TRAF4	21.0898	21.7139	21.1372	13.8801	14.0861	14.3699	1514.07	1518.98	1471.72	897.185	897.338	923.75	1203.84	0.728881	2.05e-27	1.4e-24	UP	TNF receptor associated factor 4 [Source:HGNC Symbol;Acc:HGNC:12034]	[GO:0008270:zinc ion binding][GO:0046872:metal ion binding][GO:0005515:protein binding][GO:0007165:signal transduction][GO:0042981:regulation of apoptotic process][GO:0007250:activation of NF-kappaB-inducing kinase activity][GO:0046330:positive regulation of JNK cascade][GO:0005634:nucleus][GO:0005634:nucleus][GO:0005737:cytoplasm][GO:0005737:cytoplasm][GO:0016020:membrane][GO:0005654:nucleoplasm…	[hsa04657:IL-17 signaling pathway][hsa05200:Pathways in cancer][hsa05222:Small cell lung cancer]	-	-	-	-		16157600	TF PPI	Human	Medium
ENSG00000117394	1	42925353	42958893	20662	-	SLC2A1	186.317	186.559	169.106	136.627	141.202	131.192	19371.3	18900.2	17051.8	12789.7	13026.9	12213.5	15558.9	0.540297	7.81e-27	5.19e-24	UP	solute carrier family 2 member 1 [Source:HGNC Symbol;Acc:HGNC:11005]	[GO:0016021:integral component of membrane][GO:0016020:membrane][GO:0022857:transmembrane transporter activity][GO:0055085:transmembrane transport][GO:0005355:glucose transmembrane transporter activity][GO:1904659:glucose transmembrane transport][GO:0005886:plasma membrane][GO:0005886:plasma membrane][GO:0005515:protein binding][GO:0042470:melanosome][GO:0030496:midbody][GO:0008643:carbohydrate t…	[hsa04066:HIF-1 signaling pathway][hsa04911:Insulin secretion][hsa04919:Thyroid hormone signaling pathway][hsa04920:Adipocytokine signaling pathway][hsa04922:Glucagon signaling pathway][hsa04931:Insulin resistance][hsa04976:Bile secretion][hsa05166:HTLV-I infection][hsa05200:Pathways in cancer][hsa05211:Renal cell carcinoma][hsa05230:Central carbon metabolism in cancer]	-	-	-	-	-	-	-	-	-
ENSG00000172893	11	71428193	71452868	36696	-	DHCR7	26.972	25.6555	25.5062	18.8476	18.8173	19.0377	2916.19	2702.88	2674.59	1834.75	1805.33	1843.1	2296.14	0.596421	1.72e-25	1.09e-22	UP	7-dehydrocholesterol reductase [Source:HGNC Symbol;Acc:HGNC:2860]	[GO:0016020:membrane][GO:0016628:oxidoreductase activity, acting on the CH-CH group of donors, NAD or NADP as acceptor][GO:0016126:sterol biosynthetic process][GO:0016021:integral component of membrane][GO:0016020:membrane][GO:0016628:oxidoreductase activity, acting on the CH-CH group of donors, NAD or NADP as acceptor][GO:0016126:sterol biosynthetic process][GO:0016020:membrane][GO:0016021:integ…	[hsa00100:Steroid biosynthesis]	-	-	-	-	-	-	-	-	-
ENSG00000148926	11	10305073	10307397	9538	+	ADM	9.03052	9.96992	8.52706	3.09462	3.58523	3.46526	330.048	355.058	302.253	101.833	116.272	113.404	219.811	1.57386	1.99e-25	1.24e-22	UP	adrenomedullin [Source:HGNC Symbol;Acc:HGNC:259]	[GO:0005576:extracellular region][GO:0005179:hormone activity][GO:0007165:signal transduction][GO:0005576:extracellular region][GO:0005179:hormone activity][GO:0005737:cytoplasm][GO:0005615:extracellular space][GO:0005576:extracellular region][GO:0007189:adenylate cyclase-activating G protein-coupled receptor signaling pathway][GO:0031623:receptor internalization][GO:0006954:inflammatory response…	-	-	-	-	-	-	-	-	-	-
ENSG00000185559	14	100725705	100738224	7543	+	DLK1	68.1097	69.0001	67.3637	51.6467	53.6747	55.0839	5617.74	5545.57	5388.71	3835.42	3928.4	4068.25	4730.68	0.484481	2.46e-25	1.5e-22	UP	delta like non-canonical Notch ligand 1 [Source:HGNC Symbol;Acc:HGNC:2907]	[GO:0005509:calcium ion binding][GO:0005737:cytoplasm][GO:0016020:membrane][GO:0016021:integral component of membrane][GO:0005515:protein binding][GO:0016020:membrane][GO:0003674:molecular_function][GO:0016021:integral component of membrane][GO:0045746:negative regulation of Notch signaling pathway][GO:0030154:cell differentiation][GO:0045746:negative regulation of Notch signaling pathway][GO:000…	-	-	-	-	-	-	-	-	-	-
ENSG00000172216	20	50190830	50192668	1839	+	CEBPB	60.8776	58.2968	68.4126	39.5292	40.2755	42.4918	1759.87	1642.14	1918.07	1028.87	1033.14	1099.91	1413.67	0.753175	3.8e-25	2.25e-22	UP	CCAAT enhancer binding protein beta [Source:HGNC Symbol;Acc:HGNC:1834]	[GO:0006355:regulation of transcription, DNA-templated][GO:0003700:DNA-binding transcription factor activity][GO:0005515:protein binding][GO:0005634:nucleus][GO:0005634:nucleus][GO:0005737:cytoplasm][GO:0005654:nucleoplasm][GO:0003677:DNA binding][GO:0006355:regulation of transcription, DNA-templated][GO:0030154:cell differentiation][GO:0042803:protein homodimerization activity][GO:0000981:DNA-bi…	[hsa04657:IL-17 signaling pathway][hsa04668:TNF signaling pathway][hsa05152:Tuberculosis][hsa05202:Transcriptional misregulation in cancer]	-	-	-	-	-	-	-	-	-
ENSG00000074800	1	8861000	8879190	17060	-	ENO1	605.99	590.612	547.98	463.54	459.349	449.634	49687.2	47187.2	43576.2	34220.3	33420.7	33011.7	40183.9	0.480525	2.12e-24	1.2e-21	UP	enolase 1 [Source:HGNC Symbol;Acc:HGNC:3350]	[GO:0006096:glycolytic process][GO:0000287:magnesium ion binding][GO:0004634:phosphopyruvate hydratase activity][GO:0000015:phosphopyruvate hydratase complex][GO:0005515:protein binding][GO:0005737:cytoplasm][GO:0003723:RNA binding][GO:0005634:nucleus][GO:0005634:nucleus][GO:0005634:nucleus][GO:0005737:cytoplasm][GO:0016020:membrane][GO:0016020:membrane][GO:0046872:metal ion binding][GO:0005829:c…	[hsa00010:Glycolysis / Gluconeogenesis][hsa03018:RNA degradation][hsa04066:HIF-1 signaling pathway]	-	-	-	-	-	-	-	-	-
ENSG00000169710	17	82078338	82098294	21052	-	FASN	134.231	131.602	122.405	100.229	102.208	103.212	19667.9	18789.2	17394.5	13222.5	13288.8	13541.4	15984	0.479483	2.18e-24	1.21e-21	UP	fatty acid synthase [Source:HGNC Symbol;Acc:HGNC:3594]	[GO:0016491:oxidoreductase activity][GO:0006633:fatty acid biosynthetic process][GO:0016746:transferase activity, transferring acyl groups][GO:0009058:biosynthetic process][GO:0016740:transferase activity][GO:0004315:3-oxoacyl-[acyl-carrier-protein] synthase activity][GO:0031177:phosphopantetheine binding][GO:0003723:RNA binding][GO:0005737:cytoplasm][GO:0016020:membrane][GO:0005794:Golgi apparat…	[hsa00061:Fatty acid biosynthesis][hsa04152:AMPK signaling pathway][hsa04910:Insulin signaling pathway]	-	-	-	-	-	-	-	-	-
ENSG00000172270	19	571277	583494	28758	+	BSG	207.542	199.491	185.38	150.754	151.271	153.431	14413.6	13500	12486.4	9426.59	9322.19	9541.38	11448.4	0.513734	3.03e-24	1.65e-21	UP	basigin (Ok blood group) [Source:HGNC Symbol;Acc:HGNC:1116]	[GO:0005886:plasma membrane][GO:0005515:protein binding][GO:0007155:cell adhesion][GO:0007411:axon guidance][GO:0016020:membrane][GO:0016020:membrane][GO:0016021:integral component of membrane][GO:0043231:intracellular membrane-bounded organelle][GO:0005783:endoplasmic reticulum][GO:0005789:endoplasmic reticulum membrane][GO:0005886:plasma membrane][GO:0005886:plasma membrane][GO:0030246:carbohyd…	-	-	-	-	-	-	-	-	-	-
ENSG00000213442	12	104265309	104265836	528	+	RPL18AP3	350.378	326.244	328.219	230.952	248.74	242.662	2908.12	2638.53	2642.08	1725.9	1831.95	1803.46	2258.34	0.610558	3.27e-24	1.75e-21	UP	-	-	-	-	-	-	-	-	-	-	-	-
ENSG00000184009	17	81509413	81523847	46121	-	ACTG1	783.096	745.633	703.66	586.198	591.964	574.493	49880	46278.5	43469	33618.1	33458	32766.2	39911.6	0.483714	3.39e-24	1.78e-21	UP	actin gamma 1 [Source:HGNC Symbol;Acc:HGNC:144]	[GO:0005634:nucleus][GO:0005737:cytoplasm][GO:0016020:membrane][GO:0000166:nucleotide binding][GO:0005524:ATP binding][GO:0005856:cytoskeleton][GO:0005856:cytoskeleton][GO:0005886:plasma membrane][GO:0005615:extracellular space][GO:0005515:protein binding][GO:0005886:plasma membrane][GO:0042802:identical protein binding][GO:0005200:structural constituent of cytoskeleton][GO:0005829:cytosol][GO:00…	[hsa04015:Rap1 signaling pathway][hsa04145:Phagosome][hsa04210:Apoptosis][hsa04390:Hippo signaling pathway][hsa04510:Focal adhesion][hsa04520:Adherens junction][hsa04530:Tight junction][hsa04611:Platelet activation][hsa04670:Leukocyte transendothelial migration][hsa04810:Regulation of actin cytoskeleton][hsa04919:Thyroid hormone signaling pathway][hsa04921:Oxytocin signaling pathway][hsa05100:Bac…	-	-	-	-	-	-	-	-	-
ENSG00000142534	19	49496365	49499708	6138	+	RPS11	1341.12	1239.62	1269.25	1037.97	1047.45	1006.15	29704.3	26753.6	27265.1	20699.3	20586.4	19954.8	24160.6	0.450964	1.7e-23	8.47e-21	UP	ribosomal protein S11 [Source:HGNC Symbol;Acc:HGNC:10384]	[GO:0003735:structural constituent of ribosome][GO:0006412:translation][GO:0005840:ribosome][GO:0003735:structural constituent of ribosome][GO:0006412:translation][GO:0005840:ribosome][GO:0003735:structural constituent of ribosome][GO:0006412:translation][GO:0005840:ribosome][GO:0003723:RNA binding][GO:0003723:RNA binding][GO:0005737:cytoplasm][GO:0016020:membrane][GO:0006412:translation][GO:0006…	[hsa03010:Ribosome]	-	-	-	-	-	-	-	-	-
ENSG00000106211	7	76302673	76304295	13172	+	HSPB1	164.782	172.056	153.792	124.51	119.147	119.62	4204.07	4277.34	3805.4	2860.11	2697.34	2732.72	3429.5	0.566527	1.83e-23	8.95e-21	UP	heat shock protein family B (small) member 1 [Source:HGNC Symbol;Acc:HGNC:5246]	[GO:0003723:RNA binding][GO:0005634:nucleus][GO:0005634:nucleus][GO:0005737:cytoplasm][GO:0005737:cytoplasm][GO:0005737:cytoplasm][GO:0043066:negative regulation of apoptotic process][GO:0042802:identical protein binding][GO:0005856:cytoskeleton][GO:0005856:cytoskeleton][GO:0005925:focal adhesion][GO:0005615:extracellular space][GO:1904115:axon cytoplasm][GO:0042803:protein homodimerization activ…	[hsa04010:MAPK signaling pathway][hsa04370:VEGF signaling pathway][hsa05146:Amoebiasis][hsa05169:Epstein-Barr virus infection]	-	-	-	-	-	-	-	-	-
ENSG00000136997	8	127735434	127742951	16610	+	MYC	53.4578	52.9693	55.3061	41.7564	42.8094	42.4037	3852.1	3719.23	3865.14	2709.11	2737.28	2736.02	3269.81	0.483331	2.86e-23	1.38e-20	UP	MYC proto-oncogene, bHLH transcription factor [Source:HGNC Symbol;Acc:HGNC:7553]	[GO:0006355:regulation of transcription, DNA-templated][GO:0003700:DNA-binding transcription factor activity][GO:0005654:nucleoplasm][GO:0016020:membrane][GO:0016021:integral component of membrane][GO:0005791:rough endoplasmic reticulum][GO:0005635:nuclear envelope][GO:0003729:mRNA binding][GO:0005515:protein binding][GO:0008150:biological_process][GO:0045727:positive regulation of translation][G…	[hsa04010:MAPK signaling pathway][hsa04012:ErbB signaling pathway][hsa04110:Cell cycle][hsa04151:PI3K-Akt signaling pathway][hsa04310:Wnt signaling pathway][hsa04350:TGF-beta signaling pathway][hsa04390:Hippo signaling pathway][hsa04550:Signaling pathways regulating pluripotency of stem cells][hsa04630:Jak-STAT signaling pathway][hsa04919:Thyroid hormone signaling pathway][hsa05161:Hepatitis B][h…	Burkitt lymphoma, amplified in other cancers, B-CLL		IGK, BCL5, BCL7A , BTG1, TRA, IGH	yes	Zipper-Type Group/Helix-Loop-Helix Family	16767079	DNA Binding	Human	Strong
ENSG00000100243	22	42615730	42720870	55698	-	CYB5R3	14.1064	14.5569	14.874	10.7848	11.0639	10.7937	2317.26	2330.07	2369.7	1595.09	1612.72	1587.66	1968.75	0.549335	8.12e-23	3.86e-20	UP	cytochrome b5 reductase 3 [Source:HGNC Symbol;Acc:HGNC:2873]	[GO:0016491:oxidoreductase activity][GO:0016491:oxidoreductase activity][GO:0005737:cytoplasm][GO:0016020:membrane][GO:0016020:membrane][GO:0005783:endoplasmic reticulum][GO:0005783:endoplasmic reticulum][GO:0005789:endoplasmic reticulum membrane][GO:0005739:mitochondrion][GO:0005739:mitochondrion][GO:0006629:lipid metabolic process][GO:0005741:mitochondrial outer membrane][GO:0006694:steroid bio…	[hsa00520:Amino sugar and nucleotide sugar metabolism]	-	-	-	-	-	-	-	-	-
ENSG00000130255	19	5674947	5691875	4626	+	RPL36	182.642	178.973	188.3	149.779	147.884	139.495	6520.18	6225.72	6519.52	4814.25	4684.62	4459.11	5537.23	0.464483	9.06e-23	4.23e-20	UP	ribosomal protein L36 [Source:HGNC Symbol;Acc:HGNC:13631]	[GO:0003735:structural constituent of ribosome][GO:0006412:translation][GO:0005840:ribosome][GO:0003723:RNA binding][GO:0005737:cytoplasm][GO:0005737:cytoplasm][GO:0016020:membrane][GO:0006412:translation][GO:0002181:cytoplasmic translation][GO:0005829:cytosol][GO:0005730:nucleolus][GO:0002181:cytoplasmic translation][GO:0003735:structural constituent of ribosome][GO:0005829:cytosol][GO:0003735:s…	[hsa03010:Ribosome]	-	-	-	-	-	-	-	-	-
ENSG00000167173	15	75195643	75212169	17809	+	C15orf39	15.5624	15.705	14.3906	9.95487	10.1577	10.2507	1420.59	1396.93	1274.03	818.176	822.782	837.871	1095.06	0.721771	1.01e-22	4.63e-20	UP	chromosome 15 open reading frame 39 [Source:HGNC Symbol;Acc:HGNC:24497]	[GO:0005829:cytosol][GO:0005829:cytosol][GO:0005829:cytosol][GO:0005829:cytosol]	-	-	-	-	-	-	-	-	-	-
ENSG00000168003	11	62856004	62888880	67906	+	SLC3A2	77.4437	74.1829	68.0278	55.0294	56.1451	54.6639	7781.52	7263.16	6629.35	4978.41	5005.92	4918.23	6096.1	0.539628	1.89e-22	8.56e-20	UP	solute carrier family 3 member 2 [Source:HGNC Symbol;Acc:HGNC:11026]	[GO:0005975:carbohydrate metabolic process][GO:0003824:catalytic activity][GO:0006865:amino acid transport][GO:0005975:carbohydrate metabolic process][GO:0003824:catalytic activity][GO:0006865:amino acid transport][GO:0003723:RNA binding][GO:0016020:membrane][GO:0016020:membrane][GO:0016021:integral component of membrane][GO:0016021:integral component of membrane][GO:0005654:nucleoplasm][GO:00058…	[hsa04150:mTOR signaling pathway][hsa04974:Protein digestion and absorption]	-	-	-	-	-	-	-	-	-
ENSG00000130005	19	1397026	1401570	4551	-	GAMT	76.162	75.5727	72.2379	53.5594	57.4348	55.9882	2876.96	2781.66	2646.47	1821.58	1925.15	1893.74	2324.26	0.557461	2.16e-22	9.64e-20	UP	guanidinoacetate N-methyltransferase [Source:HGNC Symbol;Acc:HGNC:4136]	[GO:0030731:guanidinoacetate N-methyltransferase activity][GO:0016740:transferase activity][GO:0008168:methyltransferase activity][GO:0032259:methylation][GO:0005515:protein binding][GO:0005634:nucleus][GO:0005737:cytoplasm][GO:0006601:creatine biosynthetic process][GO:0006601:creatine biosynthetic process][GO:0030731:guanidinoacetate N-methyltransferase activity][GO:0005829:cytosol][GO:0006936:m…	[hsa00260:Glycine, serine and threonine metabolism][hsa00330:Arginine and proline metabolism]	-	-	-	-	-	-	-	-	-
ENSG00000172757	11	65823022	65862026	14325	-	CFL1	93.8778	90.0747	95.7291	77.2334	75.0337	73.7395	8655.11	8092	8559.73	6411.1	6138.47	6087.5	7323.98	0.441205	2.2e-22	9.65e-20	UP	cofilin 1 [Source:HGNC Symbol;Acc:HGNC:1874]	[GO:0015629:actin cytoskeleton][GO:0003779:actin binding][GO:0030042:actin filament depolymerization][GO:0005634:nucleus][GO:0005634:nucleus][GO:0005737:cytoplasm][GO:0005737:cytoplasm][GO:0016020:membrane][GO:0016020:membrane][GO:0043066:negative regulation of apoptotic process][GO:0005886:plasma membrane][GO:0005856:cytoskeleton][GO:0005925:focal adhesion][GO:0005615:extracellular space][GO:004…	[hsa04360:Axon guidance][hsa04666:Fc gamma R-mediated phagocytosis][hsa04810:Regulation of actin cytoskeleton][hsa05133:Pertussis]	-	-	-	-	-	-	-	-	-
ENSG00000240342	12	118246084	118246962	879	+	RPS2P5	286.634	280.768	291.045	228.345	223.614	211.436	3960.58	3780.26	3900.29	2840.79	2741.72	2616.01	3306.61	0.504983	2.37e-22	1.03e-19	UP	-	-	-	-	-	-	-	-	-	-	-	-
ENSG00000106366	7	101127104	101139247	3156	+	SERPINE1	73.9009	72.0016	68.4609	52.1598	56.1107	51.6266	3666.3	3480.68	3294.03	2329.87	2470.12	2293.41	2922.4	0.556309	3.19e-22	1.36e-19	UP	serpin family E member 1 [Source:HGNC Symbol;Acc:HGNC:8583]	[GO:0005615:extracellular space][GO:0004867:serine-type endopeptidase inhibitor activity][GO:0005615:extracellular space][GO:0010951:negative regulation of endopeptidase activity][GO:0005576:extracellular region][GO:0005515:protein binding][GO:0001525:angiogenesis][GO:0005615:extracellular space][GO:0005576:extracellular region][GO:0005886:plasma membrane][GO:0030414:peptidase inhibitor activity]…	[hsa04066:HIF-1 signaling pathway][hsa04115:p53 signaling pathway][hsa04390:Hippo signaling pathway][hsa04610:Complement and coagulation cascades][hsa04933:AGE-RAGE signaling pathway in diabetic complications][hsa05142:Chagas disease (American trypanosomiasis)]	-	-	-	-	-	-	-	-	-
ENSG00000108518	17	4945652	4949061	2519	-	PFN1	234.24	215.456	222.923	172.927	172.031	177.476	5887.78	5277.05	5434.4	3913.55	3836.98	3994.48	4724.04	0.499019	3.8e-22	1.6e-19	UP	profilin 1 [Source:HGNC Symbol;Acc:HGNC:8881]	[GO:0003779:actin binding][GO:0030036:actin cytoskeleton organization][GO:0003723:RNA binding][GO:0005634:nucleus][GO:0005737:cytoplasm][GO:0005737:cytoplasm][GO:0016020:membrane][GO:0003779:actin binding][GO:0005856:cytoskeleton][GO:0005925:focal adhesion][GO:0005515:protein binding][GO:0005938:cell cortex][GO:0005737:cytoplasm][GO:0001784:phosphotyrosine residue binding][GO:0005829:cytosol][GO:…	[hsa04015:Rap1 signaling pathway][hsa04810:Regulation of actin cytoskeleton][hsa05131:Shigellosis][hsa05132:Salmonella infection]	-	-	-	-	-	-	-	-	-
ENSG00000185269	17	81952507	81961840	5004	-	NOTUM	386.896	391.954	371.235	314.046	322.415	322.039	17716.4	17488.8	16486.8	12947.7	13100.6	13204.5	15157.5	0.396951	4.45e-22	1.85e-19	UP	notum, palmitoleoyl-protein carboxylesterase [Source:HGNC Symbol;Acc:HGNC:27106]	[GO:0016787:hydrolase activity][GO:0005576:extracellular region][GO:0016055:Wnt signaling pathway][GO:0005515:protein binding][GO:0005576:extracellular region][GO:0052689:carboxylic ester hydrolase activity][GO:0090090:negative regulation of canonical Wnt signaling pathway][GO:0030178:negative regulation of Wnt signaling pathway][GO:0005788:endoplasmic reticulum lumen][GO:0004629:phospholipase C …	[hsa04310:Wnt signaling pathway]	-	-	-	-	-	-	-	-	-
ENSG00000161016	8	144789765	144792587	10782	-	RPL8	1029.54	919.546	954.893	774.617	753.994	759.382	34941.2	30409.6	31430.8	23670.1	22706.8	23077.2	27706	0.478582	5.33e-22	2.18e-19	UP	ribosomal protein L8 [Source:HGNC Symbol;Acc:HGNC:10368]	[GO:0003735:structural constituent of ribosome][GO:0006412:translation][GO:0005840:ribosome][GO:0003723:RNA binding][GO:0015934:large ribosomal subunit][GO:0003723:RNA binding][GO:0005737:cytoplasm][GO:0016020:membrane][GO:0006412:translation][GO:0002181:cytoplasmic translation][GO:0005925:focal adhesion][GO:0005515:protein binding][GO:0002181:cytoplasmic translation][GO:0003735:structural consti…	[hsa03010:Ribosome]	-	-	-	-	-	-	-	-	-
ENSG00000105722	19	42247569	42255128	6873	-	ERF	32.1137	30.4464	31.7867	22.6359	19.5234	20.8892	1650.24	1524.53	1584.19	1047.3	890.237	961.185	1276.28	0.714837	9.98e-22	4.03e-19	UP	ETS2 repressor factor [Source:HGNC Symbol;Acc:HGNC:3444]	[GO:0006355:regulation of transcription, DNA-templated][GO:0003700:DNA-binding transcription factor activity][GO:0043565:sequence-specific DNA binding][GO:0000122:negative regulation of transcription by RNA polymerase II][GO:0001217:DNA-binding transcription repressor activity][GO:0005634:nucleus][GO:0005654:nucleoplasm][GO:0005829:cytosol][GO:0003677:DNA binding][GO:0005515:protein binding][GO:0…	-	-	-	-	-	Winged Helix-Turn-Helix/Ets Domain Family	12533699	DNA Binding	Human	Medium
ENSG00000116285	1	8004404	8026309	7455	-	ERRFI1	67.8964	70.3923	77.6288	56.3708	55.7134	54.1873	4460.26	4505.91	4945.87	3334.16	3247.64	3187.43	3946.88	0.510566	1.39e-21	5.46e-19	UP	ERBB receptor feedback inhibitor 1 [Source:HGNC Symbol;Acc:HGNC:18185]	[GO:0005737:cytoplasm][GO:0005634:nucleus][GO:0005737:cytoplasm][GO:0005737:cytoplasm][GO:0016020:membrane][GO:0005829:cytosol][GO:0005886:plasma membrane][GO:0005515:protein binding][GO:0031234:extrinsic component of cytoplasmic side of plasma membrane][GO:0031234:extrinsic component of cytoplasmic side of plasma membrane][GO:0019901:protein kinase binding][GO:0017124:SH3 domain binding][GO:0019…	-	-	-	-	-	-	-	-	-	-
ENSG00000075624	7	5526409	5563902	29676	-	ACTB	860.601	849.174	789.121	678.579	692.488	653.715	59592.1	57296.4	52995.3	42306.4	42549.4	40532.7	49212.1	0.437998	1.76e-21	6.82e-19	UP	actin beta [Source:HGNC Symbol;Acc:HGNC:132]	[GO:0005634:nucleus][GO:0005634:nucleus][GO:0005737:cytoplasm][GO:0005737:cytoplasm][GO:0016020:membrane][GO:0032991:protein-containing complex][GO:0032991:protein-containing complex][GO:0000166:nucleotide binding][GO:0005524:ATP binding][GO:0005856:cytoskeleton][GO:0005856:cytoskeleton][GO:0005925:focal adhesion][GO:0005886:plasma membrane][GO:0000785:chromatin][GO:0005615:extracellular space][G…	[hsa04015:Rap1 signaling pathway][hsa04145:Phagosome][hsa04210:Apoptosis][hsa04390:Hippo signaling pathway][hsa04510:Focal adhesion][hsa04520:Adherens junction][hsa04530:Tight junction][hsa04611:Platelet activation][hsa04670:Leukocyte transendothelial migration][hsa04810:Regulation of actin cytoskeleton][hsa04919:Thyroid hormone signaling pathway][hsa04921:Oxytocin signaling pathway][hsa04971:Gas…	-	-	-	-	-	-	-	-	-
ENSG00000130821	X	153687926	153696588	12353	+	SLC6A8	28.4526	28.7996	26.6764	20.7514	21.0093	20.3893	2548.06	2513.15	2316.98	1673.22	1669.53	1635.01	2059.32	0.56623	2.07e-21	7.94e-19	UP	solute carrier family 6 member 8 [Source:HGNC Symbol;Acc:HGNC:11055]	[GO:0016021:integral component of membrane][GO:0016020:membrane][GO:0005887:integral component of plasma membrane][GO:0006836:neurotransmitter transport][GO:0005309:creatine:sodium symporter activity][GO:0006811:ion transport][GO:0015293:symporter activity][GO:0006814:sodium ion transport][GO:0055085:transmembrane transport][GO:0071702:organic substance transport][GO:0071705:nitrogen compound tra…	-	-	-	-	-	-	-	-	-	-
ENSG00000139269	12	57452323	57459280	5313	+	INHBE	16.0273	16.2902	17.8043	9.83533	10.5704	9.73264	767.419	760.046	826.802	424.012	449.113	417.284	607.446	0.867896	2.39e-21	9.04e-19	UP	inhibin subunit beta E [Source:HGNC Symbol;Acc:HGNC:24029]	[GO:0008083:growth factor activity][GO:0007165:signal transduction][GO:0005576:extracellular region][GO:0005576:extracellular region][GO:0005179:hormone activity][GO:0008083:growth factor activity][GO:0005615:extracellular space][GO:0062023:collagen-containing extracellular matrix][GO:0060395:SMAD protein signal transduction][GO:0005125:cytokine activity][GO:0010862:positive regulation of pathway…	[hsa04060:Cytokine-cytokine receptor interaction][hsa04350:TGF-beta signaling pathway][hsa04550:Signaling pathways regulating pluripotency of stem cells]	-	-	-	-	-	-	-	-	-
ENSG00000030582	17	44345246	44353106	17214	+	GRN	101.723	100.064	97.9287	80.9467	81.5431	78.8644	5635.05	5401.32	5261.31	4037.33	4008.29	3911.9	4709.2	0.445941	2.54e-21	9.49e-19	UP	granulin precursor [Source:HGNC Symbol;Acc:HGNC:4601]	[GO:0005576:extracellular region][GO:0005576:extracellular region][GO:0005576:extracellular region][GO:0005576:extracellular region][GO:0005576:extracellular region][GO:0005576:extracellular region][GO:0005576:extracellular region][GO:0005576:extracellular region][GO:0003723:RNA binding][GO:0016020:membrane][GO:0005783:endoplasmic reticulum][GO:0005886:plasma membrane][GO:0005794:Golgi apparatus]…	-	-	-	-	-	-	-	-	-	-
ENSG00000083444	1	11934205	11975538	10645	+	PLOD1	77.5798	77.0808	75.81	63.075	61.8728	63.3852	6487.87	6281.2	6148.73	4749.29	4591.42	4746.47	5500.83	0.425136	2.63e-21	9.7e-19	UP	procollagen-lysine,2-oxoglutarate 5-dioxygenase 1 [Source:HGNC Symbol;Acc:HGNC:9081]	[GO:0008475:procollagen-lysine 5-dioxygenase activity][GO:0005506:iron ion binding][GO:0016705:oxidoreductase activity, acting on paired donors, with incorporation or reduction of molecular oxygen][GO:0031418:L-ascorbic acid binding][GO:0016020:membrane][GO:0046872:metal ion binding][GO:0005783:endoplasmic reticulum][GO:0016491:oxidoreductase activity][GO:0051213:dioxygenase activity][GO:0005515:…	[hsa00310:Lysine degradation]	-	-	-	-	-	-	-	-	-
ENSG00000211459	MT	648	1601	954	+	MT-RNR1	3312.33	3182.1	3338.07	2722.56	2309.19	2282.26	49673.4	46499.3	48550.2	36760.9	30728.7	30646.7	40476.5	0.56035	3.3e-21	1.2e-18	UP	-	-	-	-	-	-	-	-	-	-	-	-
ENSG00000166165	14	103519667	103522833	14330	-	CKB	104.681	100.495	95.0699	77.3044	73.0035	74.5772	3921.34	3668.2	3453.94	2607.28	2426.63	2501.5	3096.48	0.550404	4.24e-21	1.53e-18	UP	creatine kinase B [Source:HGNC Symbol;Acc:HGNC:1991]	[GO:0003824:catalytic activity][GO:0016772:transferase activity, transferring phosphorus-containing groups][GO:0004111:creatine kinase activity][GO:0046314:phosphocreatine biosynthetic process][GO:0016301:kinase activity][GO:0000166:nucleotide binding][GO:0005524:ATP binding][GO:0016740:transferase activity][GO:0016310:phosphorylation][GO:0019752:carboxylic acid metabolic process][GO:0003824:cata…	[hsa00330:Arginine and proline metabolism]	-	-	-	-	-	-	-	-	-
ENSG00000105193	19	39433137	39435949	6596	-	RPS16	518.335	517.818	480.712	414.069	391.234	412.721	21787.8	21209.2	19597.2	15670.9	14592.6	15534.2	18065.3	0.450595	4.61e-21	1.64e-18	UP	ribosomal protein S16 [Source:HGNC Symbol;Acc:HGNC:10396]	[GO:0003735:structural constituent of ribosome][GO:0006412:translation][GO:0005840:ribosome][GO:0003723:RNA binding][GO:0003723:RNA binding][GO:0016020:membrane][GO:0006412:translation][GO:0006412:translation][GO:0005925:focal adhesion][GO:0005515:protein binding][GO:0022627:cytosolic small ribosomal subunit][GO:0022627:cytosolic small ribosomal subunit][GO:0022627:cytosolic small ribosomal subun…	[hsa03010:Ribosome]	-	-	-	-	-	-	-	-	-
ENSG00000163435	1	202007945	202017183	15120	+	ELF3	4.44398	3.91119	3.77744	2.03703	1.92151	1.77428	501.996	430.508	413.84	207.178	192.604	179.465	320.932	1.21156	5.06e-21	1.78e-18	UP	E74 like ETS transcription factor 3 [Source:HGNC Symbol;Acc:HGNC:3318]	[GO:0006355:regulation of transcription, DNA-templated][GO:0005634:nucleus][GO:0006954:inflammatory response][GO:0003700:DNA-binding transcription factor activity][GO:0043565:sequence-specific DNA binding][GO:0006366:transcription by RNA polymerase II][GO:0030855:epithelial cell differentiation][GO:0005634:nucleus][GO:0005737:cytoplasm][GO:0005794:Golgi apparatus][GO:0005654:nucleoplasm][GO:00058…	-	-	-	-	-	-	-	-	-	-
ENSG00000101439	20	23626706	23638473	4911	-	CST3	314.303	303.256	287.331	245.032	246.92	241.651	17860.7	16792	15835.8	12536.9	12450.9	12296.1	14628.7	0.437043	7.31e-21	2.52e-18	UP	cystatin C [Source:HGNC Symbol;Acc:HGNC:2475]	[GO:0004869:cysteine-type endopeptidase inhibitor activity][GO:0005615:extracellular space][GO:0010951:negative regulation of endopeptidase activity][GO:0005576:extracellular region][GO:0005615:extracellular space][GO:0005515:protein binding][GO:0043086:negative regulation of catalytic activity][GO:0005615:extracellular space][GO:0005576:extracellular region][GO:0042802:identical protein binding]…	[hsa04970:Salivary secretion]	-	-	-	-	-	-	-	-	-
ENSG00000104824	19	38836370	38852347	22151	-	HNRNPL	29.3333	30.6175	30.0855	23.5606	23.4255	21.2902	2993.51	3044.62	2977.72	2164.83	2121.3	1945.49	2541.25	0.531377	7.34e-21	2.52e-18	UP	heterogeneous nuclear ribonucleoprotein L [Source:HGNC Symbol;Acc:HGNC:5045]	[GO:0005634:nucleus][GO:0003723:RNA binding][GO:0003676:nucleic acid binding][GO:0006397:mRNA processing][GO:0043484:regulation of RNA splicing][GO:0005634:nucleus][GO:0003723:RNA binding][GO:0003676:nucleic acid binding][GO:0006397:mRNA processing][GO:0003723:RNA binding][GO:0005634:nucleus][GO:0005737:cytoplasm][GO:0005737:cytoplasm][GO:0016020:membrane][GO:0005654:nucleoplasm][GO:0045892:negat…	-	-	-	-	-		11809897	Co-activation	Human	Medium
ENSG00000141526	17	82217934	82261129	38719	+	SLC16A3	64.3511	60.7124	57.501	48.084	47.9093	45.8856	9342.9	8589.08	8096.68	6285.56	6172.19	5965.29	7408.62	0.497833	8.75e-21	2.97e-18	UP	solute carrier family 16 member 3 [Source:HGNC Symbol;Acc:HGNC:10924]	[GO:0022857:transmembrane transporter activity][GO:0055085:transmembrane transport][GO:0005887:integral component of plasma membrane][GO:0008028:monocarboxylic acid transmembrane transporter activity][GO:0015718:monocarboxylic acid transport][GO:0015129:lactate transmembrane transporter activity][GO:0016020:membrane][GO:0016021:integral component of membrane][GO:0035873:lactate transmembrane tran…	[hsa05230:Central carbon metabolism in cancer]	-	-	-	-	-	-	-	-	-
ENSG00000233276	3	49357176	49358353	3911	-	GPX1	297.14	282.618	275.098	226.568	226.328	217.663	5502.34	5099.52	4940.6	3777.48	3718.94	3609.12	4441.33	0.483923	1.46e-20	4.85e-18	UP	glutathione peroxidase 1 [Source:HGNC Symbol;Acc:HGNC:4553]	[GO:0004602:glutathione peroxidase activity][GO:0006979:response to oxidative stress][GO:0005737:cytoplasm][GO:0005737:cytoplasm][GO:0016491:oxidoreductase activity][GO:0098869:cellular oxidant detoxification][GO:0004601:peroxidase activity][GO:0005739:mitochondrion][GO:0005829:cytosol][GO:0006749:glutathione metabolic process][GO:0005829:cytosol][GO:0004601:peroxidase activity][GO:0005759:mitoch…	[hsa00480:Glutathione metabolism][hsa00590:Arachidonic acid metabolism][hsa04918:Thyroid hormone synthesis][hsa05014:Amyotrophic lateral sclerosis (ALS)][hsa05016:Huntington's disease]	-	-	-	-	-	-	-	-	-
ENSG00000132507	17	7306999	7312463	11966	+	EIF5A	142.45	136.026	145.507	116.428	110.886	107.878	6012.41	5594.39	5956.31	4424.47	4152.96	4077.05	5036.27	0.472572	1.52e-20	5.01e-18	UP	eukaryotic translation initiation factor 5A [Source:HGNC Symbol;Acc:HGNC:3300]	[GO:0003723:RNA binding][GO:0003746:translation elongation factor activity][GO:0043022:ribosome binding][GO:0045901:positive regulation of translational elongation][GO:0045905:positive regulation of translational termination][GO:0003723:RNA binding][GO:0003723:RNA binding][GO:0005634:nucleus][GO:0005634:nucleus][GO:0051028:mRNA transport][GO:0005737:cytoplasm][GO:0005737:cytoplasm][GO:0016020:mem…	-	-	-	-	-	-	-	-	-	-
ENSG00000121068	17	61399843	61409466	12324	+	TBX2	6.44562	5.58587	5.69498	3.18185	3.26421	2.8037	616.244	520.382	528.064	273.896	276.923	240.021	409.255	1.06893	2.85e-20	9.17e-18	UP	T-box transcription factor 2 [Source:HGNC Symbol;Acc:HGNC:11597]	[GO:0006355:regulation of transcription, DNA-templated][GO:0005634:nucleus][GO:0003700:DNA-binding transcription factor activity][GO:0005634:nucleus][GO:0000978:RNA polymerase II proximal promoter sequence-specific DNA binding][GO:0003677:DNA binding][GO:0000122:negative regulation of transcription by RNA polymerase II][GO:0003007:heart morphogenesis][GO:0003148:outflow tract septum morphogenesis…	-	-	-	-	-	Beta-Hairpin-Ribbon Group/Transcription Factor T-Domain	11111039	DNA Binding; Transactivation	Human; Other	Medium
ENSG00000167468	19	1103994	1106791	7627	+	GPX4	335.417	320.642	293.802	247.562	244.414	244.525	10286.9	9582.13	8738.97	6835.99	6651.48	6715.08	8135.09	0.501314	3.98e-20	1.27e-17	UP	glutathione peroxidase 4 [Source:HGNC Symbol;Acc:HGNC:4556]	[GO:0004602:glutathione peroxidase activity][GO:0006979:response to oxidative stress][GO:0005634:nucleus][GO:0005737:cytoplasm][GO:0016491:oxidoreductase activity][GO:0005739:mitochondrion][GO:0005829:cytosol][GO:0006644:phospholipid metabolic process][GO:0098869:cellular oxidant detoxification][GO:0007283:spermatogenesis][GO:0005634:nucleus][GO:0004601:peroxidase activity][GO:0005739:mitochondri…	[hsa00480:Glutathione metabolism]	-	-	-	-	-	-	-	-	-
ENSG00000179218	19	12938578	12944489	10839	+	CALR	777.093	743.585	742.552	618.619	636.992	649.522	34228.1	31914.2	31720.7	24533	24896.5	25617.3	28818.3	0.382954	4.77e-20	1.5e-17	UP	calreticulin [Source:HGNC Symbol;Acc:HGNC:1455]	[GO:0005515:protein binding][GO:0005509:calcium ion binding][GO:0005783:endoplasmic reticulum][GO:0006457:protein folding][GO:0051082:unfolded protein binding][GO:0005788:endoplasmic reticulum lumen][GO:0005515:protein binding][GO:0005509:calcium ion binding][GO:0005783:endoplasmic reticulum][GO:0006457:protein folding][GO:0051082:unfolded protein binding][GO:0005737:cytoplasm][GO:0005634:nucleus…	[hsa04141:Protein processing in endoplasmic reticulum][hsa04145:Phagosome][hsa04612:Antigen processing and presentation][hsa05142:Chagas disease (American trypanosomiasis)][hsa05166:HTLV-I infection]	MPN, MDS			yes	-	-	-	-	-
ENSG00000063244	19	55654146	55674716	9537	+	U2AF2	87.9308	84.7394	85.0479	69.0782	71.6391	68.9657	5689.29	5342.52	5336.87	4024.16	4113.02	3995.58	4750.24	0.431459	5.95e-20	1.85e-17	UP	U2 small nuclear RNA auxiliary factor 2 [Source:HGNC Symbol;Acc:HGNC:23156]	[GO:0005634:nucleus][GO:0003723:RNA binding][GO:0003676:nucleic acid binding][GO:0006397:mRNA processing][GO:0005515:protein binding][GO:0003723:RNA binding][GO:0005681:spliceosomal complex][GO:0008380:RNA splicing][GO:0016607:nuclear speck][GO:0005634:nucleus][GO:0019899:enzyme binding][GO:0005654:nucleoplasm][GO:0000398:mRNA splicing, via spliceosome][GO:0000974:Prp19 complex][GO:0048025:negati…	[hsa03040:Spliceosome]	-	-	-	-	-	-	-	-	-
ENSG00000147403	X	154389955	154409168	17001	+	RPL10	194.187	182.841	188.838	152.476	160.861	157.07	14047.8	12888.6	13249	9931.36	10326	10174.5	11769.6	0.400998	6.87e-20	2.12e-17	UP	ribosomal protein L10 [Source:HGNC Symbol;Acc:HGNC:10298]	[GO:0003735:structural constituent of ribosome][GO:0006412:translation][GO:0005840:ribosome][GO:0005783:endoplasmic reticulum][GO:0005829:cytosol][GO:0003735:structural constituent of ribosome][GO:0006412:translation][GO:0005840:ribosome][GO:0003723:RNA binding][GO:0016020:membrane][GO:0006412:translation][GO:0005783:endoplasmic reticulum][GO:0005829:cytosol][GO:0006417:regulation of translation]…	[hsa03010:Ribosome]	T-ALL			yes	-	-	-	-	-
ENSG00000221983	19	18571730	18577550	11183	+	UBA52	194.033	189.32	184.955	154.43	163.334	155.061	13133.8	12487	12141.9	9411.66	9810.36	9398.25	11063.8	0.399534	7.38e-20	2.25e-17	UP	ubiquitin A-52 residue ribosomal protein fusion product 1 [Source:HGNC Symbol;Acc:HGNC:12458]	[GO:0003735:structural constituent of ribosome][GO:0006412:translation][GO:0005840:ribosome][GO:0005515:protein binding][GO:0005515:protein binding][GO:0005634:nucleus][GO:0005634:nucleus][GO:0005737:cytoplasm][GO:0005783:endoplasmic reticulum][GO:0005654:nucleoplasm][GO:0005829:cytosol][GO:0005886:plasma membrane][GO:0005765:lysosomal membrane][GO:0005615:extracellular space][GO:0031982:vesicle]…	[hsa03010:Ribosome]	-	-	-	-	-	-	-	-	-
ENSG00000130766	1	28259518	28282491	3462	+	SESN2	25.6159	25.6524	25.1037	16.0887	18.3431	18.0978	1394.05	1360.32	1324.99	788.329	885.799	881.912	1105.9	0.674871	8.35e-20	2.52e-17	UP	sestrin 2 [Source:HGNC Symbol;Acc:HGNC:20746]	[GO:0005634:nucleus][GO:1901031:regulation of response to reactive oxygen species][GO:0005737:cytoplasm][GO:0005737:cytoplasm][GO:0016491:oxidoreductase activity][GO:0005739:mitochondrion][GO:0005515:protein binding][GO:0072593:reactive oxygen species metabolic process][GO:0072593:reactive oxygen species metabolic process][GO:1904262:negative regulation of TORC1 signaling][GO:0071230:cellular res…	[hsa04115:p53 signaling pathway][hsa04150:mTOR signaling pathway][hsa04211:Longevity regulating pathway]	-	-	-	-	-	-	-	-	-
ENSG00000175793	1	26863149	26864456	1308	+	SFN	100.858	92.6516	87.4615	67.9532	61.0528	57.1107	2073.76	1856.29	1744.1	1257.99	1113.91	1051.47	1516.25	0.726185	1.57e-19	4.64e-17	UP	stratifin [Source:HGNC Symbol;Acc:HGNC:10773]	[GO:0005634:nucleus][GO:0005737:cytoplasm][GO:0005829:cytosol][GO:0005576:extracellular region][GO:0005515:protein binding][GO:0005737:cytoplasm][GO:0019901:protein kinase binding][GO:0042802:identical protein binding][GO:0007165:signal transduction][GO:0005829:cytosol][GO:0045296:cadherin binding][GO:0070062:extracellular exosome][GO:0034613:cellular protein localization][GO:0007165:signal trans…	[hsa04110:Cell cycle][hsa04115:p53 signaling pathway][hsa04960:Aldosterone-regulated sodium reabsorption]	-	-	-	-	-	-	-	-	-
ENSG00000158874	1	161222292	161223631	4821	-	APOA2	4439.47	4393.63	4387.96	3873.49	3918.06	3789.94	65948.4	63597.6	63218.3	51807.6	51646.2	50412.1	57771.7	0.325088	1.8e-19	5.22e-17	UP	apolipoprotein A2 [Source:HGNC Symbol;Acc:HGNC:601]	[GO:0005576:extracellular region][GO:0008289:lipid binding][GO:0006869:lipid transport][GO:0042157:lipoprotein metabolic process][GO:0005576:extracellular region][GO:0034364:high-density lipoprotein particle][GO:0005515:protein binding][GO:0120009:intermembrane lipid transfer][GO:0005576:extracellular region][GO:0005829:cytosol][GO:0031210:phosphatidylcholine binding][GO:0070062:extracellular exo…	[hsa03320:PPAR signaling pathway]	-	-	-	-	-	-	-	-	-
ENSG00000167553	12	49188736	49274600	10363	+	TUBA1C	90.8343	88.9452	81.4276	67.8328	69.717	65.5937	6359.77	6068.17	5529.29	4276.11	4331.36	4112.29	5112.83	0.496397	1.85e-19	5.31e-17	UP	tubulin alpha 1c [Source:HGNC Symbol;Acc:HGNC:20768]	[GO:0005525:GTP binding][GO:0007017:microtubule-based process][GO:0005874:microtubule][GO:0003924:GTPase activity][GO:0005200:structural constituent of cytoskeleton][GO:0005737:cytoplasm][GO:0000166:nucleotide binding][GO:0005856:cytoskeleton][GO:0015630:microtubule cytoskeleton][GO:0007010:cytoskeleton organization][GO:0015630:microtubule cytoskeleton][GO:0005525:GTP binding][GO:0007017:microtub…	[hsa04145:Phagosome][hsa04210:Apoptosis][hsa04530:Tight junction][hsa04540:Gap junction][hsa05130:Pathogenic Escherichia coli infection]	-	-	-	-	-	-	-	-	-
ENSG00000178952	16	28842411	28846348	4085	-	TUFM	269.976	247.422	256.568	204.761	205.081	213.435	9383.29	8379.37	8648.47	6407.58	6324.86	6642.42	7631	0.446998	1.9e-19	5.4e-17	UP	Tu translation elongation factor, mitochondrial [Source:HGNC Symbol;Acc:HGNC:12420]	[GO:0005525:GTP binding][GO:0003924:GTPase activity][GO:0003746:translation elongation factor activity][GO:0006414:translational elongation][GO:0003723:RNA binding][GO:0016020:membrane][GO:0006412:translation][GO:0000166:nucleotide binding][GO:0005739:mitochondrion][GO:0005739:mitochondrion][GO:0005739:mitochondrion][GO:0005515:protein binding][GO:0003746:translation elongation factor activity][G…	-	-	-	-	-	-	-	-	-	-
ENSG00000067225	15	72199029	72231819	31486	-	PKM	216.999	202.366	193.022	164.121	163.823	164.503	29226.6	26558.4	25213.5	19902.2	19579	19839.2	23386.5	0.449185	1.98e-19	5.58e-17	UP	pyruvate kinase M1/2 [Source:HGNC Symbol;Acc:HGNC:9021]	[GO:0006096:glycolytic process][GO:0000287:magnesium ion binding][GO:0003824:catalytic activity][GO:0004743:pyruvate kinase activity][GO:0030955:potassium ion binding][GO:0003723:RNA binding][GO:0005634:nucleus][GO:0005634:nucleus][GO:0005634:nucleus][GO:0005737:cytoplasm][GO:0005737:cytoplasm][GO:0046872:metal ion binding][GO:0000166:nucleotide binding][GO:0005524:ATP binding][GO:0016301:kinase …	[hsa00010:Glycolysis / Gluconeogenesis][hsa00230:Purine metabolism][hsa00620:Pyruvate metabolism][hsa04922:Glucagon signaling pathway][hsa04930:Type II diabetes mellitus][hsa05203:Viral carcinogenesis][hsa05230:Central carbon metabolism in cancer]	-	-	-	-	-	-	-	-	-
ENSG00000075618	7	5592816	5606655	6842	+	FSCN1	74.9605	72.4769	68.2579	55.2849	56.5093	56.3975	4358.71	4106.47	3849.33	2894.34	2915.68	2936.4	3510.16	0.492762	2.38e-19	6.66e-17	UP	fascin actin-bundling protein 1 [Source:HGNC Symbol;Acc:HGNC:11148]	[GO:0051015:actin filament binding][GO:0007015:actin filament organization][GO:0030036:actin cytoskeleton organization][GO:0016477:cell migration][GO:0030674:protein binding, bridging][GO:0003723:RNA binding][GO:0005737:cytoplasm][GO:0005737:cytoplasm][GO:0005829:cytosol][GO:0030036:actin cytoskeleton organization][GO:0003779:actin binding][GO:0003779:actin binding][GO:0005856:cytoskeleton][GO:00…	[hsa05206:MicroRNAs in cancer]	-	-	-	-	-	-	-	-	-
ENSG00000135744	1	230690776	230745576	50884	-	AGT	93.6857	89.0659	89.4583	75.2824	75.0719	77.6911	18707.7	17330.2	17325.1	13535	13302.1	13891.5	15681.9	0.389759	2.61e-19	7.21e-17	UP	angiotensinogen [Source:HGNC Symbol;Acc:HGNC:333]	[GO:0005615:extracellular space][GO:0004867:serine-type endopeptidase inhibitor activity][GO:0003081:regulation of systemic arterial blood pressure by renin-angiotensin][GO:0005615:extracellular space][GO:0004867:serine-type endopeptidase inhibitor activity][GO:0003081:regulation of systemic arterial blood pressure by renin-angiotensin][GO:0005615:extracellular space][GO:0004867:serine-type endop…	[hsa04614:Renin-angiotensin system][hsa04924:Renin secretion]	-	-	-	-	-	-	-	-	-
ENSG00000108679	17	78971238	78979947	20128	-	LGALS3BP	247.976	229.188	220.07	179.407	182.805	188.237	13339.3	12013.2	11481.2	8689.17	8725.74	9066.85	10552.6	0.475816	2.78e-19	7.61e-17	UP	galectin 3 binding protein [Source:HGNC Symbol;Acc:HGNC:6564]	[GO:0016020:membrane][GO:0005044:scavenger receptor activity][GO:0006897:endocytosis][GO:0005515:protein binding][GO:0016020:membrane][GO:0005044:scavenger receptor activity][GO:0007155:cell adhesion][GO:0005576:extracellular region][GO:0005615:extracellular space][GO:0005615:extracellular space][GO:0005515:protein binding][GO:0005615:extracellular space][GO:0005576:extracellular region][GO:00068…	-	-	-	-	-	-	-	-	-	-
ENSG00000136295	7	2631986	2664802	16239	+	TTYH3	77.7011	78.5475	72.9527	58.9723	62.7122	63.1901	7443.39	7331.95	6777.84	5086.39	5330.77	5420.29	6231.77	0.444305	3.97e-19	1.08e-16	UP	tweety family member 3 [Source:HGNC Symbol;Acc:HGNC:22222]	[GO:0016021:integral component of membrane][GO:0016020:membrane][GO:0005886:plasma membrane][GO:0005886:plasma membrane][GO:0006811:ion transport][GO:0005254:chloride channel activity][GO:0005254:chloride channel activity][GO:0006821:chloride transport][GO:0034707:chloride channel complex][GO:0005886:plasma membrane][GO:0005886:plasma membrane][GO:0070062:extracellular exosome][GO:0005229:intrace…	-	-	-	-	-	-	-	-	-	-
ENSG00000148339	9	128068201	128109245	31706	+	SLC25A25	6.59052	5.69625	5.43643	3.29701	2.96358	2.48152	613.936	517.054	491.161	276.53	244.971	206.991	391.773	1.1478	4.9e-19	1.32e-16	UP	solute carrier family 25 member 25 [Source:HGNC Symbol;Acc:HGNC:20663]	[GO:0055085:transmembrane transport][GO:0005509:calcium ion binding][GO:0005743:mitochondrial inner membrane][GO:0016020:membrane][GO:0016021:integral component of membrane][GO:0046872:metal ion binding][GO:0005739:mitochondrion][GO:0005347:ATP transmembrane transporter activity][GO:0015867:ATP transport][GO:0055085:transmembrane transport][GO:0005509:calcium ion binding][GO:0005743:mitochondrial…	-	-	-	-	-	-	-	-	-	-
ENSG00000105697	19	35280716	35285143	3682	+	HAMP	21.0336	15.7682	18.2844	10.9444	8.15954	8.99182	946.292	691.254	797.807	443.325	325.74	362.233	594.442	1.10443	7.01e-19	1.85e-16	UP	hepcidin antimicrobial peptide [Source:HGNC Symbol;Acc:HGNC:15598]	[GO:0005576:extracellular region][GO:0006879:cellular iron ion homeostasis][GO:0005576:extracellular region][GO:0006955:immune response][GO:0005179:hormone activity][GO:0005615:extracellular space][GO:0042742:defense response to bacterium][GO:0042742:defense response to bacterium][GO:0000122:negative regulation of transcription by RNA polymerase II][GO:0031640:killing of cells of other organism][…	-	-	-	-	-	-	-	-	-	-
ENSG00000109062	17	74748628	74769353	5352	+	SLC9A3R1	184.896	175.566	170.605	138.132	143.476	145.071	6798.3	6290.08	6083.72	4572.83	4681.07	4776.2	5533.7	0.450167	7.1e-19	1.86e-16	UP	SLC9A3 regulator 1 [Source:HGNC Symbol;Acc:HGNC:11075]	[GO:0005515:protein binding][GO:0060090:molecular adaptor activity][GO:0030175:filopodium][GO:0042995:cell projection][GO:0001726:ruffle][GO:0005902:microvillus][GO:0005515:protein binding][GO:0060090:molecular adaptor activity][GO:0005515:protein binding][GO:0005737:cytoplasm][GO:0005737:cytoplasm][GO:0016020:membrane][GO:0016020:membrane][GO:0005886:plasma membrane][GO:0016324:apical plasma mem…	[hsa04530:Tight junction]	-	-	-	-	-	-	-	-	-
ENSG00000006016	19	18572220	18607741	5954	-	CRLF1	195.272	186.649	182.628	149.096	154.628	157.865	9107.48	8482.56	8260.99	6260.98	6399.41	6592.87	7517.38	0.424977	7.33e-19	1.91e-16	UP	cytokine receptor like factor 1 [Source:HGNC Symbol;Acc:HGNC:2364]	[GO:0005515:protein binding][GO:0005515:protein binding][GO:0005515:protein binding][GO:0005576:extracellular region][GO:0009897:external side of plasma membrane][GO:0005576:extracellular region][GO:0042531:positive regulation of tyrosine phosphorylation of STAT protein][GO:0005829:cytosol][GO:0008284:positive regulation of cell population proliferation][GO:0019221:cytokine-mediated signaling pat…	-	-	-	-	-	-	-	-	-	-
ENSG00000008517	16	3065297	3082192	29117	+	IL32	111.571	102.528	94.7903	77.0634	78.7804	74.9787	5628.13	5039.61	4637.47	3500.07	3526.33	3386.72	4286.39	0.554496	7.96e-19	2.05e-16	UP	interleukin 32 [Source:HGNC Symbol;Acc:HGNC:16830]	[GO:0006955:immune response][GO:0016020:membrane][GO:0007165:signal transduction][GO:0005576:extracellular region][GO:0005615:extracellular space][GO:0005515:protein binding][GO:0005125:cytokine activity][GO:0005829:cytosol][GO:0006955:immune response][GO:0007155:cell adhesion][GO:0005615:extracellular space][GO:0006952:defense response][GO:0006955:immune response][GO:0016020:membrane][GO:0007165…	-	-	-	-	-	-	-	-	-	-
ENSG00000160211	X	154531391	154547572	11360	-	G6PD	81.9902	80.3965	75.9695	61.87	62.8326	64.5004	4621.83	4416.04	4153.34	3140.15	3142.9	3255.7	3788.32	0.467249	9.37e-19	2.39e-16	UP	glucose-6-phosphate dehydrogenase [Source:HGNC Symbol;Acc:HGNC:4057]	[GO:0016614:oxidoreductase activity, acting on CH-OH group of donors][GO:0050661:NADP binding][GO:0006006:glucose metabolic process][GO:0004345:glucose-6-phosphate dehydrogenase activity][GO:0005737:cytoplasm][GO:0016020:membrane][GO:0016020:membrane][GO:0043231:intracellular membrane-bounded organelle][GO:0005829:cytosol][GO:0016491:oxidoreductase activity][GO:0005975:carbohydrate metabolic proc…	[hsa00030:Pentose phosphate pathway][hsa00480:Glutathione metabolism][hsa05230:Central carbon metabolism in cancer]	-	-	-	-	-	-	-	-	-
ENSG00000266709	17	14303854	14305505	1652	+	-	31.5514	28.4577	32.0953	18.7729	20.0292	17.7086	819.35	720.102	808.35	438.936	461.539	411.779	610.009	0.837906	1.03e-18	2.58e-16	UP	-	-	-	-	-	-	-	-	-	-	-	-
ENSG00000141756	17	41812680	41823213	11479	+	FKBP10	130.193	128.344	127.431	105.846	111.91	108.164	8618.18	8278.4	8181.03	6308.39	6573.38	6411.2	7395.1	0.378024	1.53e-18	3.81e-16	UP	FKBP prolyl isomerase 10 [Source:HGNC Symbol;Acc:HGNC:18169]	[GO:0003755:peptidyl-prolyl cis-trans isomerase activity][GO:0016853:isomerase activity][GO:0000413:protein peptidyl-prolyl isomerization][GO:0003755:peptidyl-prolyl cis-trans isomerase activity][GO:0016853:isomerase activity][GO:0000413:protein peptidyl-prolyl isomerization][GO:0003755:peptidyl-prolyl cis-trans isomerase activity][GO:0016853:isomerase activity][GO:0000413:protein peptidyl-prolyl…	-	-	-	-	-	-	-	-	-	-
ENSG00000167513	16	88803789	88809258	3970	+	CDT1	62.241	62.9368	58.2585	46.6991	47.5158	47.2441	2700.39	2660.72	2451.41	1824.22	1829.29	1835.39	2216.9	0.508155	2.89e-18	7.05e-16	UP	chromatin licensing and DNA replication factor 1 [Source:HGNC Symbol;Acc:HGNC:24576]	[GO:0005634:nucleus][GO:0005634:nucleus][GO:0005654:nucleoplasm][GO:0003677:DNA binding][GO:0051301:cell division][GO:0005694:chromosome][GO:0016604:nuclear body][GO:0005515:protein binding][GO:0007049:cell cycle][GO:0006260:DNA replication][GO:0000775:chromosome, centromeric region][GO:0007059:chromosome segregation][GO:0000776:kinetochore][GO:0005634:nucleus][GO:0003677:DNA binding][GO:0005654:…	-	-	-	-	-	-	-	-	-	-
ENSG00000167526	16	89560677	89564542	15896	+	RPL13	584.337	569.552	533.298	459.77	473.464	472.318	35511.3	33727.2	31432.5	25157.2	25532	25702.1	29510.4	0.398032	2.9e-18	7.05e-16	UP	ribosomal protein L13 [Source:HGNC Symbol;Acc:HGNC:10303]	[GO:0003735:structural constituent of ribosome][GO:0006412:translation][GO:0005840:ribosome][GO:0003723:RNA binding][GO:0005634:nucleus][GO:0005737:cytoplasm][GO:0016020:membrane][GO:0006412:translation][GO:0005783:endoplasmic reticulum][GO:0005730:nucleolus][GO:0005829:cytosol][GO:0005829:cytosol][GO:0005515:protein binding][GO:0003735:structural constituent of ribosome][GO:0003735:structural co…	[hsa03010:Ribosome]	-	-	-	-	-	-	-	-	-
ENSG00000111057	12	52948871	52952906	8761	+	KRT18	121.158	117.142	109.518	94.2209	91.4969	89.3077	5845.08	5506.73	5124.24	4092.64	3916.87	3857.95	4723.92	0.472291	5.75e-18	1.39e-15	UP	keratin 18 [Source:HGNC Symbol;Acc:HGNC:6430]	[GO:0005198:structural molecule activity][GO:0003723:RNA binding][GO:0005634:nucleus][GO:0005737:cytoplasm][GO:0005737:cytoplasm][GO:0043066:negative regulation of apoptotic process][GO:0005829:cytosol][GO:0005730:nucleolus][GO:0005515:protein binding][GO:0007049:cell cycle][GO:0048471:perinuclear region of cytoplasm][GO:0005882:intermediate filament][GO:0005829:cytosol][GO:0070062:extracellular …	[hsa05130:Pathogenic Escherichia coli infection]	-	-	-	-	-	-	-	-	-
ENSG00000140988	16	1962058	1964841	15280	-	RPS2	1397.02	1322.47	1284.07	1141.45	1102.17	1081.89	52441.9	48373.4	46749	38578.9	36712.7	36365.4	43203.5	0.402136	7.28e-18	1.74e-15	UP	ribosomal protein S2 [Source:HGNC Symbol;Acc:HGNC:10404]	[GO:0003735:structural constituent of ribosome][GO:0006412:translation][GO:0005840:ribosome][GO:0003723:RNA binding][GO:0015935:small ribosomal subunit][GO:0003723:RNA binding][GO:0005634:nucleus][GO:0016020:membrane][GO:0006412:translation][GO:0005925:focal adhesion][GO:0005515:protein binding][GO:0005654:nucleoplasm][GO:0003735:structural constituent of ribosome][GO:0022627:cytosolic small ribo…	[hsa03010:Ribosome]	-	-	-	-	-	-	-	-	-
ENSG00000125995	20	35699272	35700984	1998	+	ROMO1	247.532	251.778	298.915	175.739	177.569	205.469	2731.55	2707.32	3199.13	1746.09	1738.76	2030.27	2358.85	0.649882	7.54e-18	1.79e-15	UP	reactive oxygen species modulator 1 [Source:HGNC Symbol;Acc:HGNC:16185]	[GO:0016020:membrane][GO:0016021:integral component of membrane][GO:0005739:mitochondrion][GO:0005739:mitochondrion][GO:0005743:mitochondrial inner membrane][GO:0005515:protein binding][GO:0008284:positive regulation of cell population proliferation][GO:0050830:defense response to Gram-positive bacterium][GO:0042742:defense response to bacterium][GO:0042742:defense response to bacterium][GO:00036…	-	-	-	-	-	-	-	-	-	-
ENSG00000175550	11	65919274	65921563	6104	+	DRAP1	64.5876	64.7396	62.9869	46.8615	48.1113	49.24	1748.33	1707.61	1653.6	1142.11	1155.62	1193.5	1433.46	0.549412	7.76e-18	1.83e-15	UP	DR1 associated protein 1 [Source:HGNC Symbol;Acc:HGNC:3019]	[GO:0046982:protein heterodimerization activity][GO:0003677:DNA binding][GO:0046982:protein heterodimerization activity][GO:0003677:DNA binding][GO:0046982:protein heterodimerization activity][GO:0005634:nucleus][GO:0003677:DNA binding][GO:0005515:protein binding][GO:0005634:nucleus][GO:0042802:identical protein binding][GO:0000122:negative regulation of transcription by RNA polymerase II][GO:000…	-	-	-	-	-	-	-	-	-	-
ENSG00000118137	11	116835751	116837622	4786	-	APOA1	1035.81	922.523	1009.61	800.562	721.307	800.263	17845.7	15487.2	16869.9	12418.4	11027.2	12345.7	14332.3	0.488268	8.79e-18	2.05e-15	UP	apolipoprotein A1 [Source:HGNC Symbol;Acc:HGNC:600]	[GO:0005576:extracellular region][GO:0008289:lipid binding][GO:0006869:lipid transport][GO:0042157:lipoprotein metabolic process][GO:0005515:protein binding][GO:0005615:extracellular space][GO:0005615:extracellular space][GO:0006629:lipid metabolic process][GO:0008202:steroid metabolic process][GO:0008203:cholesterol metabolic process][GO:0034364:high-density lipoprotein particle][GO:0120009:inte…	[hsa03320:PPAR signaling pathway][hsa04975:Fat digestion and absorption][hsa04977:Vitamin digestion and absorption][hsa05143:African trypanosomiasis]	-	-	-	-	-	-	-	-	-
ENSG00000136942	9	124857880	124861981	3411	-	RPL35	631.921	597.292	633.69	537.583	509.712	490.523	15248	14043.7	14829.7	11679.2	10913.6	10598.4	12885.4	0.410436	1.16e-17	2.68e-15	UP	ribosomal protein L35 [Source:HGNC Symbol;Acc:HGNC:10344]	[GO:0003735:structural constituent of ribosome][GO:0006412:translation][GO:0005840:ribosome][GO:0022625:cytosolic large ribosomal subunit][GO:0000463:maturation of LSU-rRNA from tricistronic rRNA transcript (SSU-rRNA, 5.8S rRNA, LSU-rRNA)][GO:0003735:structural constituent of ribosome][GO:0006412:translation][GO:0005840:ribosome][GO:0022625:cytosolic large ribosomal subunit][GO:0000463:maturation…	[hsa03010:Ribosome]	-	-	-	-	-	-	-	-	-
ENSG00000110492	11	46380756	46383837	9876	+	MDK	157.625	149.058	144.107	121.749	121.051	118.299	5406.56	4981.91	4793.87	3759.92	3684.32	3633.34	4376.65	0.453799	1.27e-17	2.92e-15	UP	midkine [Source:HGNC Symbol;Acc:HGNC:6972]	[GO:0008083:growth factor activity][GO:0005576:extracellular region][GO:0030154:cell differentiation][GO:0030154:cell differentiation][GO:0005515:protein binding][GO:0007399:nervous system development][GO:0008201:heparin binding][GO:0008201:heparin binding][GO:0007010:cytoskeleton organization][GO:0008083:growth factor activity][GO:0051781:positive regulation of cell division][GO:0090090:negative…	-	-	-	-	-	-	-	-	-	-
ENSG00000144802	3	101827991	101861022	17002	+	NFKBIZ	8.09751	8.13727	8.98365	4.96037	5.55236	5.47359	751.263	735.636	808.35	414.355	457.101	454.719	603.571	0.793983	1.36e-17	3.07e-15	UP	NFKB inhibitor zeta [Source:HGNC Symbol;Acc:HGNC:29805]	[GO:0005515:protein binding][GO:0016607:nuclear speck][GO:0036464:cytoplasmic ribonucleoprotein granule][GO:0005515:protein binding][GO:0050729:positive regulation of inflammatory response][GO:0005634:nucleus][GO:0016607:nuclear speck][GO:0005515:protein binding][GO:0036464:cytoplasmic ribonucleoprotein granule][GO:0050852:T cell receptor signaling pathway][GO:0005634:nucleus][GO:0010468:regulati…	[hsa05202:Transcriptional misregulation in cancer]	-	-	-	-	-	-	-	-	-
ENSG00000105372	19	41860255	41872925	6143	+	RPS19	455.28	417.861	422.491	366.115	351.396	350.241	24769.8	22152.3	22292.9	17934	16964.2	17062.4	20195.9	0.41347	1.41e-17	3.18e-15	UP	ribosomal protein S19 [Source:HGNC Symbol;Acc:HGNC:10402]	[GO:0003735:structural constituent of ribosome][GO:0006412:translation][GO:0005840:ribosome][GO:0003723:RNA binding][GO:0005634:nucleus][GO:0005737:cytoplasm][GO:0016020:membrane][GO:0006412:translation][GO:0005654:nucleoplasm][GO:0042802:identical protein binding][GO:0005840:ribosome][GO:0005925:focal adhesion][GO:0005829:cytosol][GO:0005730:nucleolus][GO:0005515:protein binding][GO:0003735:stru…	[hsa03010:Ribosome]	-	-	-	-	-	-	-	-	-
ENSG00000167680	19	4542593	4581776	14295	-	SEMA6B	78.4157	73.6219	71.2875	59.2207	58.3893	60.6833	5805.85	5311.45	5118.97	3947.79	3836.1	4023.1	4673.88	0.459168	1.52e-17	3.4e-15	UP	semaphorin 6B [Source:HGNC Symbol;Acc:HGNC:10739]	[GO:0030215:semaphorin receptor binding][GO:0005515:protein binding][GO:0030215:semaphorin receptor binding][GO:0016020:membrane][GO:0016021:integral component of membrane][GO:0005886:plasma membrane][GO:0030154:cell differentiation][GO:0007399:nervous system development][GO:0005615:extracellular space][GO:0005515:protein binding][GO:0005887:integral component of plasma membrane][GO:0007411:axon …	[hsa04360:Axon guidance]	-	-	-	-	-	-	-	-	-
ENSG00000169100	X	1386152	1392113	3205	-	SLC25A6	687.42	655.717	634.064	555.795	555.881	538.579	16781.7	15598.2	15012.5	12216.5	12041.7	11773.1	13903.9	0.395008	1.71e-17	3.79e-15	UP	solute carrier family 25 member 6 [Source:HGNC Symbol;Acc:HGNC:10992]	[GO:0055085:transmembrane transport][GO:0005743:mitochondrial inner membrane][GO:0005471:ATP:ADP antiporter activity][GO:0140021:mitochondrial ADP transmembrane transport][GO:1990544:mitochondrial ATP transmembrane transport][GO:0005634:nucleus][GO:0016020:membrane][GO:0016020:membrane][GO:0016021:integral component of membrane][GO:0005739:mitochondrion][GO:0005739:mitochondrion][GO:0005739:mitoc…	[hsa04020:Calcium signaling pathway][hsa04022:cGMP-PKG signaling pathway][hsa05012:Parkinson's disease][hsa05016:Huntington's disease][hsa05164:Influenza A][hsa05166:HTLV-I infection]	-	-	-	-	-	-	-	-	-
ENSG00000131462	17	42609641	42615238	29062	+	TUBG1	34.2739	32.2076	32.6617	24.1722	26.4638	23.2342	2325.34	2129.24	2149.16	1476.58	1593.2	1411.5	1847.5	0.557638	1.88e-17	4.13e-15	UP	tubulin gamma 1 [Source:HGNC Symbol;Acc:HGNC:12417]	[GO:0005525:GTP binding][GO:0007017:microtubule-based process][GO:0005874:microtubule][GO:0003924:GTPase activity][GO:0007020:microtubule nucleation][GO:0031122:cytoplasmic microtubule organization][GO:0000930:gamma-tubulin complex][GO:0005525:GTP binding][GO:0007017:microtubule-based process][GO:0005874:microtubule][GO:0003924:GTPase activity][GO:0007020:microtubule nucleation][GO:0031122:cytopl…	-	-	-	-	-	-	-	-	-	-
ENSG00000196230	6	30717435	30725538	20118	+	TUBB	414.146	385.445	395.369	343.389	333.864	322.009	26503.1	24035.2	24538.7	19785.5	18958.6	18451.9	22045.5	0.392251	1.9e-17	4.16e-15	UP	tubulin beta class I [Source:HGNC Symbol;Acc:HGNC:20778]	[GO:0005525:GTP binding][GO:0007017:microtubule-based process][GO:0005874:microtubule][GO:0003924:GTPase activity][GO:0005200:structural constituent of cytoskeleton][GO:0005525:GTP binding][GO:0007017:microtubule-based process][GO:0005874:microtubule][GO:0003924:GTPase activity][GO:0005200:structural constituent of cytoskeleton][GO:0005634:nucleus][GO:0005737:cytoplasm][GO:0000166:nucleotide bind…	[hsa04145:Phagosome][hsa04540:Gap junction][hsa05130:Pathogenic Escherichia coli infection]	-	-	-	-	-	-	-	-	-
ENSG00000087088	19	48954815	48961798	8422	+	BAX	88.7646	82.2939	87.484	68.0916	67.7879	69.9662	3609.76	3260.99	3450.43	2493.16	2446.16	2547.75	2968.04	0.463427	2.28e-17	4.91e-15	UP	BCL2 associated X, apoptosis regulator [Source:HGNC Symbol;Acc:HGNC:959]	[GO:0042981:regulation of apoptotic process][GO:0043065:positive regulation of apoptotic process][GO:0005515:protein binding][GO:0005634:nucleus][GO:0005737:cytoplasm][GO:0005737:cytoplasm][GO:0016020:membrane][GO:0016020:membrane][GO:0016021:integral component of membrane][GO:0005739:mitochondrion][GO:0005739:mitochondrion][GO:0042802:identical protein binding][GO:0006915:apoptotic process][GO:0…	[hsa01521:EGFR tyrosine kinase inhibitor resistance][hsa01522:Endocrine resistance][hsa01524:Platinum drug resistance][hsa04071:Sphingolipid signaling pathway][hsa04115:p53 signaling pathway][hsa04141:Protein processing in endoplasmic reticulum][hsa04210:Apoptosis][hsa04211:Longevity regulating pathway][hsa04215:Apoptosis - multiple species][hsa04722:Neurotrophin signaling pathway][hsa04932:Non-a…	-	-	-	-	-	-	-	-	-
ENSG00000158104	12	121839527	121863596	4490	-	HPD	156.237	152.631	140.126	114.23	122.138	118.51	5459.64	5197.16	4749.06	3594.01	3787.28	3708.21	4415.89	0.473483	2.37e-17	5.06e-15	UP	4-hydroxyphenylpyruvate dioxygenase [Source:HGNC Symbol;Acc:HGNC:5147]	[GO:0009072:aromatic amino acid family metabolic process][GO:0003868:4-hydroxyphenylpyruvate dioxygenase activity][GO:0016701:oxidoreductase activity, acting on single donors with incorporation of molecular oxygen][GO:0046872:metal ion binding][GO:0006572:tyrosine catabolic process][GO:0000139:Golgi membrane][GO:0005783:endoplasmic reticulum][GO:0005789:endoplasmic reticulum membrane][GO:0005794:…	[hsa00130:Ubiquinone and other terpenoid-quinone biosynthesis][hsa00350:Tyrosine metabolism][hsa00360:Phenylalanine metabolism]	-	-	-	-	-	-	-	-	-
ENSG00000141522	17	81867721	81871378	13941	-	ARHGDIA	91.6698	81.5585	81.166	65.607	64.5828	64.209	4142.91	3591.64	3557.62	2669.61	2589.94	2598.39	3191.68	0.522159	2.4e-17	5.08e-15	UP	Rho GDP dissociation inhibitor alpha [Source:HGNC Symbol;Acc:HGNC:678]	[GO:0005737:cytoplasm][GO:0005094:Rho GDP-dissociation inhibitor activity][GO:0043066:negative regulation of apoptotic process][GO:0050790:regulation of catalytic activity][GO:0005856:cytoskeleton][GO:0005096:GTPase activator activity][GO:0005515:protein binding][GO:0005829:cytosol][GO:0016020:membrane][GO:0005829:cytosol][GO:0070062:extracellular exosome][GO:0007266:Rho protein signal transducti…	[hsa04722:Neurotrophin signaling pathway][hsa04962:Vasopressin-regulated water reabsorption]	-	-	-	-	-	-	-	-	-
ENSG00000160014	19	46601074	46610782	15771	+	CALM3	72.6131	71.7735	71.7786	60.6158	61.589	61.5605	5975.49	5755.27	5728.74	4491.19	4497.34	4536.18	5164.03	0.368227	5.55e-17	1.14e-14	UP	calmodulin 3 [Source:HGNC Symbol;Acc:HGNC:1449]	[GO:0005509:calcium ion binding][GO:0046872:metal ion binding][GO:0016301:kinase activity][GO:0016310:phosphorylation][GO:0005515:protein binding][GO:0005509:calcium ion binding][GO:0046872:metal ion binding][GO:0016301:kinase activity][GO:0016310:phosphorylation][GO:0005509:calcium ion binding][GO:0046872:metal ion binding][GO:0016301:kinase activity][GO:0016310:phosphorylation][GO:0005515:prote…	[hsa04014:Ras signaling pathway][hsa04015:Rap1 signaling pathway][hsa04020:Calcium signaling pathway][hsa04022:cGMP-PKG signaling pathway][hsa04024:cAMP signaling pathway][hsa04070:Phosphatidylinositol signaling system][hsa04114:Oocyte meiosis][hsa04261:Adrenergic signaling in cardiomyocytes][hsa04270:Vascular smooth muscle contraction][hsa04713:Circadian entrainment][hsa04720:Long-term potentiat…	-	-	-	-	-	-	-	-	-
ENSG00000175592	11	65892049	65900573	6045	-	FOSL1	13.5387	13.4741	11.9723	6.574	6.44067	6.92255	401.597	389.454	344.428	175.574	169.527	183.869	277.408	1.10108	7.13e-17	1.46e-14	UP	FOS like 1, AP-1 transcription factor subunit [Source:HGNC Symbol;Acc:HGNC:13718]	[GO:0003677:DNA binding][GO:0006355:regulation of transcription, DNA-templated][GO:0005634:nucleus][GO:0003700:DNA-binding transcription factor activity][GO:0006357:regulation of transcription by RNA polymerase II][GO:0005654:nucleoplasm][GO:0043565:sequence-specific DNA binding][GO:0005515:protein binding][GO:0005634:nucleus][GO:0006357:regulation of transcription by RNA polymerase II][GO:000098…	[hsa04310:Wnt signaling pathway][hsa04380:Osteoclast differentiation][hsa04657:IL-17 signaling pathway][hsa05166:HTLV-I infection]	-	-	-	-	Zipper-Type Group/Leucine Zipper Family	15608675	DNA Binding	Human	Strong
ENSG00000163993	4	6693878	6697170	784	+	S100P	503.6	464.001	507.064	382.163	358.82	400.736	3728.62	3347.53	3641.09	2547.58	2357.4	2656.75	3046.5	0.504086	7.44e-17	1.51e-14	UP	S100 calcium binding protein P [Source:HGNC Symbol;Acc:HGNC:10504]	[GO:0005509:calcium ion binding][GO:0046914:transition metal ion binding][GO:0005737:cytoplasm][GO:0005634:nucleus][GO:0005737:cytoplasm][GO:0016020:membrane][GO:0046872:metal ion binding][GO:0005654:nucleoplasm][GO:0005886:plasma membrane][GO:0042995:cell projection][GO:0042803:protein homodimerization activity][GO:0005515:protein binding][GO:0010033:response to organic substance][GO:0005737:cyt…	-	-	-	-	-	-	-	-	-	-
ENSG00000182809	14	105472962	105480162	12591	+	CRIP2	21.9973	21.6009	22.361	16.7536	16.0873	16.0385	1440.21	1378.07	1419.88	987.606	934.616	940.266	1183.44	0.565721	1.34e-16	2.69e-14	UP	cysteine rich protein 2 [Source:HGNC Symbol;Acc:HGNC:2361]	[GO:0046872:metal ion binding][GO:0005515:protein binding][GO:0008270:zinc ion binding][GO:0046872:metal ion binding][GO:0046872:metal ion binding][GO:0046872:metal ion binding][GO:0005515:protein binding][GO:0008270:zinc ion binding][GO:0008284:positive regulation of cell population proliferation][GO:0030097:hemopoiesis][GO:0005938:cell cortex]	-	-	-	-	-	-	-	-	-	-
ENSG00000221869	8	47736913	47738164	1252	-	CEBPD	21.8713	20.4237	22.4176	12.4844	11.5369	10.3086	430.447	391.674	427.899	221.224	201.479	181.667	309.065	1.04498	1.47e-16	2.93e-14	UP	CCAAT enhancer binding protein delta [Source:HGNC Symbol;Acc:HGNC:1835]	[GO:0006355:regulation of transcription, DNA-templated][GO:0003700:DNA-binding transcription factor activity][GO:0005634:nucleus][GO:0003677:DNA binding][GO:0005515:protein binding][GO:0006357:regulation of transcription by RNA polymerase II][GO:0000981:DNA-binding transcription factor activity, RNA polymerase II-specific][GO:0000978:RNA polymerase II proximal promoter sequence-specific DNA bindi…	-	-	-	-	-	Zipper-Type Group/Leucine Zipper Family	8572170	DNA Binding; Transactivation	Human; Rat	Strong
ENSG00000088247	19	6413102	6424811	14120	-	KHSRP	64.5381	66.3895	65.5701	53.0739	57.517	54.6423	5236.92	5249.31	5160.26	3877.56	4141.42	3970.26	4605.95	0.383858	1.58e-16	3.13e-14	UP	KH-type splicing regulatory protein [Source:HGNC Symbol;Acc:HGNC:6316]	[GO:0006355:regulation of transcription, DNA-templated][GO:0003723:RNA binding][GO:0003676:nucleic acid binding][GO:0005634:nucleus][GO:0003729:mRNA binding][GO:0006402:mRNA catabolic process][GO:2000628:regulation of miRNA metabolic process][GO:0010494:cytoplasmic stress granule][GO:0006355:regulation of transcription, DNA-templated][GO:0003723:RNA binding][GO:0003676:nucleic acid binding][GO:00…	-	-	-	-	-	-	-	-	-	-
ENSG00000188229	9	137241287	137243707	3598	+	TUBB4B	362.341	357.992	316.311	277.395	280.514	256.012	11602.5	11169.9	9823.21	7997.41	7970.42	7340.46	9317.31	0.48308	1.63e-16	3.21e-14	UP	tubulin beta 4B class IVb [Source:HGNC Symbol;Acc:HGNC:20771]	[GO:0005525:GTP binding][GO:0007017:microtubule-based process][GO:0005874:microtubule][GO:0003924:GTPase activity][GO:0005200:structural constituent of cytoskeleton][GO:0005634:nucleus][GO:0005737:cytoplasm][GO:0000166:nucleotide binding][GO:0005856:cytoskeleton][GO:0005874:microtubule][GO:0005515:protein binding][GO:0051082:unfolded protein binding][GO:0005737:cytoplasm][GO:0005576:extracellular…	[hsa04145:Phagosome][hsa04540:Gap junction][hsa05130:Pathogenic Escherichia coli infection]	-	-	-	-	-	-	-	-	-
ENSG00000123416	12	49127782	49131397	10098	-	TUBA1B	34.1797	30.7262	37.2335	23.7065	24.2667	25.4972	1920.28	1682.09	2028.78	1199.17	1209.76	1282.68	1553.79	0.611237	2e-16	3.91e-14	UP	tubulin alpha 1b [Source:HGNC Symbol;Acc:HGNC:18809]	[GO:0005525:GTP binding][GO:0007017:microtubule-based process][GO:0005874:microtubule][GO:0003924:GTPase activity][GO:0005200:structural constituent of cytoskeleton][GO:0005737:cytoplasm][GO:0000166:nucleotide binding][GO:0005856:cytoskeleton][GO:0015630:microtubule cytoskeleton][GO:0005874:microtubule][GO:0005515:protein binding][GO:0005737:cytoplasm][GO:0005525:GTP binding][GO:0000226:microtubu…	[hsa04145:Phagosome][hsa04210:Apoptosis][hsa04530:Tight junction][hsa04540:Gap junction][hsa05130:Pathogenic Escherichia coli infection]	-	-	-	-	-	-	-	-	-
ENSG00000072110	14	68874128	68979440	128172	-	ACTN1	26.8273	26.461	25.3428	20.7041	21.831	22.3464	6038.96	5804.09	5532.81	4196.23	4360.65	4504.25	5072.83	0.411697	2.06e-16	4e-14	UP	actinin alpha 1 [Source:HGNC Symbol;Acc:HGNC:163]	[GO:0005515:protein binding][GO:0005509:calcium ion binding][GO:0005737:cytoplasm][GO:0005737:cytoplasm][GO:0016020:membrane][GO:0046872:metal ion binding][GO:0005886:plasma membrane][GO:0003779:actin binding][GO:0005856:cytoskeleton][GO:0005925:focal adhesion][GO:0005925:focal adhesion][GO:0005925:focal adhesion][GO:0045893:positive regulation of transcription, DNA-templated][GO:0030054:cell jun…	[hsa04510:Focal adhesion][hsa04520:Adherens junction][hsa04530:Tight junction][hsa04670:Leukocyte transendothelial migration][hsa04810:Regulation of actin cytoskeleton][hsa05146:Amoebiasis][hsa05203:Viral carcinogenesis][hsa05322:Systemic lupus erythematosus]	-	-	-	-	-	-	-	-	-
ENSG00000101182	20	62136733	62143440	4916	-	PSMA7	243.116	235.092	238.357	198.149	205.53	205.285	6695.59	6308.94	6366.64	4913.45	5022.78	5062.46	5728.31	0.369007	2.14e-16	4.12e-14	UP	proteasome 20S subunit alpha 7 [Source:HGNC Symbol;Acc:HGNC:9536]	[GO:0051603:proteolysis involved in cellular protein catabolic process][GO:0005839:proteasome core complex][GO:0005634:nucleus][GO:0005737:cytoplasm][GO:0005829:cytosol][GO:0000502:proteasome complex][GO:0016579:protein deubiquitination][GO:0043488:regulation of mRNA stability][GO:0043687:post-translational protein modification][GO:0000209:protein polyubiquitination][GO:0000165:MAPK cascade][GO:0…	[hsa03050:Proteasome]	-	-	-	-	-	-	-	-	-
ENSG00000171345	17	41523617	41528308	5212	-	KRT19	206.944	195.886	174.919	150.683	151.696	143.951	7599.18	7009.07	6229.57	4981.92	4942.9	4733.26	5915.98	0.50655	2.16e-16	4.15e-14	UP	keratin 19 [Source:HGNC Symbol;Acc:HGNC:6436]	[GO:0005198:structural molecule activity][GO:0005515:protein binding][GO:0005882:intermediate filament][GO:0005829:cytosol][GO:0070062:extracellular exosome][GO:0005886:plasma membrane][GO:0005200:structural constituent of cytoskeleton][GO:0043627:response to estrogen][GO:0008307:structural constituent of muscle][GO:0043034:costamere][GO:0005882:intermediate filament][GO:0007219:Notch signaling p…	-	-	-	-	-	-	-	-	-	-
ENSG00000137309	6	34236873	34246231	10882	+	HMGA1	402.806	396.524	369.791	332.519	326.058	319.169	14734.5	14133.5	13119	10951.4	10583.4	10454.1	12329.3	0.391891	2.3e-16	4.34e-14	UP	high mobility group AT-hook 1 [Source:HGNC Symbol;Acc:HGNC:5010]	[GO:0003677:DNA binding][GO:0006355:regulation of transcription, DNA-templated][GO:0005634:nucleus][GO:0000785:chromatin][GO:0005634:nucleus][GO:0005634:nucleus][GO:0045892:negative regulation of transcription, DNA-templated][GO:0005925:focal adhesion][GO:0005694:chromosome][GO:0050794:regulation of cellular process][GO:0090305:nucleic acid phosphodiester bond hydrolysis][GO:0005515:protein bindi…	-	microfollicular thyroid adenoma, various benign mesenchymal tumours		?	yes	Unclassified Structure/AT-hook Domain Family	9199299	DNA Binding	Human; Other	Medium
ENSG00000143774	1	228139962	228148984	30483	+	GUK1	29.2562	28.1779	26.8462	21.6466	21.6817	21.0244	2173.01	2039.37	1933.89	1447.61	1428.99	1398.29	1736.86	0.52206	2.59e-16	4.86e-14	UP	guanylate kinase 1 [Source:HGNC Symbol;Acc:HGNC:4693]	[GO:0004385:guanylate kinase activity][GO:0006163:purine nucleotide metabolic process][GO:0005737:cytoplasm][GO:0000166:nucleotide binding][GO:0005524:ATP binding][GO:0005524:ATP binding][GO:0016301:kinase activity][GO:0016740:transferase activity][GO:0016310:phosphorylation][GO:0005829:cytosol][GO:0005829:cytosol][GO:0005515:protein binding][GO:0006163:purine nucleotide metabolic process][GO:000…	[hsa00230:Purine metabolism]	-	-	-	-	-	-	-	-	-
ENSG00000064601	20	45890144	45898949	105718	+	CTSA	43.4114	40.8715	41.8572	35.1045	35.1876	35.1463	5891.24	5404.65	5509.08	4289.28	4237.28	4270.83	4933.73	0.392732	2.9e-16	5.41e-14	UP	cathepsin A [Source:HGNC Symbol;Acc:HGNC:9251]	[GO:0008233:peptidase activity][GO:0006508:proteolysis][GO:0016787:hydrolase activity][GO:0004180:carboxypeptidase activity][GO:0004185:serine-type carboxypeptidase activity][GO:0006508:proteolysis][GO:0004185:serine-type carboxypeptidase activity][GO:0043231:intracellular membrane-bounded organelle][GO:0008233:peptidase activity][GO:0016787:hydrolase activity][GO:0004180:carboxypeptidase activit…	[hsa04142:Lysosome][hsa04614:Renin-angiotensin system]	-	-	-	-	-	-	-	-	-
ENSG00000196924	X	154348524	154374634	72347	-	FLNA	90.711	87.6456	83.3383	73.8254	74.1425	72.9988	15485.7	14579.6	13798.2	11347.4	11231.4	11158.8	12933.5	0.378283	2.92e-16	5.41e-14	UP	filamin A [Source:HGNC Symbol;Acc:HGNC:3754]	[GO:0003779:actin binding][GO:0051015:actin filament binding][GO:0043232:intracellular non-membrane-bounded organelle][GO:0030036:actin cytoskeleton organization][GO:0005515:protein binding][GO:0051015:actin filament binding][GO:0030036:actin cytoskeleton organization][GO:0005515:protein binding][GO:0051015:actin filament binding][GO:0030036:actin cytoskeleton organization][GO:0005515:protein bin…	[hsa04010:MAPK signaling pathway][hsa04510:Focal adhesion][hsa05132:Salmonella infection][hsa05205:Proteoglycans in cancer]	-	-	-	-	-	-	-	-	-
ENSG00000171858	20	62387103	62388520	2608	+	RPS21	720.944	660.47	732.083	587.328	565.678	595.64	11740.9	10480.9	11562.9	8611.92	8174.56	8685.9	9876.19	0.40769	3.56e-16	6.56e-14	UP	ribosomal protein S21 [Source:HGNC Symbol;Acc:HGNC:10409]	[GO:0003735:structural constituent of ribosome][GO:0006412:translation][GO:0005840:ribosome][GO:0003723:RNA binding][GO:0005737:cytoplasm][GO:0006412:translation][GO:0006412:translation][GO:0005783:endoplasmic reticulum][GO:0002181:cytoplasmic translation][GO:0005791:rough endoplasmic reticulum][GO:0005829:cytosol][GO:0005515:protein binding][GO:0022627:cytosolic small ribosomal subunit][GO:00226…	[hsa03010:Ribosome]	-	-	-	-	-	-	-	-	-
ENSG00000079459	8	11795573	11839304	36567	+	FDFT1	116.115	105.876	106.814	90.7411	90.5919	89.6595	9486	8428.19	8463.08	6674.46	6567.16	6558.74	7696.27	0.41335	3.59e-16	6.59e-14	UP	farnesyl-diphosphate farnesyltransferase 1 [Source:HGNC Symbol;Acc:HGNC:3629]	[GO:0016765:transferase activity, transferring alkyl or aryl (other than methyl) groups][GO:0009058:biosynthetic process][GO:0016740:transferase activity][GO:0004310:farnesyl-diphosphate farnesyltransferase activity][GO:0008610:lipid biosynthetic process][GO:0004311:farnesyltranstransferase activity][GO:0016020:membrane][GO:0016021:integral component of membrane][GO:0046872:metal ion binding][GO:…	[hsa00100:Steroid biosynthesis]	-	-	-	-	-	-	-	-	-
ENSG00000165175	X	38801440	38806537	12273	+	MID1IP1	16.525	15.8856	15.3717	11.56	11.0159	11.4845	1254.41	1175.02	1131.69	790.084	742.012	780.619	978.973	0.621728	3.71e-16	6.77e-14	UP	MID1 interacting protein 1 [Source:HGNC Symbol;Acc:HGNC:20715]	[GO:0005634:nucleus][GO:0005737:cytoplasm][GO:0006629:lipid metabolic process][GO:0005856:cytoskeleton][GO:0005829:cytosol][GO:0005874:microtubule][GO:0005515:protein binding][GO:0005829:cytosol][GO:0015630:microtubule cytoskeleton][GO:0005829:cytosol][GO:0051258:protein polymerization][GO:0007026:negative regulation of microtubule depolymerization][GO:0046890:regulation of lipid biosynthetic pro…	-	-	-	-	-	-	-	-	-	-
ENSG00000105220	19	34359480	34402413	30321	+	GPI	32.5407	31.9594	29.7766	25.4724	24.6302	26.0955	5463.1	5228.23	4848.34	3850.34	3669.23	3922.91	4497.03	0.441136	3.8e-16	6.89e-14	UP	glucose-6-phosphate isomerase [Source:HGNC Symbol;Acc:HGNC:4458]	[GO:0006096:glycolytic process][GO:0004347:glucose-6-phosphate isomerase activity][GO:0006094:gluconeogenesis][GO:0006096:glycolytic process][GO:0004347:glucose-6-phosphate isomerase activity][GO:0006094:gluconeogenesis][GO:0006096:glycolytic process][GO:0004347:glucose-6-phosphate isomerase activity][GO:0006094:gluconeogenesis][GO:0006096:glycolytic process][GO:0004347:glucose-6-phosphate isomer…	[hsa00010:Glycolysis / Gluconeogenesis][hsa00030:Pentose phosphate pathway][hsa00500:Starch and sucrose metabolism][hsa00520:Amino sugar and nucleotide sugar metabolism]	-	-	-	-	-	-	-	-	-
ENSG00000123989	2	219538954	219543809	15199	-	CHPF	121.469	115.943	109.832	92.0252	93.0323	97.3164	7070.65	6576.34	6200.57	4823.03	4805.33	5072.37	5758.05	0.432804	4.76e-16	8.58e-14	UP	chondroitin polymerizing factor [Source:HGNC Symbol;Acc:HGNC:24291]	[GO:0008376:acetylgalactosaminyltransferase activity][GO:0032580:Golgi cisterna membrane][GO:0005737:cytoplasm][GO:0016020:membrane][GO:0016021:integral component of membrane][GO:0046872:metal ion binding][GO:0016740:transferase activity][GO:0005794:Golgi apparatus][GO:0005739:mitochondrion][GO:0005759:mitochondrial matrix][GO:0005829:cytosol][GO:0000139:Golgi membrane][GO:0008376:acetylgalactosa…	[hsa00532:Glycosaminoglycan biosynthesis - chondroitin sulfate / dermatan sulfate]	-	-	-	-	-	-	-	-	-
ENSG00000130706	20	62302093	62308862	5635	+	ADRM1	34.9926	33.1752	38.2599	25.2215	25.6366	24.0286	1178.25	1088.48	1249.43	764.626	765.977	724.467	961.87	0.641229	4.84e-16	8.65e-14	UP	ADRM1 26S proteasome ubiquitin receptor [Source:HGNC Symbol;Acc:HGNC:15759]	[GO:0005634:nucleus][GO:0005737:cytoplasm][GO:0005654:nucleoplasm][GO:0005829:cytosol][GO:0005886:plasma membrane][GO:0005515:protein binding][GO:0000502:proteasome complex][GO:0000502:proteasome complex][GO:0006368:transcription elongation from RNA polymerase II promoter][GO:0010950:positive regulation of endopeptidase activity][GO:0006511:ubiquitin-dependent protein catabolic process][GO:000582…	-	-	-	-	-	-	-	-	-	-
ENSG00000102996	16	58025754	58046901	4411	+	MMP15	50.9601	50.1294	46.7349	38.4967	38.4403	40.2288	3389.34	3248.78	3014.62	2305.29	2268.64	2395.81	2770.41	0.469316	4.86e-16	8.65e-14	UP	matrix metallopeptidase 15 [Source:HGNC Symbol;Acc:HGNC:7161]	[GO:0008270:zinc ion binding][GO:0006508:proteolysis][GO:0005887:integral component of plasma membrane][GO:0008237:metallopeptidase activity][GO:0004222:metalloendopeptidase activity][GO:0031012:extracellular matrix][GO:0016020:membrane][GO:0016021:integral component of membrane][GO:0046872:metal ion binding][GO:0008233:peptidase activity][GO:0016787:hydrolase activity][GO:0050790:regulation of c…	-	-	-	-	-	-	-	-	-	-
ENSG00000167775	19	8302127	8308358	6031	-	CD320	54.9546	54.5746	56.5699	44.063	41.1271	43.4178	1968.75	1905.11	1965.52	1421.27	1307.4	1392.78	1660.14	0.503139	5.19e-16	9.17e-14	UP	CD320 molecule [Source:HGNC Symbol;Acc:HGNC:16692]	[GO:0005515:protein binding][GO:0016020:membrane][GO:0016020:membrane][GO:0016021:integral component of membrane][GO:0046872:metal ion binding][GO:0005886:plasma membrane][GO:0005509:calcium ion binding][GO:0007165:signal transduction][GO:0008083:growth factor activity][GO:0005886:plasma membrane][GO:0005886:plasma membrane][GO:0005515:protein binding][GO:0006897:endocytosis][GO:0005887:integral …	-	-	-	-	-	-	-	-	-	-
ENSG00000127948	7	75899200	75986855	24385	+	POR	46.6209	47.021	45.3273	36.7206	39.3561	39.0715	4427.95	4351.68	4175.31	3140.15	3316.87	3322.86	3789.14	0.405417	5.26e-16	9.24e-14	UP	cytochrome p450 oxidoreductase [Source:HGNC Symbol;Acc:HGNC:9208]	[GO:0010181:FMN binding][GO:0005737:cytoplasm][GO:0016020:membrane][GO:0016020:membrane][GO:0016021:integral component of membrane][GO:0005783:endoplasmic reticulum][GO:0005789:endoplasmic reticulum membrane][GO:0016491:oxidoreductase activity][GO:0043231:intracellular membrane-bounded organelle][GO:0005515:protein binding][GO:0050660:flavin adenine dinucleotide binding][GO:0005829:cytosol][GO:00…	-	-	-	-	-	-	-	-	-	-
ENSG00000074842	19	4641374	4670362	2501	-	MYDGF	163.178	156.196	151.155	129.92	126.957	122.109	4283.7	3995.51	3848.45	3070.79	2957.4	2870.34	3504.37	0.445369	5.32e-16	9.3e-14	UP	myeloid derived growth factor [Source:HGNC Symbol;Acc:HGNC:16948]	[GO:0043066:negative regulation of apoptotic process][GO:0005783:endoplasmic reticulum][GO:0005783:endoplasmic reticulum][GO:0005794:Golgi apparatus][GO:0005794:Golgi apparatus][GO:0006915:apoptotic process][GO:0005576:extracellular region][GO:0005615:extracellular space][GO:0045944:positive regulation of transcription by RNA polymerase II][GO:0005515:protein binding][GO:0001934:positive regulati…	-	-	-	-	-	-	-	-	-	-
ENSG00000105281	19	46774883	46788594	9585	-	SLC1A5	66.2959	66.7853	61.8178	52.3272	52.0774	52.4914	3472.43	3408.56	3140.27	2467.7	2420.42	2461.87	2895.21	0.446278	5.54e-16	9.63e-14	UP	solute carrier family 1 member 5 [Source:HGNC Symbol;Acc:HGNC:10943]	[GO:0016021:integral component of membrane][GO:0015293:symporter activity][GO:0016020:membrane][GO:0016020:membrane][GO:0016021:integral component of membrane][GO:0046872:metal ion binding][GO:0005886:plasma membrane][GO:0005886:plasma membrane][GO:0005515:protein binding][GO:0042470:melanosome][GO:0046718:viral entry into host cell][GO:0005886:plasma membrane][GO:0006865:amino acid transport][GO…	[hsa04974:Protein digestion and absorption][hsa05230:Central carbon metabolism in cancer]	-	-	-	-	-	-	-	-	-
ENSG00000184545	11	1554051	1572271	9916	-	DUSP8	3.55222	3.65109	2.95132	1.37557	1.48815	1.51395	276.963	277.389	223.175	96.5659	102.959	105.697	180.458	1.34697	5.87e-16	1.01e-13	UP	dual specificity phosphatase 8 [Source:HGNC Symbol;Acc:HGNC:3074]	[GO:0016791:phosphatase activity][GO:0004725:protein tyrosine phosphatase activity][GO:0006470:protein dephosphorylation][GO:0008138:protein tyrosine/serine/threonine phosphatase activity][GO:0016311:dephosphorylation][GO:0017017:MAP kinase tyrosine/serine/threonine phosphatase activity][GO:0005634:nucleus][GO:0005737:cytoplasm][GO:0016787:hydrolase activity][GO:0004722:protein serine/threonine p…	[hsa04010:MAPK signaling pathway]	-	-	-	-	-	-	-	-	-
ENSG00000124145	20	45325288	45348424	2613	-	SDC4	100.187	96.8054	96.2519	81.2292	81.213	80.4658	4115.21	3874.57	3834.39	3004.08	2960.06	2959.52	3457.97	0.405365	6.64e-16	1.13e-13	UP	syndecan 4 [Source:HGNC Symbol;Acc:HGNC:10661]	[GO:0016020:membrane][GO:0016021:integral component of membrane][GO:0005576:extracellular region][GO:0005515:protein binding][GO:0005886:plasma membrane][GO:0042802:identical protein binding][GO:0005887:integral component of plasma membrane][GO:0070062:extracellular exosome][GO:0016477:cell migration][GO:0009986:cell surface][GO:0043202:lysosomal lumen][GO:0005796:Golgi lumen][GO:1903543:positive…	[hsa04512:ECM-receptor interaction][hsa04514:Cell adhesion molecules (CAMs)][hsa05205:Proteoglycans in cancer]	NSCLC		ROS1	yes	-	-	-	-	-
ENSG00000280614	21	8393419	8394341	923	-	-	51.1421	32.5695	39.9615	7.59361	9.85834	5.08477	742.031	460.466	562.331	99.1995	126.923	66.0608	342.835	2.59009	1.03e-15	1.73e-13	UP	-	-	-	-	-	-	-	-	-	-	-	-
ENSG00000277972	17	38730341	38735605	5651	+	CISD3	37.5303	37.5895	35.2114	28.6257	27.4483	27.8714	1839.5	1795.26	1673.81	1263.26	1193.79	1223.23	1498.14	0.527101	1.05e-15	1.76e-13	UP	CDGSH iron sulfur domain 3 [Source:HGNC Symbol;Acc:HGNC:27578]	[GO:0051537:2 iron, 2 sulfur cluster binding][GO:0043231:intracellular membrane-bounded organelle][GO:0046872:metal ion binding][GO:0046872:metal ion binding][GO:0005739:mitochondrion][GO:0005739:mitochondrion][GO:0051536:iron-sulfur cluster binding][GO:0051537:2 iron, 2 sulfur cluster binding][GO:0106034:protein maturation by [2Fe-2S] cluster transfer]	-	-	-	-	-	-	-	-	-	-
ENSG00000069399	19	44747705	44760044	7792	+	BCL3	10.4875	8.49867	9.03411	4.55069	4.7096	5.53663	510.074	402.769	426.141	199.277	203.255	241.122	330.44	1.05957	1.14e-15	1.88e-13	UP	BCL3 transcription coactivator [Source:HGNC Symbol;Acc:HGNC:998]	[GO:0005515:protein binding][GO:0005634:nucleus][GO:0005634:nucleus][GO:0005737:cytoplasm][GO:0005737:cytoplasm][GO:0043231:intracellular membrane-bounded organelle][GO:0032991:protein-containing complex][GO:0043066:negative regulation of apoptotic process][GO:0005654:nucleoplasm][GO:0005829:cytosol][GO:0005886:plasma membrane][GO:0045892:negative regulation of transcription, DNA-templated][GO:00…	[hsa04668:TNF signaling pathway]	CLL		IGH	yes	-	-	-	-	-
ENSG00000105701	19	18531751	18544077	14852	-	FKBP8	106.929	100.601	97.9274	83.4124	79.7928	83.2985	4738.38	4343.92	4208.69	3328.01	3137.58	3305.24	3843.64	0.443356	1.23e-15	2.02e-13	UP	FKBP prolyl isomerase 8 [Source:HGNC Symbol;Acc:HGNC:3724]	[GO:0005515:protein binding][GO:0003755:peptidyl-prolyl cis-trans isomerase activity][GO:0016020:membrane][GO:0016020:membrane][GO:0016021:integral component of membrane][GO:0046872:metal ion binding][GO:0016853:isomerase activity][GO:0005783:endoplasmic reticulum][GO:0005829:cytosol][GO:0005739:mitochondrion][GO:0005739:mitochondrion][GO:0006915:apoptotic process][GO:0005515:protein binding][GO:…	-	-	-	-	-	-	-	-	-	-
ENSG00000111640	12	6534512	6538374	13269	+	GAPDH	903.592	871.429	852.261	766.313	748.329	691.156	34033	31981.9	31132	25986.8	25010.1	23309.6	28575.6	0.386433	1.26e-15	2.05e-13	UP	glyceraldehyde-3-phosphate dehydrogenase [Source:HGNC Symbol;Acc:HGNC:4141]	[GO:0050661:NADP binding][GO:0051287:NAD binding][GO:0006006:glucose metabolic process][GO:0016620:oxidoreductase activity, acting on the aldehyde or oxo group of donors, NAD or NADP as acceptor][GO:0005634:nucleus][GO:0005634:nucleus][GO:0005634:nucleus][GO:0005737:cytoplasm][GO:0005737:cytoplasm][GO:0005737:cytoplasm][GO:0016020:membrane][GO:0016020:membrane][GO:0043231:intracellular membrane-b…	[hsa00010:Glycolysis / Gluconeogenesis][hsa04066:HIF-1 signaling pathway][hsa05010:Alzheimer's disease]	-	-	-	-	-	-	-	-	-
ENSG00000141985	19	4360370	4400547	8346	-	SH3GL1	32.2736	31.0195	30.7944	24.1875	24.2264	24.2622	1869.5	1750.88	1730.05	1261.5	1245.27	1258.46	1519.28	0.506106	1.41e-15	2.29e-13	UP	SH3 domain containing GRB2 like 1, endophilin A2 [Source:HGNC Symbol;Acc:HGNC:10830]	[GO:0005515:protein binding][GO:0005737:cytoplasm][GO:0005737:cytoplasm][GO:0016020:membrane][GO:0005829:cytosol][GO:0005768:endosome][GO:0098793:presynapse][GO:0030054:cell junction][GO:0042995:cell projection][GO:0010008:endosome membrane][GO:0005515:protein binding][GO:0008289:lipid binding][GO:0031901:early endosome membrane][GO:0006897:endocytosis][GO:0042802:identical protein binding][GO:00…	[hsa04144:Endocytosis]	AL		KMT2A	yes	-	-	-	-	-
ENSG00000130173	19	11237450	11241943	3031	+	ANGPTL8	36.9163	30.444	35.8139	21.0979	20.8635	21.1701	709.719	570.312	667.768	365.195	355.917	364.436	505.558	0.843904	1.57e-15	2.52e-13	UP	angiopoietin like 8 [Source:HGNC Symbol;Acc:HGNC:24933]	[GO:0019216:regulation of lipid metabolic process][GO:0070328:triglyceride homeostasis][GO:0006629:lipid metabolic process][GO:0007165:signal transduction][GO:0005576:extracellular region][GO:0005576:extracellular region][GO:0019216:regulation of lipid metabolic process][GO:0005515:protein binding][GO:0005179:hormone activity][GO:0044255:cellular lipid metabolic process][GO:0005576:extracellular …	-	-	-	-	-	-	-	-	-	-
ENSG00000277791	17	38752741	38764225	3474	+	PSMB3	257.069	248.694	240.594	210.452	199.991	200.106	4719.92	4449.32	4284.26	3479.01	3258.29	3289.83	3913.44	0.423134	1.66e-15	2.65e-13	UP	proteasome 20S subunit beta 3 [Source:HGNC Symbol;Acc:HGNC:9540]	[GO:0004298:threonine-type endopeptidase activity][GO:0051603:proteolysis involved in cellular protein catabolic process][GO:0005839:proteasome core complex][GO:0043161:proteasome-mediated ubiquitin-dependent protein catabolic process][GO:0019774:proteasome core complex, beta-subunit complex][GO:0005634:nucleus][GO:0005634:nucleus][GO:0005737:cytoplasm][GO:0005829:cytosol][GO:0005515:protein bind…	[hsa03050:Proteasome]	-	-	-	-	-	-	-	-	-
ENSG00000125835	20	2461634	2470853	22472	-	SNRPB	45.1615	43.5919	43.4281	36.8086	35.3904	36.1579	3658.23	3440.74	3411.77	2684.53	2543.79	2622.61	3060.28	0.420385	1.78e-15	2.83e-13	UP	small nuclear ribonucleoprotein polypeptides B and B1 [Source:HGNC Symbol;Acc:HGNC:11153]	[GO:0005697:telomerase holoenzyme complex][GO:0003723:RNA binding][GO:0003723:RNA binding][GO:0005634:nucleus][GO:0005634:nucleus][GO:0005681:spliceosomal complex][GO:0006397:mRNA processing][GO:0008380:RNA splicing][GO:0005737:cytoplasm][GO:0005654:nucleoplasm][GO:0005829:cytosol][GO:0005829:cytosol][GO:0005515:protein binding][GO:0000398:mRNA splicing, via spliceosome][GO:0000398:mRNA splicing,…	[hsa03040:Spliceosome][hsa05322:Systemic lupus erythematosus]	-	-	-	-	-	-	-	-	-
ENSG00000179091	8	144095039	144097525	4397	+	CYC1	114.663	109.229	105.781	88.6623	89.5308	88.063	3538.21	3284.29	3165.75	2463.31	2451.48	2433.24	2889.38	0.441809	1.95e-15	3.08e-13	UP	cytochrome c1 [Source:HGNC Symbol;Acc:HGNC:2579]	[GO:0009055:electron transfer activity][GO:0020037:heme binding][GO:0005634:nucleus][GO:0016020:membrane][GO:0016020:membrane][GO:0016021:integral component of membrane][GO:0046872:metal ion binding][GO:0005739:mitochondrion][GO:0005739:mitochondrion][GO:0005743:mitochondrial inner membrane][GO:0005515:protein binding][GO:1902600:proton transmembrane transport][GO:0070469:respirasome][GO:0006122:…	[hsa00190:Oxidative phosphorylation][hsa04260:Cardiac muscle contraction][hsa04932:Non-alcoholic fatty liver disease (NAFLD)][hsa05010:Alzheimer's disease][hsa05012:Parkinson's disease][hsa05016:Huntington's disease]	-	-	-	-	-	-	-	-	-
ENSG00000142937	1	44775251	44778779	6394	+	RPS8	468.826	456.011	489.406	413.304	419.723	415.827	20495.3	19425	20750	16267.8	16281.7	16277.4	18249.5	0.313431	2.19e-15	3.42e-13	UP	ribosomal protein S8 [Source:HGNC Symbol;Acc:HGNC:10441]	[GO:0003735:structural constituent of ribosome][GO:0006412:translation][GO:0005840:ribosome][GO:0003723:RNA binding][GO:0005634:nucleus][GO:0005737:cytoplasm][GO:0016020:membrane][GO:0016020:membrane][GO:0006412:translation][GO:0006412:translation][GO:0005783:endoplasmic reticulum][GO:0005829:cytosol][GO:0005925:focal adhesion][GO:0005515:protein binding][GO:1990904:ribonucleoprotein complex][GO:…	[hsa03010:Ribosome]	-	-	-	-	-	-	-	-	-
ENSG00000106397	7	101205977	101218420	13507	-	PLOD3	33.6576	31.6396	28.9329	24.1387	23.3497	24.1793	3000.44	2748.37	2501.49	1937.46	1847.04	1930.08	2327.48	0.528611	2.66e-15	4.11e-13	UP	procollagen-lysine,2-oxoglutarate 5-dioxygenase 3 [Source:HGNC Symbol;Acc:HGNC:9083]	[GO:0008475:procollagen-lysine 5-dioxygenase activity][GO:0005506:iron ion binding][GO:0016705:oxidoreductase activity, acting on paired donors, with incorporation or reduction of molecular oxygen][GO:0031418:L-ascorbic acid binding][GO:0016020:membrane][GO:0046872:metal ion binding][GO:0005789:endoplasmic reticulum membrane][GO:0016491:oxidoreductase activity][GO:0051213:dioxygenase activity][GO…	[hsa00310:Lysine degradation][hsa00514:Other types of O-glycan biosynthesis]	-	-	-	-	-	-	-	-	-
ENSG00000142541	19	49487510	49493057	29782	+	RPL13A	727.893	674.357	692.12	590.378	591.899	615.927	36935.4	33343.3	34061.4	26972.6	26651.2	27985.6	30991.6	0.354491	3.06e-15	4.72e-13	UP	ribosomal protein L13a [Source:HGNC Symbol;Acc:HGNC:10304]	[GO:0003735:structural constituent of ribosome][GO:0006412:translation][GO:0005840:ribosome][GO:0015934:large ribosomal subunit][GO:0006417:regulation of translation][GO:0005829:cytosol][GO:0003735:structural constituent of ribosome][GO:0006412:translation][GO:0005840:ribosome][GO:0015934:large ribosomal subunit][GO:0006417:regulation of translation][GO:0005829:cytosol][GO:0003735:structural cons…	[hsa03010:Ribosome]	-	-	-	-	-	-	-	-	-
ENSG00000120885	8	27596917	27614700	18708	-	CLU	103.805	97.2521	94.843	81.4476	79.7995	84.4186	10255.7	9362.44	9087.79	7245.07	6995.86	7468.18	8402.51	0.402889	3.21e-15	4.92e-13	UP	clusterin [Source:HGNC Symbol;Acc:HGNC:2095]	[GO:0005515:protein binding][GO:0005615:extracellular space][GO:0005615:extracellular space][GO:0005634:nucleus][GO:0005634:nucleus][GO:0005737:cytoplasm][GO:0005737:cytoplasm][GO:0016020:membrane][GO:0032991:protein-containing complex][GO:0005783:endoplasmic reticulum][GO:0043231:intracellular membrane-bounded organelle][GO:0043231:intracellular membrane-bounded organelle][GO:0005739:mitochondri…	[hsa04610:Complement and coagulation cascades]	-	-	-	-	-	-	-	-	-
ENSG00000130402	19	38647649	38731589	19804	+	ACTN4	123.276	123.621	113.989	102.245	103.056	101.261	11828.6	11558.3	10607.8	8833.14	8774.56	8700.21	10050.4	0.369303	3.46e-15	5.23e-13	UP	actinin alpha 4 [Source:HGNC Symbol;Acc:HGNC:166]	[GO:0005515:protein binding][GO:0005509:calcium ion binding][GO:0003723:RNA binding][GO:0005634:nucleus][GO:0005634:nucleus][GO:0005737:cytoplasm][GO:0005737:cytoplasm][GO:0005737:cytoplasm][GO:0015031:protein transport][GO:0032991:protein-containing complex][GO:0046872:metal ion binding][GO:0005829:cytosol][GO:0003779:actin binding][GO:0003779:actin binding][GO:0005856:cytoskeleton][GO:0005925:f…	[hsa04510:Focal adhesion][hsa04520:Adherens junction][hsa04530:Tight junction][hsa04670:Leukocyte transendothelial migration][hsa04810:Regulation of actin cytoskeleton][hsa05146:Amoebiasis][hsa05203:Viral carcinogenesis][hsa05322:Systemic lupus erythematosus]	-	-	-	-	-	-	-	-	-
ENSG00000034510	2	84905656	84906671	461	+	TMSB10	2055.55	1950	2024.75	1786.5	1648.2	1657.06	14896	13769.6	14230.5	11656.4	10598.5	10752.5	12650.6	0.377855	3.46e-15	5.23e-13	UP	thymosin beta 10 [Source:HGNC Symbol;Acc:HGNC:11879]	[GO:0003785:actin monomer binding][GO:0007015:actin filament organization][GO:0005737:cytoplasm][GO:0003779:actin binding][GO:0005856:cytoskeleton][GO:0005515:protein binding][GO:0005737:cytoplasm][GO:0003785:actin monomer binding][GO:0030334:regulation of cell migration][GO:0042989:sequestering of actin monomers]	-	-	-	-	-	-	-	-	-	-
ENSG00000181026	15	88621337	88632281	11592	+	AEN	34.9495	35.9885	35.7789	28.2624	30.9424	28.338	3283.17	3294.27	3259.76	2390.44	2579.29	2383.69	2865.11	0.419204	3.46e-15	5.23e-13	UP	apoptosis enhancing nuclease [Source:HGNC Symbol;Acc:HGNC:25722]	[GO:0003676:nucleic acid binding][GO:0005634:nucleus][GO:0005654:nucleoplasm][GO:0005730:nucleolus][GO:0016787:hydrolase activity][GO:0006915:apoptotic process][GO:0031965:nuclear membrane][GO:0005730:nucleolus][GO:0006974:cellular response to DNA damage stimulus][GO:0090305:nucleic acid phosphodiester bond hydrolysis][GO:0004518:nuclease activity][GO:0005515:protein binding][GO:0004527:exonuclea…	-	-	-	-	-	-	-	-	-	-
ENSG00000170421	12	52897187	52949954	23650	-	KRT8	277.988	260.18	238.008	216.31	206.9	197.126	30069	27422.7	24968.4	21066.3	19858.6	19092.7	23746.3	0.45803	4.22e-15	6.31e-13	UP	keratin 8 [Source:HGNC Symbol;Acc:HGNC:6446]	[GO:0045095:keratin filament][GO:0005634:nucleus][GO:0005634:nucleus][GO:0005737:cytoplasm][GO:0005737:cytoplasm][GO:0045111:intermediate filament cytoskeleton][GO:0005515:protein binding][GO:0005654:nucleoplasm][GO:0005882:intermediate filament][GO:0016363:nuclear matrix][GO:0005829:cytosol][GO:0070062:extracellular exosome][GO:0097110:scaffold protein binding][GO:0005882:intermediate filament][…	-	-	-	-	-	-	-	-	-	-
ENSG00000174851	11	66284580	66289145	9404	-	YIF1A	56.5072	54.336	53.0854	43.828	41.8418	41.2952	2083	1951.71	1897.87	1454.63	1368.64	1363.05	1686.48	0.501371	4.45e-15	6.62e-13	UP	Yip1 interacting factor homolog A, membrane trafficking protein [Source:HGNC Symbol;Acc:HGNC:16688]	[GO:0005789:endoplasmic reticulum membrane][GO:0006888:endoplasmic reticulum to Golgi vesicle-mediated transport][GO:0016020:membrane][GO:0016021:integral component of membrane][GO:0015031:protein transport][GO:0005794:Golgi apparatus][GO:0043231:intracellular membrane-bounded organelle][GO:0005783:endoplasmic reticulum][GO:0005794:Golgi apparatus][GO:0005789:endoplasmic reticulum membrane][GO:00…	-	-	-	-	-	-	-	-	-	-
ENSG00000126254	19	35629030	35637686	9368	+	RBM42	55.2091	55.6582	55.0457	42.7376	44.5071	44.1454	1914.51	1880.7	1851.3	1334.36	1369.53	1370.76	1620.19	0.470494	4.8e-15	7.06e-13	UP	RNA binding motif protein 42 [Source:HGNC Symbol;Acc:HGNC:28117]	[GO:0003676:nucleic acid binding][GO:0003723:RNA binding][GO:0003723:RNA binding][GO:0005634:nucleus][GO:0005737:cytoplasm][GO:0005515:protein binding][GO:0003723:RNA binding][GO:1990904:ribonucleoprotein complex][GO:0003676:nucleic acid binding][GO:0003723:RNA binding][GO:0003723:RNA binding][GO:0005634:nucleus][GO:0005737:cytoplasm][GO:0005515:protein binding][GO:0003723:RNA binding][GO:1990904…	-	-	-	-	-	-	-	-	-	-
ENSG00000105640	19	17859910	17864153	6144	+	RPL18A	446.822	424.672	399.877	352.905	363.497	326.319	24534.3	22721.5	21294.8	17446.8	17710.7	16044	19958.7	0.420616	4.84e-15	7.1e-13	UP	ribosomal protein L18a [Source:HGNC Symbol;Acc:HGNC:10311]	[GO:0003735:structural constituent of ribosome][GO:0006412:translation][GO:0005840:ribosome][GO:0003723:RNA binding][GO:0016020:membrane][GO:0006412:translation][GO:0002181:cytoplasmic translation][GO:0005515:protein binding][GO:0003735:structural constituent of ribosome][GO:0005829:cytosol][GO:0003723:RNA binding][GO:0006412:translation][GO:0003735:structural constituent of ribosome][GO:0003735:…	[hsa03010:Ribosome]	-	-	-	-	-	-	-	-	-
ENSG00000187840	8	38030534	38060365	1522	+	EIF4EBP1	183.781	171.381	172.11	143.082	136.228	130.309	2542.29	2310.1	2309.07	1782.08	1672.19	1614.09	2038.3	0.497047	5.4e-15	7.87e-13	UP	eukaryotic translation initiation factor 4E binding protein 1 [Source:HGNC Symbol;Acc:HGNC:3288]	[GO:0008190:eukaryotic initiation factor 4E binding][GO:0045947:negative regulation of translational initiation][GO:0006417:regulation of translation][GO:0017148:negative regulation of translation][GO:0005515:protein binding][GO:0008190:eukaryotic initiation factor 4E binding][GO:0005829:cytosol][GO:0005737:cytoplasm][GO:0005829:cytosol][GO:0000082:G1/S transition of mitotic cell cycle][GO:000819…	[hsa01521:EGFR tyrosine kinase inhibitor resistance][hsa03013:RNA transport][hsa04012:ErbB signaling pathway][hsa04066:HIF-1 signaling pathway][hsa04150:mTOR signaling pathway][hsa04151:PI3K-Akt signaling pathway][hsa04152:AMPK signaling pathway][hsa04211:Longevity regulating pathway][hsa04910:Insulin signaling pathway][hsa05221:Acute myeloid leukemia][hsa05231:Choline metabolism in cancer]	-	-	-	-	-	-	-	-	-
ENSG00000149273	11	75399515	75422280	17568	+	RPS3	406.281	384.579	374.259	341.517	325.649	322.348	37418.9	34513.9	33430.6	28320.1	26613.9	26584	31146.9	0.370008	6.2e-15	9e-13	UP	ribosomal protein S3 [Source:HGNC Symbol;Acc:HGNC:10420]	[GO:0003723:RNA binding][GO:0016020:membrane][GO:0005743:mitochondrial inner membrane][GO:0003735:structural constituent of ribosome][GO:0006412:translation][GO:0003723:RNA binding][GO:0015935:small ribosomal subunit][GO:0003723:RNA binding][GO:0003723:RNA binding][GO:0005634:nucleus][GO:0005634:nucleus][GO:0005634:nucleus][GO:0005737:cytoplasm][GO:0005737:cytoplasm][GO:0005737:cytoplasm][GO:0016…	[hsa03010:Ribosome]	-	-	-	-	-	-	-	-	-
ENSG00000103202	16	396725	410367	13556	+	NME4	60.2122	55.9144	59.1731	47.8436	47.3457	48.1703	3468.97	3138.94	3306.33	2481.74	2420.42	2484.99	2883.56	0.424509	6.64e-15	9.59e-13	UP	NME/NM23 nucleoside diphosphate kinase 4 [Source:HGNC Symbol;Acc:HGNC:7852]	[GO:0004550:nucleoside diphosphate kinase activity][GO:0006165:nucleoside diphosphate phosphorylation][GO:0006183:GTP biosynthetic process][GO:0006228:UTP biosynthetic process][GO:0006241:CTP biosynthetic process][GO:0016020:membrane][GO:0046872:metal ion binding][GO:0000166:nucleotide binding][GO:0005524:ATP binding][GO:0016301:kinase activity][GO:0016740:transferase activity][GO:0016310:phospho…	[hsa00230:Purine metabolism][hsa00240:Pyrimidine metabolism]	-	-	-	-	-	-	-	-	-
ENSG00000099817	19	1086574	1095380	16686	-	POLR2E	62.1066	60.6573	56.993	49.0347	50.5521	48.3458	4754.54	4524.77	4231.54	3379.81	3434.03	3314.05	3939.79	0.414645	7.27e-15	1.04e-12	UP	RNA polymerase II, I and III subunit E [Source:HGNC Symbol;Acc:HGNC:9192]	[GO:0003677:DNA binding][GO:0003899:DNA-directed 5'-3' RNA polymerase activity][GO:0006351:transcription, DNA-templated][GO:0005634:nucleus][GO:0005634:nucleus][GO:0005654:nucleoplasm][GO:0005515:protein binding][GO:0055029:nuclear DNA-directed RNA polymerase complex][GO:0005665:RNA polymerase II, core complex][GO:0005666:RNA polymerase III complex][GO:0005654:nucleoplasm][GO:0005829:cytosol][GO:…	[hsa00230:Purine metabolism][hsa00240:Pyrimidine metabolism][hsa03020:RNA polymerase][hsa04623:Cytosolic DNA-sensing pathway][hsa05016:Huntington's disease][hsa05169:Epstein-Barr virus infection]	-	-	-	-	-	-	-	-	-
ENSG00000145192	3	186613060	186621318	4396	+	AHSG	1645.88	1589.71	1586.47	1437.48	1426.7	1432.26	57333.7	53960	53598	45084.9	44100	44674.7	49791.9	0.300738	9.63e-15	1.36e-12	UP	alpha 2-HS glycoprotein [Source:HGNC Symbol;Acc:HGNC:349]	[GO:0004869:cysteine-type endopeptidase inhibitor activity][GO:0005615:extracellular space][GO:0005794:Golgi apparatus][GO:0005576:extracellular region][GO:0005576:extracellular region][GO:0005615:extracellular space][GO:0005615:extracellular space][GO:0005576:extracellular region][GO:0006953:acute-phase response][GO:0031012:extracellular matrix][GO:0070062:extracellular exosome][GO:0001501:skele…	-	-	-	-	-	-	-	-	-	-
ENSG00000099875	19	2037465	2051244	18658	-	MKNK2	18.6308	19.8541	19.1518	13.864	14.9297	15.2816	1529.07	1587.78	1524.44	1024.48	1087.28	1123.03	1312.68	0.521777	9.81e-15	1.38e-12	UP	MAPK interacting serine/threonine kinase 2 [Source:HGNC Symbol;Acc:HGNC:7111]	[GO:0005524:ATP binding][GO:0006468:protein phosphorylation][GO:0004672:protein kinase activity][GO:0016301:kinase activity][GO:0016310:phosphorylation][GO:0005524:ATP binding][GO:0006468:protein phosphorylation][GO:0004672:protein kinase activity][GO:0005634:nucleus][GO:0005737:cytoplasm][GO:0046872:metal ion binding][GO:0000166:nucleotide binding][GO:0004674:protein serine/threonine kinase acti…	[hsa04010:MAPK signaling pathway][hsa04066:HIF-1 signaling pathway][hsa04910:Insulin signaling pathway]	-	-	-	-	-	-	-	-	-
ENSG00000115884	2	20200797	20225433	9774	-	SDC1	154.81	143.672	137.676	121.682	117.998	118.446	8792.43	7951.08	7583.56	6222.35	5946.75	6023.65	7086.64	0.418606	1.03e-14	1.44e-12	UP	syndecan 1 [Source:HGNC Symbol;Acc:HGNC:10658]	[GO:0016020:membrane][GO:0042060:wound healing][GO:0016021:integral component of membrane][GO:0005576:extracellular region][GO:0005515:protein binding][GO:0009986:cell surface][GO:0005886:plasma membrane][GO:0042802:identical protein binding][GO:0070062:extracellular exosome][GO:0016477:cell migration][GO:0009986:cell surface][GO:0008022:protein C-terminus binding][GO:0005887:integral component o…	[hsa04512:ECM-receptor interaction][hsa04514:Cell adhesion molecules (CAMs)][hsa05144:Malaria][hsa05205:Proteoglycans in cancer]	-	-	-	-	-	-	-	-	-
ENSG00000204463	6	31639028	31652705	53618	-	BAG6	63.741	61.898	58.6893	50.5878	50.7197	52.6007	6335.54	5994.94	5657.57	4527.18	4473.38	4681.51	5278.35	0.394394	1.13e-14	1.57e-12	UP	BAG cochaperone 6 [Source:HGNC Symbol;Acc:HGNC:13919]	[GO:0005515:protein binding][GO:0005515:protein binding][GO:0005634:nucleus][GO:0005634:nucleus][GO:0005737:cytoplasm][GO:0016020:membrane][GO:0043231:intracellular membrane-bounded organelle][GO:0005654:nucleoplasm][GO:0005829:cytosol][GO:0031625:ubiquitin protein ligase binding][GO:0006915:apoptotic process][GO:0006915:apoptotic process][GO:0006325:chromatin organization][GO:0005576:extracellul…	-	-	-	-	-	-	-	-	-	-
ENSG00000125730	19	6677704	6730562	15708	-	C3	496.145	477.743	459.729	409.163	395.447	423.632	64702.1	60708.3	58145.9	48042.4	45760.7	49468.5	54471.3	0.357448	1.26e-14	1.72e-12	UP	complement C3 [Source:HGNC Symbol;Acc:HGNC:1318]	[GO:0005576:extracellular region][GO:0005515:protein binding][GO:0006954:inflammatory response][GO:0005615:extracellular space][GO:0004866:endopeptidase inhibitor activity][GO:0006956:complement activation][GO:0010951:negative regulation of endopeptidase activity][GO:0006629:lipid metabolic process][GO:0006631:fatty acid metabolic process][GO:0005615:extracellular space][GO:0005615:extracellular …	[hsa04145:Phagosome][hsa04610:Complement and coagulation cascades][hsa05133:Pertussis][hsa05134:Legionellosis][hsa05140:Leishmaniasis][hsa05142:Chagas disease (American trypanosomiasis)][hsa05150:Staphylococcus aureus infection][hsa05152:Tuberculosis][hsa05168:Herpes simplex infection][hsa05203:Viral carcinogenesis][hsa05322:Systemic lupus erythematosus]	-	-	-	-	-	-	-	-	-
ENSG00000204394	6	31777518	31795752	13429	-	VARS1	43.6979	40.2965	38.2449	31.7196	32.757	32.5121	4039.05	3629.36	3428.46	2639.76	2686.69	2690.88	3185.7	0.468021	1.42e-14	1.94e-12	UP	valyl-tRNA synthetase 1 [Source:HGNC Symbol;Acc:HGNC:12651]	[GO:0005524:ATP binding][GO:0000166:nucleotide binding][GO:0004812:aminoacyl-tRNA ligase activity][GO:0006418:tRNA aminoacylation for protein translation][GO:0004832:valine-tRNA ligase activity][GO:0006438:valyl-tRNA aminoacylation][GO:0002161:aminoacyl-tRNA editing activity][GO:0006412:translation][GO:0005829:cytosol][GO:0005829:cytosol][GO:0016874:ligase activity][GO:0005515:protein binding][GO…	[hsa00970:Aminoacyl-tRNA biosynthesis]	-	-	-	-	-	-	-	-	-
ENSG00000185624	17	81843159	81860856	189619	-	P4HB	142.07	134.835	129.201	114.607	112.543	117.746	24860.9	22991.1	21927.4	18056.9	17475.5	18449.7	20626.9	0.370205	1.49e-14	2.02e-12	UP	prolyl 4-hydroxylase subunit beta [Source:HGNC Symbol;Acc:HGNC:8548]	[GO:0003756:protein disulfide isomerase activity][GO:0003756:protein disulfide isomerase activity][GO:0005783:endoplasmic reticulum][GO:0005788:endoplasmic reticulum lumen][GO:0003756:protein disulfide isomerase activity][GO:0003756:protein disulfide isomerase activity][GO:0003756:protein disulfide isomerase activity][GO:0003756:protein disulfide isomerase activity][GO:0005515:protein binding][GO…	[hsa04141:Protein processing in endoplasmic reticulum]	-	-	-	-	-	-	-	-	-
ENSG00000197756	2	216498825	216579180	14009	+	RPL37A	257.009	244.432	266.835	229.13	210.5	212.564	25068.7	23231.9	25242.5	20122.6	18219.2	18565.3	21741.7	0.369972	1.86e-14	2.51e-12	UP	ribosomal protein L37a [Source:HGNC Symbol;Acc:HGNC:10348]	[GO:0003735:structural constituent of ribosome][GO:0006412:translation][GO:0005840:ribosome][GO:0003723:RNA binding][GO:0005634:nucleus][GO:0006412:translation][GO:0046872:metal ion binding][GO:0005925:focal adhesion][GO:0005515:protein binding][GO:0003735:structural constituent of ribosome][GO:0005829:cytosol][GO:0070062:extracellular exosome][GO:0003735:structural constituent of ribosome][GO:00…	[hsa03010:Ribosome]	-	-	-	-	-	-	-	-	-
ENSG00000204525	6	31268749	31272130	11264	-	HLA-C	43.046	40.5674	43.3102	33.3756	32.4628	32.2617	1696.4	1557.82	1655.36	1184.25	1135.21	1138.45	1394.58	0.505444	1.9e-14	2.56e-12	UP	major histocompatibility complex, class I, C [Source:HGNC Symbol;Acc:HGNC:4933]	[GO:0006955:immune response][GO:0019882:antigen processing and presentation][GO:0016020:membrane][GO:0016021:integral component of membrane][GO:0005886:plasma membrane][GO:0012507:ER to Golgi transport vesicle membrane][GO:0009986:cell surface][GO:0055038:recycling endosome membrane][GO:0030670:phagocytic vesicle membrane][GO:0031901:early endosome membrane][GO:0060333:interferon-gamma-mediated s…	[hsa04144:Endocytosis][hsa04145:Phagosome][hsa04514:Cell adhesion molecules (CAMs)][hsa04612:Antigen processing and presentation][hsa04650:Natural killer cell mediated cytotoxicity][hsa04940:Type I diabetes mellitus][hsa05166:HTLV-I infection][hsa05168:Herpes simplex infection][hsa05169:Epstein-Barr virus infection][hsa05203:Viral carcinogenesis][hsa05320:Autoimmune thyroid disease][hsa05330:Allo…	-	-	-	-	-	-	-	-	-
ENSG00000111786	12	120461672	120469748	6618	-	SRSF9	30.2789	28.5242	29.9	22.6784	20.51	23.4344	1758.72	1614.41	1684.36	1186	1057.1	1218.82	1419.9	0.547942	1.94e-14	2.6e-12	UP	serine and arginine rich splicing factor 9 [Source:HGNC Symbol;Acc:HGNC:10791]	[GO:0003676:nucleic acid binding][GO:0003723:RNA binding][GO:0003723:RNA binding][GO:0005634:nucleus][GO:0006397:mRNA processing][GO:0008380:RNA splicing][GO:0005654:nucleoplasm][GO:0005730:nucleolus][GO:0005515:protein binding][GO:0003723:RNA binding][GO:0019904:protein domain specific binding][GO:0005654:nucleoplasm][GO:0000398:mRNA splicing, via spliceosome][GO:0048025:negative regulation of m…	[hsa03040:Spliceosome][hsa05168:Herpes simplex infection]	-	-	-	-	-	-	-	-	-
ENSG00000149923	16	30075978	30085376	14798	+	PPP4C	124.342	116.595	110.583	95.3648	97.4373	92.9604	5341.93	4880.94	4607.6	3688.82	3714.5	3576.09	4301.65	0.432659	1.97e-14	2.62e-12	UP	protein phosphatase 4 catalytic subunit [Source:HGNC Symbol;Acc:HGNC:9319]	[GO:0016787:hydrolase activity][GO:0005634:nucleus][GO:0005737:cytoplasm][GO:0046872:metal ion binding][GO:0005654:nucleoplasm][GO:0005829:cytosol][GO:0005886:plasma membrane][GO:0005856:cytoskeleton][GO:0004722:protein serine/threonine phosphatase activity][GO:0004722:protein serine/threonine phosphatase activity][GO:0004722:protein serine/threonine phosphatase activity][GO:0006470:protein depho…	[hsa04922:Glucagon signaling pathway]	-	-	-	-	-	-	-	-	-
ENSG00000171314	10	97426191	97433444	3486	+	PGAM1	222.232	216.999	201.281	177.481	183.979	174.518	8873.22	8442.62	7794.43	6380.37	6518.35	6239.44	7374.74	0.391067	2e-14	2.65e-12	UP	phosphoglycerate mutase 1 [Source:HGNC Symbol;Acc:HGNC:8888]	[GO:0006096:glycolytic process][GO:0003824:catalytic activity][GO:0016868:intramolecular transferase activity, phosphotransferases][GO:0004619:phosphoglycerate mutase activity][GO:0005737:cytoplasm][GO:0016020:membrane][GO:0016853:isomerase activity][GO:0016787:hydrolase activity][GO:0006096:glycolytic process][GO:0005829:cytosol][GO:0005515:protein binding][GO:0004082:bisphosphoglycerate mutase …	[hsa00010:Glycolysis / Gluconeogenesis][hsa00260:Glycine, serine and threonine metabolism][hsa04922:Glucagon signaling pathway][hsa05230:Central carbon metabolism in cancer]	-	-	-	-	-	-	-	-	-
ENSG00000179403	1	1434861	1442882	7916	+	VWA1	49.1204	47.0666	43.079	37.2767	37.1736	36.3074	3910.95	3651.55	3326.54	2672.24	2626.33	2588.48	3129.35	0.463924	2.01e-14	2.66e-12	UP	von Willebrand factor A domain containing 1 [Source:HGNC Symbol;Acc:HGNC:30910]	[GO:0005576:extracellular region][GO:0005615:extracellular space][GO:0005604:basement membrane][GO:0070062:extracellular exosome][GO:0062023:collagen-containing extracellular matrix][GO:0005788:endoplasmic reticulum lumen][GO:0005201:extracellular matrix structural constituent][GO:0005515:protein binding][GO:0005576:extracellular region][GO:0005615:extracellular space][GO:0005604:basement membran…	-	-	-	-	-	-	-	-	-	-
ENSG00000099624	19	1241746	1244825	7848	+	ATP5F1D	61.1063	58.0725	54.3007	44.3474	45.7499	42.7101	2160.31	2000.53	1861.84	1411.62	1435.21	1352.04	1703.59	0.518166	2.1e-14	2.76e-12	UP	ATP synthase F1 subunit delta [Source:HGNC Symbol;Acc:HGNC:837]	[GO:0046933:proton-transporting ATP synthase activity, rotational mechanism][GO:0015986:ATP synthesis coupled proton transport][GO:0045261:proton-transporting ATP synthase complex, catalytic core F(1)][GO:0016020:membrane][GO:0005524:ATP binding][GO:0006811:ion transport][GO:0005739:mitochondrion][GO:0005739:mitochondrion][GO:0005743:mitochondrial inner membrane][GO:0005743:mitochondrial inner me…	[hsa00190:Oxidative phosphorylation][hsa05010:Alzheimer's disease][hsa05012:Parkinson's disease][hsa05016:Huntington's disease]	-	-	-	-	-	-	-	-	-
ENSG00000171298	17	80101556	80119881	12608	+	GAA	57.1624	55.8777	53.6696	45.003	47.0671	47.4314	4704.92	4481.5	4284.26	3335.03	3437.58	3495.72	3956.5	0.391236	2.5e-14	3.24e-12	UP	alpha glucosidase [Source:HGNC Symbol;Acc:HGNC:4065]	[GO:0005975:carbohydrate metabolic process][GO:0003824:catalytic activity][GO:0030246:carbohydrate binding][GO:0016020:membrane][GO:0016021:integral component of membrane][GO:0016020:membrane][GO:0016021:integral component of membrane][GO:0005975:carbohydrate metabolic process][GO:0004553:hydrolase activity, hydrolyzing O-glycosyl compounds][GO:0003824:catalytic activity][GO:0030246:carbohydrate …	[hsa00052:Galactose metabolism][hsa00500:Starch and sucrose metabolism][hsa04142:Lysosome]	-	-	-	-	-	-	-	-	-
ENSG00000166886	12	57089043	57095476	6760	+	NAB2	11.1363	11.6214	10.3742	6.85079	6.13847	6.80774	500.842	509.287	452.5	277.407	244.971	274.152	376.527	0.875835	2.53e-14	3.27e-12	UP	NGFI-A binding protein 2 [Source:HGNC Symbol;Acc:HGNC:7627]	[GO:0006355:regulation of transcription, DNA-templated][GO:0005634:nucleus][GO:0003712:transcription coregulator activity][GO:0045892:negative regulation of transcription, DNA-templated][GO:0005515:protein binding][GO:0005634:nucleus][GO:0042802:identical protein binding][GO:0005654:nucleoplasm][GO:0003712:transcription coregulator activity][GO:0006355:regulation of transcription, DNA-templated][…	-	solitary fibrous tumour, meningeal haemangiopericytoma		STAT6	yes		12427750	Co-activation	Human	Strong
ENSG00000112715	6	43770184	43786487	47670	+	VEGFA	10.8203	10.6616	11.7293	8.74661	9.24196	8.76466	2454.59	2356.7	2580.57	1786.47	1860.36	1780.34	2136.5	0.446309	2.72e-14	3.51e-12	UP	vascular endothelial growth factor A [Source:HGNC Symbol;Acc:HGNC:12680]	[GO:0008083:growth factor activity][GO:0016020:membrane][GO:0008201:heparin binding][GO:0010629:negative regulation of gene expression][GO:0005615:extracellular space][GO:0005615:extracellular space][GO:0005737:cytoplasm][GO:0043066:negative regulation of apoptotic process][GO:0007165:signal transduction][GO:0005576:extracellular region][GO:0030154:cell differentiation][GO:0005515:protein binding…	[hsa01521:EGFR tyrosine kinase inhibitor resistance][hsa04014:Ras signaling pathway][hsa04015:Rap1 signaling pathway][hsa04060:Cytokine-cytokine receptor interaction][hsa04066:HIF-1 signaling pathway][hsa04151:PI3K-Akt signaling pathway][hsa04370:VEGF signaling pathway][hsa04510:Focal adhesion][hsa04933:AGE-RAGE signaling pathway in diabetic complications][hsa05200:Pathways in cancer][hsa05205:Pr…	-	-	-	-	-	-	-	-	-
ENSG00000120738	5	138465479	138469303	3137	+	EGR1	6.08455	6.14231	6.9445	3.16357	3.26573	3.51582	300.044	295.142	332.127	140.459	142.899	155.243	227.652	1.08505	2.87e-14	3.69e-12	UP	early growth response 1 [Source:HGNC Symbol;Acc:HGNC:3238]	[GO:0005515:protein binding][GO:0005737:cytoplasm][GO:0010628:positive regulation of gene expression][GO:0005634:nucleus][GO:0005634:nucleus][GO:0005634:nucleus][GO:0005737:cytoplasm][GO:0005737:cytoplasm][GO:0046872:metal ion binding][GO:0005654:nucleoplasm][GO:0008270:zinc ion binding][GO:0003677:DNA binding][GO:0003677:DNA binding][GO:0003700:DNA-binding transcription factor activity][GO:00435…	[hsa04933:AGE-RAGE signaling pathway in diabetic complications][hsa05020:Prion diseases][hsa05166:HTLV-I infection]	-	-	-	-	Zinc-coordinating Group/BetaBetaAlpha-zinc finger Family	10049687	Transactivation	Human; Mouse	Strong
ENSG00000134333	11	18394560	18408425	27612	+	LDHA	242.025	246.526	237.62	216.34	220.306	217.691	22971.8	22800.3	21873.8	18488	18554.7	18501.4	20531.7	0.284199	3.31e-14	4.23e-12	UP	lactate dehydrogenase A [Source:HGNC Symbol;Acc:HGNC:6535]	[GO:0016491:oxidoreductase activity][GO:0016616:oxidoreductase activity, acting on the CH-OH group of donors, NAD or NADP as acceptor][GO:0019752:carboxylic acid metabolic process][GO:0016020:membrane][GO:0016021:integral component of membrane][GO:0005975:carbohydrate metabolic process][GO:0003824:catalytic activity][GO:0016491:oxidoreductase activity][GO:0016616:oxidoreductase activity, acting o…	[hsa00010:Glycolysis / Gluconeogenesis][hsa00270:Cysteine and methionine metabolism][hsa00620:Pyruvate metabolism][hsa00640:Propanoate metabolism][hsa04066:HIF-1 signaling pathway][hsa04922:Glucagon signaling pathway][hsa05230:Central carbon metabolism in cancer]	-	-	-	-	-	-	-	-	-
ENSG00000129925	16	370788	387113	10393	-	PGAP6	40.5194	38.2474	37.1719	29.5421	30.3354	32.0973	2820.41	2594.14	2509.4	1851.43	1873.67	2000.54	2274.93	0.468733	3.39e-14	4.31e-12	UP	post-glycosylphosphatidylinositol attachment to proteins 6 [Source:HGNC Symbol;Acc:HGNC:17205]	[GO:0016021:integral component of membrane][GO:0016020:membrane][GO:0005886:plasma membrane][GO:0016787:hydrolase activity][GO:0005765:lysosomal membrane][GO:0005765:lysosomal membrane][GO:0005515:protein binding][GO:0005764:lysosome][GO:0004623:phospholipase A2 activity][GO:0005886:plasma membrane][GO:0005887:integral component of plasma membrane][GO:0070062:extracellular exosome][GO:0003674:mol…	-	-	-	-	-	-	-	-	-	-
ENSG00000167085	17	49404052	49414901	23056	-	PHB	66.1042	64.5465	62.3098	55.0019	54.1107	49.322	5313.08	5055.14	4857.13	3980.27	3859.17	3549.67	4435.74	0.417481	3.79e-14	4.81e-12	UP	prohibitin [Source:HGNC Symbol;Acc:HGNC:8912]	[GO:0016020:membrane][GO:0005515:protein binding][GO:0005737:cytoplasm][GO:0005634:nucleus][GO:0005634:nucleus][GO:0005634:nucleus][GO:0005737:cytoplasm][GO:0016020:membrane][GO:0005886:plasma membrane][GO:0005886:plasma membrane][GO:0005739:mitochondrion][GO:0005739:mitochondrion][GO:0005739:mitochondrion][GO:0005743:mitochondrial inner membrane][GO:0005743:mitochondrial inner membrane][GO:00057…	-	-	-	-	-	-	-	-	-	-
ENSG00000189159	17	75135248	75168281	11929	-	JPT1	56.3633	49.4899	54.8909	42.6677	43.1929	40.3275	3017.75	2581.94	2850.31	2056.85	2052.07	1933.38	2415.38	0.483143	3.91e-14	4.93e-12	UP	Jupiter microtubule associated homolog 1 [Source:HGNC Symbol;Acc:HGNC:14569]	[GO:0005634:nucleus][GO:0005737:cytoplasm][GO:0005654:nucleoplasm][GO:0005730:nucleolus][GO:0031965:nuclear membrane][GO:0005515:protein binding][GO:0005634:nucleus][GO:0005634:nucleus][GO:0005737:cytoplasm][GO:0005654:nucleoplasm][GO:0005730:nucleolus][GO:0031965:nuclear membrane][GO:0005515:protein binding][GO:0005634:nucleus][GO:0005634:nucleus][GO:0005737:cytoplasm][GO:0005654:nucleoplasm][GO…	-	-	-	-	-	-	-	-	-	-
ENSG00000233927	19	8321158	8323340	4099	+	RPS28	76.1494	73.2581	90.1334	61.7037	59.367	60.502	2536.52	2377.78	2911.82	1850.55	1754.73	1804.56	2206	0.534169	4.75e-14	5.93e-12	UP	ribosomal protein S28 [Source:HGNC Symbol;Acc:HGNC:10418]	[GO:0003735:structural constituent of ribosome][GO:0006412:translation][GO:0005840:ribosome][GO:0003723:RNA binding][GO:0005737:cytoplasm][GO:0006412:translation][GO:0005783:endoplasmic reticulum][GO:0002181:cytoplasmic translation][GO:0005791:rough endoplasmic reticulum][GO:0005829:cytosol][GO:0005515:protein binding][GO:0022627:cytosolic small ribosomal subunit][GO:0022627:cytosolic small ribos…	[hsa03010:Ribosome]	-	-	-	-	-	-	-	-	-
ENSG00000102109	X	48831096	48835610	1417	-	PCSK1N	86.8549	90.5742	79.0825	64.1581	64.0115	66.7039	1826.8	1856.29	1613.19	1214.97	1194.68	1256.26	1493.7	0.529736	4.76e-14	5.93e-12	UP	proprotein convertase subtilisin/kexin type 1 inhibitor [Source:HGNC Symbol;Acc:HGNC:17301]	[GO:0004866:endopeptidase inhibitor activity][GO:0010951:negative regulation of endopeptidase activity][GO:0005794:Golgi apparatus][GO:0005576:extracellular region][GO:0007218:neuropeptide signaling pathway][GO:0005615:extracellular space][GO:0004866:endopeptidase inhibitor activity][GO:0005615:extracellular space][GO:0005102:signaling receptor binding][GO:0004866:endopeptidase inhibitor activity…	-	-	-	-	-	-	-	-	-	-
ENSG00000173762	17	82314868	82317608	8015	-	CD7	129.443	117.84	115.895	100.223	93.8332	99.0814	5577.35	4947.51	4843.07	3888.09	3587.58	3822.72	4444.39	0.44332	4.93e-14	6.11e-12	UP	CD7 molecule [Source:HGNC Symbol;Acc:HGNC:1695]	[GO:0016021:integral component of membrane][GO:0038023:signaling receptor activity][GO:0002250:adaptive immune response][GO:0016020:membrane][GO:0016021:integral component of membrane][GO:0038023:signaling receptor activity][GO:0002250:adaptive immune response][GO:0016020:membrane][GO:0016021:integral component of membrane][GO:0005515:protein binding][GO:0002376:immune system process][GO:0006955:…	[hsa04640:Hematopoietic cell lineage]	-	-	-	-	-	-	-	-	-
ENSG00000167711	17	1742836	1755265	9095	+	SERPINF2	266.069	250.304	255.449	216.389	216.861	228.491	9807.97	8990.74	9132.6	7181.87	7093.5	7541.94	8291.44	0.356517	4.99e-14	6.17e-12	UP	serpin family F member 2 [Source:HGNC Symbol;Acc:HGNC:9075]	[GO:0005615:extracellular space][GO:0004867:serine-type endopeptidase inhibitor activity][GO:0051918:negative regulation of fibrinolysis][GO:0005615:extracellular space][GO:0005576:extracellular region][GO:0005576:extracellular region][GO:0005615:extracellular space][GO:0005576:extracellular region][GO:0005515:protein binding][GO:0006953:acute-phase response][GO:0004867:serine-type endopeptidase …	[hsa04610:Complement and coagulation cascades]	-	-	-	-	-	-	-	-	-
ENSG00000197879	17	1464186	1492686	38385	-	MYO1C	29.7468	28.6651	27.6716	23.3848	24.1775	23.6285	3650.15	3427.42	3293.15	2583.58	2632.55	2596.19	3030.5	0.407742	5.29e-14	6.5e-12	UP	myosin IC [Source:HGNC Symbol;Acc:HGNC:7597]	[GO:0005524:ATP binding][GO:0005515:protein binding][GO:0003774:motor activity][GO:0016459:myosin complex][GO:0005634:nucleus][GO:0051028:mRNA transport][GO:0005737:cytoplasm][GO:0005737:cytoplasm][GO:0016020:membrane][GO:0016020:membrane][GO:0016020:membrane][GO:0015031:protein transport][GO:0000166:nucleotide binding][GO:0005886:plasma membrane][GO:0005886:plasma membrane][GO:0003779:actin bind…	-	-	-	-	-	-	-	-	-	-
ENSG00000159840	7	143381295	143391111	11405	+	ZYX	25.3921	23.9463	25.7024	18.302	19.2821	18.9386	1304.04	1198.32	1280.18	846.268	878.699	870.902	1063.07	0.543588	5.43e-14	6.66e-12	UP	zyxin [Source:HGNC Symbol;Acc:HGNC:13200]	[GO:0003723:RNA binding][GO:0005634:nucleus][GO:0005634:nucleus][GO:0005737:cytoplasm][GO:0046872:metal ion binding][GO:0005829:cytosol][GO:0005886:plasma membrane][GO:0007155:cell adhesion][GO:0005856:cytoskeleton][GO:0005925:focal adhesion][GO:0005925:focal adhesion][GO:0005925:focal adhesion][GO:0030054:cell junction][GO:0015629:actin cytoskeleton][GO:0005515:protein binding][GO:0007229:integr…	[hsa04510:Focal adhesion]	-	-	-	-	-	-	-	-	-
ENSG00000155366	1	112701127	112707434	16980	-	RHOC	17.1302	16.7039	18.108	13.1729	12.1641	12.513	1079	1025.23	1106.21	747.069	679.882	705.75	890.524	0.590595	5.78e-14	7.02e-12	UP	ras homolog family member C [Source:HGNC Symbol;Acc:HGNC:669]	[GO:0005525:GTP binding][GO:0003924:GTPase activity][GO:0007264:small GTPase mediated signal transduction][GO:0016020:membrane][GO:0000166:nucleotide binding][GO:0005886:plasma membrane][GO:0043123:positive regulation of I-kappaB kinase/NF-kappaB signaling][GO:0032420:stereocilium][GO:0005515:protein binding][GO:0044319:wound healing, spreading of cells][GO:1902766:skeletal muscle satellite cell …	-	-	-	-	-	-	-	-	-	-
ENSG00000167658	19	3976056	3985463	6011	-	EEF2	1034.37	986.169	935.571	852.564	835.923	854.339	65380.7	60739.4	57353.3	48520	46885.2	48354.3	54538.8	0.351838	6.1e-14	7.38e-12	UP	eukaryotic translation elongation factor 2 [Source:HGNC Symbol;Acc:HGNC:3214]	[GO:0005525:GTP binding][GO:0003924:GTPase activity][GO:0003723:RNA binding][GO:0005634:nucleus][GO:0005634:nucleus][GO:0005737:cytoplasm][GO:0005737:cytoplasm][GO:0016020:membrane][GO:0006412:translation][GO:0000166:nucleotide binding][GO:0005829:cytosol][GO:0005886:plasma membrane][GO:0005515:protein binding][GO:0016235:aggresome][GO:0003746:translation elongation factor activity][GO:0006414:tr…	[hsa04152:AMPK signaling pathway][hsa04921:Oxytocin signaling pathway]	-	-	-	-	-	-	-	-	-
ENSG00000128016	19	39406847	39409412	6332	+	ZFP36	6.76167	8.1749	7.6415	3.01339	3.3168	3.80019	210.031	247.431	230.204	84.2757	91.4202	105.697	161.51	1.29541	6.16e-14	7.42e-12	UP	ZFP36 ring finger protein [Source:HGNC Symbol;Acc:HGNC:12862]	[GO:0046872:metal ion binding][GO:0005515:protein binding][GO:0005737:cytoplasm][GO:0003723:RNA binding][GO:0003723:RNA binding][GO:0005634:nucleus][GO:0005634:nucleus][GO:0051028:mRNA transport][GO:0051028:mRNA transport][GO:0005737:cytoplasm][GO:0003677:DNA binding][GO:1990904:ribonucleoprotein complex][GO:0000122:negative regulation of transcription by RNA polymerase II][GO:0031047:gene silenc…	[hsa05166:HTLV-I infection]	-	-	-	-	-	-	-	-	-
ENSG00000142627	1	16124337	16156069	6054	-	EPHA2	17.9055	15.4986	14.2375	10.2752	10.4951	10.9747	1165.55	983.067	898.85	602.22	606.213	639.689	815.932	0.720004	6.24e-14	7.49e-12	UP	EPH receptor A2 [Source:HGNC Symbol;Acc:HGNC:3386]	[GO:0016021:integral component of membrane][GO:0005524:ATP binding][GO:0005515:protein binding][GO:0006468:protein phosphorylation][GO:0005887:integral component of plasma membrane][GO:0004672:protein kinase activity][GO:0005003:ephrin receptor activity][GO:0007169:transmembrane receptor protein tyrosine kinase signaling pathway][GO:0004713:protein tyrosine kinase activity][GO:0016020:membrane][G…	[hsa04014:Ras signaling pathway][hsa04015:Rap1 signaling pathway][hsa04151:PI3K-Akt signaling pathway][hsa04360:Axon guidance]	-	-	-	-	-	-	-	-	-
ENSG00000106538	7	150338317	150341662	5356	-	RARRES2	101.524	97.1022	97.5729	81.4229	78.3306	83.0557	3046.6	2839.36	2839.77	2199.95	2085.8	2231.75	2540.54	0.42093	8.42e-14	1e-11	UP	retinoic acid receptor responder 2 [Source:HGNC Symbol;Acc:HGNC:9868]	[GO:0006954:inflammatory response][GO:0005102:signaling receptor binding][GO:0050994:regulation of lipid catabolic process][GO:0005576:extracellular region][GO:0005576:extracellular region][GO:0005615:extracellular space][GO:0030154:cell differentiation][GO:0006935:chemotaxis][GO:0001934:positive regulation of protein phosphorylation][GO:0045087:innate immune response][GO:0005102:signaling recept…	-	-	-	-	-	-	-	-	-	-
ENSG00000125912	19	3185563	3209575	12451	+	NCLN	34.8863	36.2969	34.524	26.9199	28.9731	29.3772	2289.56	2321.19	2197.48	1590.7	1687.28	1726.39	1968.77	0.444288	8.91e-14	1.06e-11	UP	nicalin [Source:HGNC Symbol;Acc:HGNC:26923]	[GO:0016020:membrane][GO:0009966:regulation of signal transduction][GO:0008235:metalloexopeptidase activity][GO:0016021:integral component of membrane][GO:0006508:proteolysis][GO:0016020:membrane][GO:0009966:regulation of signal transduction][GO:0008235:metalloexopeptidase activity][GO:0016020:membrane][GO:0016021:integral component of membrane][GO:0032991:protein-containing complex][GO:0005783:e…	-	-	-	-	-	-	-	-	-	-
ENSG00000135624	2	73233420	73253021	14358	+	CCT7	212.292	200.28	199.502	174.606	177.368	179.089	11963.7	10997.9	10903.9	8859.48	8869.53	9037.12	10105.3	0.339208	9.84e-14	1.16e-11	UP	chaperonin containing TCP1 subunit 7 [Source:HGNC Symbol;Acc:HGNC:1622]	[GO:0005524:ATP binding][GO:0006457:protein folding][GO:0051082:unfolded protein binding][GO:0016887:ATPase activity][GO:0005515:protein binding][GO:0005737:cytoplasm][GO:0000166:nucleotide binding][GO:0005874:microtubule][GO:0006457:protein folding][GO:0005829:cytosol][GO:0070062:extracellular exosome][GO:0051082:unfolded protein binding][GO:0005737:cytoplasm][GO:0050821:protein stabilization][G…	-	-	-	-	-	-	-	-	-	-
ENSG00000132002	19	14514769	14560391	47500	-	DNAJB1	27.9824	28.6371	27.0986	21.6802	22.9796	24.2171	3601.68	3591.64	3382.77	2512.47	2624.56	2791.07	3084.03	0.416101	9.99e-14	1.18e-11	UP	DnaJ heat shock protein family (Hsp40) member B1 [Source:HGNC Symbol;Acc:HGNC:5270]	[GO:0006457:protein folding][GO:0051082:unfolded protein binding][GO:0006457:protein folding][GO:0051082:unfolded protein binding][GO:0005515:protein binding][GO:0005737:cytoplasm][GO:0005634:nucleus][GO:0005634:nucleus][GO:0005737:cytoplasm][GO:0005654:nucleoplasm][GO:0005829:cytosol][GO:0005730:nucleolus][GO:0051082:unfolded protein binding][GO:0000122:negative regulation of transcription by RN…	[hsa04141:Protein processing in endoplasmic reticulum][hsa05164:Influenza A]	fibrolamellar hepatocellular carcinoma		PRKACA	yes	-	-	-	-	-
ENSG00000131653	16	2155698	2178129	7756	+	TRAF7	34.9645	36.5174	35.2674	29.0439	29.4412	29.849	2467.28	2510.93	2413.63	1845.29	1843.49	1886.04	2161.11	0.406936	1.07e-13	1.26e-11	UP	TNF receptor associated factor 7 [Source:HGNC Symbol;Acc:HGNC:20456]	[GO:0008270:zinc ion binding][GO:0005515:protein binding][GO:0043231:intracellular membrane-bounded organelle][GO:0046872:metal ion binding][GO:0016740:transferase activity][GO:0005886:plasma membrane][GO:0016567:protein ubiquitination][GO:0016567:protein ubiquitination][GO:0008270:zinc ion binding][GO:0006915:apoptotic process][GO:0031410:cytoplasmic vesicle][GO:0005515:protein binding][GO:00048…	-	meningioma			yes	-	-	-	-	-
ENSG00000104852	19	49085419	49108605	15136	+	SNRNP70	49.2133	49.9826	48.6378	40.4809	43.0773	41.6654	3623.6	3586.09	3473.27	2683.65	2814.5	2747.03	3154.69	0.373208	1.09e-13	1.27e-11	UP	small nuclear ribonucleoprotein U1 subunit 70 [Source:HGNC Symbol;Acc:HGNC:11150]	[GO:0003723:RNA binding][GO:0003723:RNA binding][GO:0003723:RNA binding][GO:0005634:nucleus][GO:0005634:nucleus][GO:0005681:spliceosomal complex][GO:0003676:nucleic acid binding][GO:0006397:mRNA processing][GO:0016607:nuclear speck][GO:0016607:nuclear speck][GO:0005654:nucleoplasm][GO:0030619:U1 snRNA binding][GO:0005515:protein binding][GO:0005654:nucleoplasm][GO:0043484:regulation of RNA splici…	[hsa03040:Spliceosome]	-	-	-	-	-	-	-	-	-
ENSG00000198959	20	38127385	38166578	14297	-	TGM2	17.4572	17.7175	16.1918	12.26	13.9063	13.6404	2181.09	2156.98	1962.01	1379.14	1541.72	1526	1791.16	0.502031	1.16e-13	1.35e-11	UP	transglutaminase 2 [Source:HGNC Symbol;Acc:HGNC:11778]	[GO:0018149:peptide cross-linking][GO:0003810:protein-glutamine gamma-glutamyltransferase activity][GO:0005634:nucleus][GO:0005634:nucleus][GO:0005737:cytoplasm][GO:0016020:membrane][GO:0046872:metal ion binding][GO:0000166:nucleotide binding][GO:0016740:transferase activity][GO:0005829:cytosol][GO:0005886:plasma membrane][GO:0005886:plasma membrane][GO:0008233:peptidase activity][GO:0006508:prot…	[hsa05016:Huntington's disease]	-	-	-	-	-	-	-	-	-
ENSG00000188157	1	1020120	1056118	35898	+	AGRN	49.6989	52.2499	46.7012	39.3446	42.4621	42.763	8406.99	8612.38	7661.76	5992.35	6373.67	6477.26	7254.07	0.389127	1.24e-13	1.43e-11	UP	agrin [Source:HGNC Symbol;Acc:HGNC:329]	[GO:0005515:protein binding][GO:0005509:calcium ion binding][GO:0043236:laminin binding][GO:0007213:G protein-coupled acetylcholine receptor signaling pathway][GO:0043113:receptor clustering][GO:0016020:membrane][GO:0016021:integral component of membrane][GO:0005886:plasma membrane][GO:0005509:calcium ion binding][GO:0005576:extracellular region][GO:0030054:cell junction][GO:0007165:signal transd…	[hsa04512:ECM-receptor interaction]	-	-	-	-	-	-	-	-	-
ENSG00000107223	9	136862119	136866308	2261	-	EDF1	192.903	184.117	185.205	159.988	141.426	151.769	3705.54	3446.28	3450.43	2767.05	2410.65	2610.5	3065.08	0.444637	1.25e-13	1.45e-11	UP	endothelial differentiation related factor 1 [Source:HGNC Symbol;Acc:HGNC:3164]	[GO:0003677:DNA binding][GO:0003723:RNA binding][GO:0005634:nucleus][GO:0005634:nucleus][GO:0005634:nucleus][GO:0005737:cytoplasm][GO:0005737:cytoplasm][GO:0005654:nucleoplasm][GO:0005730:nucleolus][GO:0005829:cytosol][GO:0006355:regulation of transcription, DNA-templated][GO:0019216:regulation of lipid metabolic process][GO:0030154:cell differentiation][GO:0005515:protein binding][GO:0045893:pos…	-	-	-	-	-	-	-	-	-	-
ENSG00000165802	9	137447570	137459334	24230	-	NSMF	61.8965	60.7504	56.0373	49.6837	48.3803	49.6061	4782.23	4573.59	4199.03	3456.18	3316.87	3431.86	3959.96	0.408723	1.38e-13	1.58e-11	UP	NMDA receptor synaptonuclear signaling and neuronal migration factor [Source:HGNC Symbol;Acc:HGNC:29843]	[GO:0048168:regulation of neuronal synaptic plasticity][GO:2001222:regulation of neuron migration][GO:0005634:nucleus][GO:0005634:nucleus][GO:0005737:cytoplasm][GO:0005737:cytoplasm][GO:0016020:membrane][GO:0016020:membrane][GO:0005654:nucleoplasm][GO:0005886:plasma membrane][GO:0005856:cytoskeleton][GO:0005635:nuclear envelope][GO:0005635:nuclear envelope][GO:0030054:cell junction][GO:0042995:ce…	-	-	-	-	-	-	-	-	-	-
ENSG00000159399	2	74834127	74893359	11299	+	HK2	21.1628	22.216	22.8074	18.0166	18.2141	16.6672	1968.75	2013.85	2057.78	1509.06	1503.55	1388.38	1740.23	0.456014	1.41e-13	1.62e-11	UP	hexokinase 2 [Source:HGNC Symbol;Acc:HGNC:4923]	[GO:0006096:glycolytic process][GO:0005524:ATP binding][GO:0005975:carbohydrate metabolic process][GO:0016773:phosphotransferase activity, alcohol group as acceptor][GO:0004396:hexokinase activity][GO:0005536:glucose binding][GO:0001678:cellular glucose homeostasis][GO:0005737:cytoplasm][GO:0016020:membrane][GO:0016020:membrane][GO:0043231:intracellular membrane-bounded organelle][GO:0000166:nucl…	[hsa00010:Glycolysis / Gluconeogenesis][hsa00051:Fructose and mannose metabolism][hsa00052:Galactose metabolism][hsa00500:Starch and sucrose metabolism][hsa00520:Amino sugar and nucleotide sugar metabolism][hsa00524:Neomycin, kanamycin and gentamicin biosynthesis][hsa04066:HIF-1 signaling pathway][hsa04910:Insulin signaling pathway][hsa04930:Type II diabetes mellitus][hsa04973:Carbohydrate digest…	-	-	-	-	-	-	-	-	-
ENSG00000099194	10	100347233	100364826	5245	+	SCD	373.431	368.431	365.461	334.643	326.308	335.521	30789.1	29599.6	29223.6	24842	23873.1	24770.6	27183	0.28618	1.42e-13	1.62e-11	UP	stearoyl-CoA desaturase [Source:HGNC Symbol;Acc:HGNC:10571]	[GO:0016717:oxidoreductase activity, acting on paired donors, with oxidation of a pair of donors resulting in the reduction of molecular oxygen to two molecules of water][GO:0016020:membrane][GO:0016020:membrane][GO:0016021:integral component of membrane][GO:0016021:integral component of membrane][GO:0046872:metal ion binding][GO:0005783:endoplasmic reticulum][GO:0005783:endoplasmic reticulum][GO…	[hsa01040:Biosynthesis of unsaturated fatty acids][hsa03320:PPAR signaling pathway][hsa04152:AMPK signaling pathway]	-	-	-	-	-	-	-	-	-
ENSG00000182199	12	57229573	57234935	41623	+	SHMT2	74.02	71.5543	70.8226	60.8235	63.0907	61.9531	5343.09	5032.95	4958.18	3953.06	4041.13	4004.39	4555.46	0.3534	1.44e-13	1.63e-11	UP	serine hydroxymethyltransferase 2 [Source:HGNC Symbol;Acc:HGNC:10852]	[GO:0003824:catalytic activity][GO:0030170:pyridoxal phosphate binding][GO:0004372:glycine hydroxymethyltransferase activity][GO:0019264:glycine biosynthetic process from serine][GO:0035999:tetrahydrofolate interconversion][GO:0005634:nucleus][GO:0005634:nucleus][GO:0005737:cytoplasm][GO:0005737:cytoplasm][GO:0016020:membrane][GO:0016740:transferase activity][GO:0008168:methyltransferase activity…	[hsa00260:Glycine, serine and threonine metabolism][hsa00630:Glyoxylate and dicarboxylate metabolism][hsa00670:One carbon pool by folate][hsa01523:Antifolate resistance]	-	-	-	-	-	-	-	-	-
ENSG00000111669	12	6867119	6870948	9740	+	TPI1	383.512	351.376	334.18	299.079	297.746	292.574	16277.4	14531.9	13756	11429	11213.6	11119.1	13054.5	0.400148	1.66e-13	1.88e-11	UP	triosephosphate isomerase 1 [Source:HGNC Symbol;Acc:HGNC:12009]	[GO:0006096:glycolytic process][GO:0003824:catalytic activity][GO:0004807:triose-phosphate isomerase activity][GO:0005634:nucleus][GO:0005737:cytoplasm][GO:0016853:isomerase activity][GO:0016829:lyase activity][GO:0005615:extracellular space][GO:0042803:protein homodimerization activity][GO:0005515:protein binding][GO:0006094:gluconeogenesis][GO:0005829:cytosol][GO:0005829:cytosol][GO:0070062:ext…	[hsa00010:Glycolysis / Gluconeogenesis][hsa00051:Fructose and mannose metabolism][hsa00562:Inositol phosphate metabolism]	-	-	-	-	-	-	-	-	-
ENSG00000138207	10	93591687	93601744	3198	-	RBP4	386.145	366.213	338.954	304.938	292.974	303.011	8850.13	8178.54	7534.35	6292.58	5958.29	6218.52	7172.07	0.410835	1.69e-13	1.91e-11	UP	retinol binding protein 4 [Source:HGNC Symbol;Acc:HGNC:9922]	[GO:0005501:retinoid binding][GO:0034632:retinol transmembrane transporter activity][GO:0005615:extracellular space][GO:0005615:extracellular space][GO:0005576:extracellular region][GO:0005515:protein binding][GO:0050896:response to stimulus][GO:0007601:visual perception][GO:0005615:extracellular space][GO:0005576:extracellular region][GO:0070062:extracellular exosome][GO:0016918:retinal binding]…	-	-	-	-	-	-	-	-	-	-
ENSG00000004059	7	127588386	127591700	4686	+	ARF5	53.5408	52.1154	49.8951	40.4102	39.8522	39.5175	1535.99	1456.85	1388.25	1043.79	1014.5	1015.13	1242.42	0.509802	1.74e-13	1.95e-11	UP	ADP ribosylation factor 5 [Source:HGNC Symbol;Acc:HGNC:658]	[GO:0005525:GTP binding][GO:0003924:GTPase activity][GO:0005737:cytoplasm][GO:0016020:membrane][GO:0015031:protein transport][GO:0000166:nucleotide binding][GO:0005794:Golgi apparatus][GO:0016192:vesicle-mediated transport][GO:0005515:protein binding][GO:0048471:perinuclear region of cytoplasm][GO:0005886:plasma membrane][GO:0006886:intracellular protein transport][GO:0005525:GTP binding][GO:0016…	[hsa04144:Endocytosis]	-	-	-	-	-	-	-	-	-
ENSG00000183684	17	81887835	81891586	2325	-	ALYREF	95.4872	92.2974	87.2308	72.8009	75.1675	71.0558	2376.12	2237.98	2105.23	1631.09	1659.76	1583.26	1932.24	0.461323	1.76e-13	1.97e-11	UP	Aly/REF export factor [Source:HGNC Symbol;Acc:HGNC:19071]	[GO:0003676:nucleic acid binding][GO:0003723:RNA binding][GO:0016607:nuclear speck]	[hsa03013:RNA transport][hsa03015:mRNA surveillance pathway][hsa03040:Spliceosome][hsa05168:Herpes simplex infection]	-	-	-	-	-	-	-	-	-
ENSG00000137818	15	69452814	69456205	4777	+	RPLP1	421.151	366.153	397.098	337.212	310.113	327.892	21529.3	18238.9	19687.7	15520.8	14067.2	15009	17342.1	0.414841	1.81e-13	2.02e-11	UP	ribosomal protein lateral stalk subunit P1 [Source:HGNC Symbol;Acc:HGNC:10372]	[GO:0003735:structural constituent of ribosome][GO:0005840:ribosome][GO:0006414:translational elongation][GO:0006412:translation][GO:0005925:focal adhesion][GO:0005515:protein binding][GO:0002181:cytoplasmic translation][GO:0003735:structural constituent of ribosome][GO:0032147:activation of protein kinase activity][GO:0005829:cytosol][GO:0003735:structural constituent of ribosome][GO:0003735:str…	[hsa03010:Ribosome]	-	-	-	-	-	-	-	-	-
ENSG00000102898	16	67846923	67872567	9190	+	NUTF2	48.7765	45.5473	47.4251	38.8163	39.3571	38.5402	2840.03	2584.16	2678.1	2034.91	2033.43	2009.35	2363.33	0.414295	2.1e-13	2.33e-11	UP	nuclear transport factor 2 [Source:HGNC Symbol;Acc:HGNC:13722]	[GO:0005634:nucleus][GO:0051028:mRNA transport][GO:0005737:cytoplasm][GO:0016020:membrane][GO:0015031:protein transport][GO:0005829:cytosol][GO:0005829:cytosol][GO:0005643:nuclear pore][GO:0031965:nuclear membrane][GO:0005515:protein binding][GO:0005654:nucleoplasm][GO:0005654:nucleoplasm][GO:0005637:nuclear inner membrane][GO:0042802:identical protein binding][GO:0005640:nuclear outer membrane][…	-	-	-	-	-	-	-	-	-	-
ENSG00000090861	16	70251983	70289707	131955	-	AARS1	53.469	52.0734	52.8687	46.828	47.0527	46.7431	8613.56	8174.11	8260.11	6792.09	6726.04	6742.61	7551.42	0.305795	2.54e-13	2.81e-11	UP	alanyl-tRNA synthetase 1 [Source:HGNC Symbol;Acc:HGNC:20]	[GO:0005524:ATP binding][GO:0005737:cytoplasm][GO:0003676:nucleic acid binding][GO:0000166:nucleotide binding][GO:0004812:aminoacyl-tRNA ligase activity][GO:0043039:tRNA aminoacylation][GO:0004813:alanine-tRNA ligase activity][GO:0006419:alanyl-tRNA aminoacylation][GO:0003723:RNA binding][GO:0016020:membrane][GO:0006412:translation][GO:0046872:metal ion binding][GO:0008270:zinc ion binding][GO:00…	[hsa00970:Aminoacyl-tRNA biosynthesis]	-	-	-	-	-	-	-	-	-
ENSG00000105447	19	48445841	48457022	6760	+	GRWD1	17.7041	18.5117	16.8584	12.8637	14.0787	13.8732	1566	1595.54	1446.24	1024.48	1105.03	1098.81	1306.02	0.512561	2.65e-13	2.93e-11	UP	glutamate rich WD repeat containing 1 [Source:HGNC Symbol;Acc:HGNC:21270]	[GO:0005515:protein binding][GO:0005654:nucleoplasm][GO:0005730:nucleolus][GO:0005515:protein binding][GO:0003723:RNA binding][GO:0005634:nucleus][GO:0005634:nucleus][GO:0032991:protein-containing complex][GO:0005654:nucleoplasm][GO:0005730:nucleolus][GO:0005829:cytosol][GO:0006334:nucleosome assembly][GO:0006334:nucleosome assembly][GO:0005694:chromosome][GO:0005730:nucleolus][GO:0006260:DNA rep…	-	-	-	-	-	-	-	-	-	-
ENSG00000175130	1	32333839	32336233	1546	-	MARCKSL1	216.439	210.097	210.883	184.593	179.451	185.281	5260	4975.25	4970.48	4039.09	3869.82	4031.91	4524.42	0.34854	2.69e-13	2.95e-11	UP	MARCKS like 1 [Source:HGNC Symbol;Acc:HGNC:7142]	[GO:0005516:calmodulin binding][GO:0005737:cytoplasm][GO:0016020:membrane][GO:0005886:plasma membrane][GO:0003779:actin binding][GO:0005856:cytoskeleton][GO:0005515:protein binding][GO:0005737:cytoplasm][GO:0005886:plasma membrane][GO:0051015:actin filament binding][GO:0070062:extracellular exosome][GO:0007015:actin filament organization][GO:0007417:central nervous system development][GO:0005886:…	[hsa04666:Fc gamma R-mediated phagocytosis][hsa05140:Leishmaniasis]	-	-	-	-	-	-	-	-	-
ENSG00000106927	9	114060127	114078328	4254	-	AMBP	865.47	801.244	798.099	712.527	679.548	718.913	25808.4	23281.8	23081.9	19130.6	17981.4	19196.2	21413.4	0.358021	2.72e-13	2.98e-11	UP	alpha-1-microglobulin/bikunin precursor [Source:HGNC Symbol;Acc:HGNC:453]	[GO:0004867:serine-type endopeptidase inhibitor activity][GO:0010951:negative regulation of endopeptidase activity][GO:0005886:plasma membrane][GO:0007155:cell adhesion][GO:0005576:extracellular region][GO:0005576:extracellular region][GO:0005615:extracellular space][GO:0042803:protein homodimerization activity][GO:0005515:protein binding][GO:0005886:plasma membrane][GO:0005576:extracellular regi…	-	-	-	-	-	-	-	-	-	-
ENSG00000130829	X	153642492	153651326	5153	+	DUSP9	237.126	217.967	212.483	188.474	184.183	188.419	10321.5	9244.83	8970.05	7386.41	7113.91	7343.76	8396.74	0.385184	2.74e-13	2.98e-11	UP	dual specificity phosphatase 9 [Source:HGNC Symbol;Acc:HGNC:3076]	[GO:0016791:phosphatase activity][GO:0006470:protein dephosphorylation][GO:0008138:protein tyrosine/serine/threonine phosphatase activity][GO:0016311:dephosphorylation][GO:0017017:MAP kinase tyrosine/serine/threonine phosphatase activity][GO:0005737:cytoplasm][GO:0016787:hydrolase activity][GO:0004722:protein serine/threonine phosphatase activity][GO:0004721:phosphoprotein phosphatase activity][G…	[hsa04010:MAPK signaling pathway][hsa04550:Signaling pathways regulating pluripotency of stem cells]	-	-	-	-	-	-	-	-	-
ENSG00000105223	19	40348456	40380439	22320	+	PLD3	29.2602	28.313	27.0268	21.7317	21.7789	23.6351	2385.35	2249.07	2136.86	1595.09	1575.44	1725.29	1944.52	0.46797	2.8e-13	3.05e-11	UP	phospholipase D family member 3 [Source:HGNC Symbol;Acc:HGNC:17158]	[GO:0016020:membrane][GO:0016021:integral component of membrane][GO:0016020:membrane][GO:0016021:integral component of membrane][GO:0003824:catalytic activity][GO:0016020:membrane][GO:0016021:integral component of membrane][GO:0005783:endoplasmic reticulum][GO:0005789:endoplasmic reticulum membrane][GO:0005789:endoplasmic reticulum membrane][GO:0005794:Golgi apparatus][GO:0016787:hydrolase activi…	[hsa00564:Glycerophospholipid metabolism][hsa00565:Ether lipid metabolism]	-	-	-	-	-	-	-	-	-
ENSG00000167815	19	12796820	12801800	5043	-	PRDX2	78.285	71.3693	74.4343	60.5315	56.1543	60.6845	2503.06	2223.55	2308.19	1742.58	1593.2	1737.4	2018	0.471669	2.83e-13	3.07e-11	UP	peroxiredoxin 2 [Source:HGNC Symbol;Acc:HGNC:9353]	[GO:0016491:oxidoreductase activity][GO:0016209:antioxidant activity][GO:0098869:cellular oxidant detoxification][GO:0004601:peroxidase activity][GO:0016491:oxidoreductase activity][GO:0016209:antioxidant activity][GO:0051920:peroxiredoxin activity][GO:0005737:cytoplasm][GO:0005737:cytoplasm][GO:0043066:negative regulation of apoptotic process][GO:0005515:protein binding][GO:0004601:peroxidase ac…	-	-	-	-	-	-	-	-	-	-
ENSG00000105202	19	39834458	39846379	8873	-	FBL	146.55	136.168	137.53	121.15	115.357	110.453	4925.33	4459.31	4482.83	3665.99	3440.24	3323.96	4049.61	0.40989	2.95e-13	3.19e-11	UP	fibrillarin [Source:HGNC Symbol;Acc:HGNC:3599]	[GO:0003723:RNA binding][GO:0006364:rRNA processing][GO:0008168:methyltransferase activity][GO:0016740:transferase activity][GO:0005654:nucleoplasm][GO:0032259:methylation][GO:0001650:fibrillar center][GO:0003723:RNA binding][GO:0006364:rRNA processing][GO:0008168:methyltransferase activity][GO:0015030:Cajal body][GO:0003723:RNA binding][GO:0005634:nucleus][GO:0005634:nucleus][GO:0016020:membrane…	[hsa03008:Ribosome biogenesis in eukaryotes]	-	-	-	-	-	-	-	-	-
ENSG00000204628	5	181236897	181248096	29794	-	RACK1	273.545	259.854	254.314	230.403	234.604	222.343	24682.1	22846.9	22255.1	18718	18783.7	17964.1	20875	0.331012	3.05e-13	3.28e-11	UP	receptor for activated C kinase 1 [Source:HGNC Symbol;Acc:HGNC:4399]	[GO:0005515:protein binding][GO:0003723:RNA binding][GO:0005634:nucleus][GO:0005634:nucleus][GO:0005737:cytoplasm][GO:0005737:cytoplasm][GO:0016020:membrane][GO:0005654:nucleoplasm][GO:0005829:cytosol][GO:0005886:plasma membrane][GO:0005739:mitochondrion][GO:0016567:protein ubiquitination][GO:0006915:apoptotic process][GO:0005840:ribosome][GO:0006417:regulation of translation][GO:0017148:negative…	[hsa05162:Measles]	-	-	-	-	-	-	-	-	-
ENSG00000111667	12	6852148	6866632	11273	+	USP5	39.9642	39.1997	37.3725	30.8293	31.884	31.7048	2335.72	2232.43	2118.41	1622.31	1653.55	1659.23	1936.94	0.437237	3.19e-13	3.42e-11	UP	ubiquitin specific peptidase 5 [Source:HGNC Symbol;Acc:HGNC:12628]	[GO:0008270:zinc ion binding][GO:0005515:protein binding][GO:0006511:ubiquitin-dependent protein catabolic process][GO:0004843:thiol-dependent ubiquitin-specific protease activity][GO:0016579:protein deubiquitination][GO:0046872:metal ion binding][GO:0008233:peptidase activity][GO:0008234:cysteine-type peptidase activity][GO:0006508:proteolysis][GO:0016787:hydrolase activity][GO:0005515:protein b…	-	-	-	-	-	-	-	-	-	-
ENSG00000244062	3	133760300	133762363	1917	+	-	11.0674	11.4495	13.9495	6.30934	5.2445	7.30386	333.51	336.196	407.69	171.185	140.237	197.081	264.316	1.09184	3.23e-13	3.45e-11	UP	-	-	-	-	-	-	-	-	-	-	-	-
ENSG00000104870	19	49506816	49526428	18669	+	FCGRT	50.3488	48.9652	46.8367	38.4676	40.4682	41.2917	3207.01	3039.08	2893.37	2206.09	2287.28	2355.07	2664.65	0.41599	3.66e-13	3.88e-11	UP	Fc fragment of IgG receptor and transporter [Source:HGNC Symbol;Acc:HGNC:3621]	[GO:0016020:membrane][GO:0016021:integral component of membrane][GO:0005886:plasma membrane][GO:0005768:endosome][GO:0030881:beta-2-microglobulin binding][GO:0010008:endosome membrane][GO:0005515:protein binding][GO:0005615:extracellular space][GO:0009897:external side of plasma membrane][GO:0019864:IgG binding][GO:0019864:IgG binding][GO:0030881:beta-2-microglobulin binding][GO:0002416:IgG immun…	-	-	-	-	-	-	-	-	-	-
ENSG00000087460	20	58839718	58911192	176118	+	GNAS	59.5962	60.0795	57.3857	53.007	52.1912	53.2384	20817.3	20449.1	19440.8	16670.8	16176.9	16651.7	18367.8	0.294292	3.69e-13	3.9e-11	UP	GNAS complex locus [Source:HGNC Symbol;Acc:HGNC:4392]	[GO:0071107:response to parathyroid hormone][GO:0005634:nucleus][GO:0005737:cytoplasm][GO:0005576:extracellular region][GO:0031410:cytoplasmic vesicle][GO:0048471:perinuclear region of cytoplasm][GO:0030133:transport vesicle][GO:0003674:molecular_function][GO:0007565:female pregnancy][GO:0120162:positive regulation of cold-induced thermogenesis][GO:0009306:protein secretion][GO:0040015:negative r…	[hsa01522:Endocrine resistance][hsa04015:Rap1 signaling pathway][hsa04020:Calcium signaling pathway][hsa04024:cAMP signaling pathway][hsa04072:Phospholipase D signaling pathway][hsa04261:Adrenergic signaling in cardiomyocytes][hsa04270:Vascular smooth muscle contraction][hsa04540:Gap junction][hsa04611:Platelet activation][hsa04713:Circadian entrainment][hsa04724:Glutamatergic synapse][hsa04726:S…	pituitary adenoma, pancreatic intraductal papillary mucinous neoplasm, fibrous dysplasia			yes	-	-	-	-	-
ENSG00000214530	11	72754729	72794047	17200	-	STARD10	74.1329	66.9284	67.5579	58.3583	52.9999	56.8232	4749.92	4178.59	4198.15	3366.64	3013.32	3260.1	3794.45	0.444988	3.82e-13	4.02e-11	UP	StAR related lipid transfer domain containing 10 [Source:HGNC Symbol;Acc:HGNC:10666]	[GO:0008289:lipid binding][GO:0008289:lipid binding][GO:0005737:cytoplasm][GO:0016020:membrane][GO:0005829:cytosol][GO:0005929:cilium][GO:0031514:motile cilium][GO:0042995:cell projection][GO:0006869:lipid transport][GO:0005515:protein binding][GO:0005829:cytosol][GO:0016020:membrane][GO:0005829:cytosol][GO:0005902:microvillus][GO:0046581:intercellular canaliculus][GO:0008289:lipid binding][GO:00…	-	-	-	-	-	-	-	-	-	-
ENSG00000125520	20	63739776	63744050	7502	+	SLC2A4RG	47.4856	44.9396	45.099	35.9335	37.4613	37.3413	2145.31	1978.34	1976.07	1461.66	1501.78	1510.59	1762.29	0.446707	3.92e-13	4.11e-11	UP	SLC2A4 regulator [Source:HGNC Symbol;Acc:HGNC:15930]	[GO:0005634:nucleus][GO:0005634:nucleus][GO:0005737:cytoplasm][GO:0016607:nuclear speck][GO:0046872:metal ion binding][GO:0003677:DNA binding][GO:0005634:nucleus][GO:0006357:regulation of transcription by RNA polymerase II][GO:0000978:RNA polymerase II proximal promoter sequence-specific DNA binding][GO:0003700:DNA-binding transcription factor activity][GO:0003700:DNA-binding transcription factor…	-	-	-	-	-	-	-	-	-	-
ENSG00000135916	2	230864639	230879248	10441	+	ITM2C	119.82	111.688	106.807	94.8131	88.276	92.2572	4838.78	4394.95	4183.21	3447.4	3163.32	3336.07	3893.96	0.431009	4.17e-13	4.36e-11	UP	integral membrane protein 2C [Source:HGNC Symbol;Acc:HGNC:6175]	[GO:0016020:membrane][GO:0016021:integral component of membrane][GO:0005886:plasma membrane][GO:0016020:membrane][GO:0005886:plasma membrane][GO:0016020:membrane][GO:0016021:integral component of membrane][GO:0005886:plasma membrane][GO:0005886:plasma membrane][GO:0005765:lysosomal membrane][GO:0005764:lysosome][GO:0005764:lysosome][GO:0048471:perinuclear region of cytoplasm][GO:0005886:plasma me…	-	-	-	-	-	-	-	-	-	-
ENSG00000168028	3	39406716	39412542	8822	+	RPSA	369.654	340.248	334.646	289.755	294.129	306.88	22714.5	20372.6	19943.4	16030.8	16037.6	16885.1	18664	0.364565	4.35e-13	4.54e-11	UP	ribosomal protein SA [Source:HGNC Symbol;Acc:HGNC:6502]	[GO:0003735:structural constituent of ribosome][GO:0006412:translation][GO:0005840:ribosome][GO:0015935:small ribosomal subunit][GO:0005055:laminin receptor activity][GO:0003723:RNA binding][GO:0005634:nucleus][GO:0005634:nucleus][GO:0005737:cytoplasm][GO:0005737:cytoplasm][GO:0005737:cytoplasm][GO:0016020:membrane][GO:0016020:membrane][GO:0006412:translation][GO:0005886:plasma membrane][GO:00058…	[hsa03010:Ribosome]	-	-	-	-	-	-	-	-	-
ENSG00000116649	1	11054584	11060020	4010	-	SRM	83.1026	85.403	76.4979	61.469	67.1251	66.1613	2474.21	2477.64	2208.91	1647.77	1773.37	1763.82	2057.62	0.464898	4.5e-13	4.68e-11	UP	spermidine synthase [Source:HGNC Symbol;Acc:HGNC:11296]	[GO:0003824:catalytic activity][GO:0006595:polyamine metabolic process][GO:0016740:transferase activity][GO:0042803:protein homodimerization activity][GO:0005515:protein binding][GO:0042802:identical protein binding][GO:0006596:polyamine biosynthetic process][GO:0008295:spermidine biosynthetic process][GO:0008295:spermidine biosynthetic process][GO:0005829:cytosol][GO:0006595:polyamine metabolic …	[hsa00270:Cysteine and methionine metabolism][hsa00330:Arginine and proline metabolism][hsa00410:beta-Alanine metabolism][hsa00480:Glutathione metabolism]	-	-	-	-	-	-	-	-	-
ENSG00000234741	1	173858559	173868882	67039	-	GAS5	31.2137	29.8005	30.3468	24.4481	25.3518	25.2806	2419.97	2251.29	2281.83	1706.58	1744.08	1755.02	2026.46	0.417367	4.97e-13	5.12e-11	UP	-	-	-	-	-	-	-	-	-	-	-	-
ENSG00000179115	19	12922479	12934037	12963	-	FARSA	53.0235	47.2601	47.64	35.3704	35.2925	40.3637	2028.76	1761.98	1767.83	1218.49	1198.23	1382.87	1559.69	0.549677	5.24e-13	5.38e-11	UP	phenylalanyl-tRNA synthetase subunit alpha [Source:HGNC Symbol;Acc:HGNC:3592]	[GO:0005524:ATP binding][GO:0005737:cytoplasm][GO:0000049:tRNA binding][GO:0000166:nucleotide binding][GO:0004812:aminoacyl-tRNA ligase activity][GO:0043039:tRNA aminoacylation][GO:0004826:phenylalanine-tRNA ligase activity][GO:0006432:phenylalanyl-tRNA aminoacylation][GO:0003723:RNA binding][GO:0016020:membrane][GO:0006412:translation][GO:0016874:ligase activity][GO:0005515:protein binding][GO:0…	[hsa00970:Aminoacyl-tRNA biosynthesis]	-	-	-	-	-	-	-	-	-
ENSG00000159069	9	136940435	136944738	12809	-	FBXW5	37.3971	35.779	33.9949	27.7929	29.0918	25.4087	1936.44	1805.25	1707.2	1295.74	1336.69	1178.08	1543.23	0.513154	5.48e-13	5.61e-11	UP	F-box and WD repeat domain containing 5 [Source:HGNC Symbol;Acc:HGNC:13613]	[GO:0016567:protein ubiquitination][GO:0019005:SCF ubiquitin ligase complex][GO:0080008:Cul4-RING E3 ubiquitin ligase complex][GO:0005515:protein binding][GO:0016567:protein ubiquitination][GO:0019005:SCF ubiquitin ligase complex][GO:0080008:Cul4-RING E3 ubiquitin ligase complex][GO:0005737:cytoplasm][GO:0005737:cytoplasm][GO:0016567:protein ubiquitination][GO:0005515:protein binding][GO:0043687:…	-	-	-	-	-	-	-	-	-	-
ENSG00000100242	22	38733290	38794143	33815	-	SUN2	17.9972	17.7236	17.2192	14.6786	13.954	14.5131	2363.42	2267.93	2193.09	1735.55	1626.04	1706.57	1982.1	0.428596	6e-13	6.08e-11	UP	Sad1 and UNC84 domain containing 2 [Source:HGNC Symbol;Acc:HGNC:14210]	[GO:0005639:integral component of nuclear inner membrane][GO:0034993:meiotic nuclear membrane microtubule tethering complex][GO:0005639:integral component of nuclear inner membrane][GO:0034993:meiotic nuclear membrane microtubule tethering complex][GO:0005634:nucleus][GO:0016020:membrane][GO:0016021:integral component of membrane][GO:0005768:endosome][GO:0005635:nuclear envelope][GO:0005635:nucle…	-	-	-	-	-	-	-	-	-	-
ENSG00000163931	3	53224712	53256052	26465	-	TKT	59.5056	57.4424	53.0952	47.7954	48.3829	47.721	8888.22	8360.51	7691.63	6427.78	6412.73	6382.58	7360.57	0.375003	6.33e-13	6.37e-11	UP	transketolase [Source:HGNC Symbol;Acc:HGNC:11834]	[GO:0003824:catalytic activity][GO:0046872:metal ion binding][GO:0016740:transferase activity][GO:0005654:nucleoplasm][GO:0005509:calcium ion binding][GO:0016604:nuclear body][GO:0042803:protein homodimerization activity][GO:0005777:peroxisome][GO:0005515:protein binding][GO:0000287:magnesium ion binding][GO:0031982:vesicle][GO:0006098:pentose-phosphate shunt][GO:0005789:endoplasmic reticulum mem…	[hsa00030:Pentose phosphate pathway]	-	-	-	-	-	-	-	-	-
ENSG00000130203	19	44905791	44909393	4461	+	APOE	1261.17	1146.29	1076.95	992.93	923.478	948.162	42703.1	37820.4	35366.2	30270.8	27746.5	28747.5	33775.7	0.417436	6.33e-13	6.37e-11	UP	apolipoprotein E [Source:HGNC Symbol;Acc:HGNC:613]	[GO:0005576:extracellular region][GO:0008289:lipid binding][GO:0006869:lipid transport][GO:0042157:lipoprotein metabolic process][GO:0034364:high-density lipoprotein particle][GO:0005576:extracellular region][GO:0008289:lipid binding][GO:0006869:lipid transport][GO:0042157:lipoprotein metabolic process][GO:0005515:protein binding][GO:0010629:negative regulation of gene expression][GO:0005737:cyto…	[hsa05010:Alzheimer's disease]	-	-	-	-	-	-	-	-	-
ENSG00000176946	2	241584405	241637158	4842	-	THAP4	35.3696	34.4688	32.3676	25.4748	26.9585	26.5939	1587.92	1507.89	1409.34	1029.74	1073.97	1069.08	1279.66	0.504561	6.56e-13	6.58e-11	UP	THAP domain containing 4 [Source:HGNC Symbol;Acc:HGNC:23187]	[GO:0046872:metal ion binding][GO:0016853:isomerase activity][GO:0042802:identical protein binding][GO:0003677:DNA binding][GO:0005515:protein binding][GO:0020037:heme binding][GO:0005575:cellular_component][GO:0042126:nitrate metabolic process][GO:0006570:tyrosine metabolic process][GO:0070026:nitric oxide binding][GO:0046872:metal ion binding][GO:0016853:isomerase activity][GO:0042802:identical…	-	-	-	-	-	-	-	-	-	-
ENSG00000103335	16	88715338	88785220	21119	-	PIEZO1	20.7716	20.1558	19.5475	16.4897	16.9333	17.3731	3687.08	3486.23	3365.2	2635.37	2667.16	2761.34	3100.4	0.385827	6.62e-13	6.62e-11	UP	piezo type mechanosensitive ion channel component 1 [Source:HGNC Symbol;Acc:HGNC:28993]	[GO:0016021:integral component of membrane][GO:0008381:mechanosensitive ion channel activity][GO:0016020:membrane][GO:0005783:endoplasmic reticulum][GO:0005783:endoplasmic reticulum][GO:0005789:endoplasmic reticulum membrane][GO:0005886:plasma membrane][GO:0005886:plasma membrane][GO:0006811:ion transport][GO:0034220:ion transmembrane transport][GO:0098655:cation transmembrane transport][GO:00429…	-	-	-	-	-	-	-	-	-	-
ENSG00000174938	16	29871159	29899550	20328	-	SEZ6L2	32.6456	32.4235	31.5834	26.632	25.4957	26.3588	2110.69	2042.69	1980.46	1550.32	1462.72	1526	1778.82	0.433781	6.91e-13	6.89e-11	UP	seizure related 6 homolog like 2 [Source:HGNC Symbol;Acc:HGNC:30844]	[GO:0016020:membrane][GO:0016021:integral component of membrane][GO:0005783:endoplasmic reticulum][GO:0005789:endoplasmic reticulum membrane][GO:0005886:plasma membrane][GO:0016020:membrane][GO:0016021:integral component of membrane][GO:0005783:endoplasmic reticulum][GO:0005789:endoplasmic reticulum membrane][GO:0005886:plasma membrane][GO:0016020:membrane][GO:0016021:integral component of membra…	-	-	-	-	-	-	-	-	-	-
ENSG00000172531	11	67398181	67421183	19980	-	PPP1CA	46.0157	46.8275	43.2417	36.32	38.9317	36.6041	2946.2	2921.46	2685.13	2093.72	2211.84	2098.53	2492.81	0.416022	7.01e-13	6.97e-11	UP	protein phosphatase 1 catalytic subunit alpha [Source:HGNC Symbol;Acc:HGNC:9281]	[GO:0016787:hydrolase activity][GO:0004722:protein serine/threonine phosphatase activity][GO:0000164:protein phosphatase type 1 complex][GO:0072357:PTW/PP1 phosphatase complex][GO:0000781:chromosome, telomeric region][GO:0005634:nucleus][GO:0005634:nucleus][GO:0005634:nucleus][GO:0005737:cytoplasm][GO:0005737:cytoplasm][GO:0046872:metal ion binding][GO:0005654:nucleoplasm][GO:0005829:cytosol][GO:…	[hsa03015:mRNA surveillance pathway][hsa04022:cGMP-PKG signaling pathway][hsa04024:cAMP signaling pathway][hsa04114:Oocyte meiosis][hsa04261:Adrenergic signaling in cardiomyocytes][hsa04270:Vascular smooth muscle contraction][hsa04390:Hippo signaling pathway][hsa04510:Focal adhesion][hsa04611:Platelet activation][hsa04720:Long-term potentiation][hsa04728:Dopaminergic synapse][hsa04750:Inflammator…	-	-	-	-	-	-	-	-	-
ENSG00000117399	1	43358981	43363203	4603	+	CDC20	72.3178	81.3664	71.7536	56.415	63.5994	57.0327	2287.26	2507.6	2201	1606.51	1784.91	1615.19	2000.41	0.481321	8.74e-13	8.65e-11	UP	cell division cycle 20 [Source:HGNC Symbol;Acc:HGNC:1723]	[GO:0005515:protein binding][GO:0010997:anaphase-promoting complex binding][GO:0097027:ubiquitin-protein transferase activator activity][GO:1904668:positive regulation of ubiquitin protein ligase activity][GO:0005737:cytoplasm][GO:0005654:nucleoplasm][GO:0005829:cytosol][GO:0016567:protein ubiquitination][GO:0005856:cytoskeleton][GO:0051301:cell division][GO:0030154:cell differentiation][GO:00055…	[hsa04110:Cell cycle][hsa04114:Oocyte meiosis][hsa04120:Ubiquitin mediated proteolysis][hsa05166:HTLV-I infection][hsa05203:Viral carcinogenesis]	-	-	-	-	-	-	-	-	-
ENSG00000247077	12	132710819	132722734	6850	+	PGAM5	27.5111	24.5797	24.2661	18.2373	19.9652	19.4562	1709.1	1487.92	1462.06	1020.09	1100.59	1082.3	1310.34	0.539581	8.92e-13	8.8e-11	UP	PGAM family member 5, mitochondrial serine/threonine protein phosphatase [Source:HGNC Symbol;Acc:HGNC:28763]	[GO:0016020:membrane][GO:0016021:integral component of membrane][GO:0016787:hydrolase activity][GO:0005739:mitochondrion][GO:0005739:mitochondrion][GO:0050790:regulation of catalytic activity][GO:0005741:mitochondrial outer membrane][GO:0012501:programmed cell death][GO:0005096:GTPase activator activity][GO:0004722:protein serine/threonine phosphatase activity][GO:0005515:protein binding][GO:0016…	[hsa04668:TNF signaling pathway]	-	-	-	-	-	-	-	-	-
ENSG00000120129	5	172768096	172771195	2013	-	DUSP1	15.4994	17.4167	14.773	8.56589	9.98878	10.4916	490.456	537.026	453.379	244.048	280.474	297.274	383.776	0.850681	9.57e-13	9.41e-11	UP	dual specificity phosphatase 1 [Source:HGNC Symbol;Acc:HGNC:3064]	[GO:0016791:phosphatase activity][GO:0004725:protein tyrosine phosphatase activity][GO:0006470:protein dephosphorylation][GO:0008138:protein tyrosine/serine/threonine phosphatase activity][GO:0016311:dephosphorylation][GO:0017017:MAP kinase tyrosine/serine/threonine phosphatase activity][GO:0005634:nucleus][GO:0005634:nucleus][GO:0005737:cytoplasm][GO:0016787:hydrolase activity][GO:0004722:protei…	[hsa04010:MAPK signaling pathway][hsa04726:Serotonergic synapse]	-	-	-	-	-	-	-	-	-
ENSG00000166441	11	8682788	8714759	10950	+	RPL27A	188.486	173.251	175.763	159.041	147.24	153.171	20195.2	18088	18264.3	15342.6	13998.8	14695.2	16764	0.360614	1.03e-12	1.01e-10	UP	ribosomal protein L27a [Source:HGNC Symbol;Acc:HGNC:10329]	[GO:0005783:endoplasmic reticulum][GO:0005829:cytosol][GO:0005840:ribosome][GO:0003735:structural constituent of ribosome][GO:0006412:translation][GO:0005840:ribosome][GO:0003735:structural constituent of ribosome][GO:0006412:translation][GO:0005840:ribosome][GO:0005783:endoplasmic reticulum][GO:0005829:cytosol][GO:0003735:structural constituent of ribosome][GO:0006412:translation][GO:0005840:rib…	[hsa03010:Ribosome]	-	-	-	-	-	-	-	-	-
ENSG00000101161	20	63981132	64033100	3047	+	PRPF6	121.045	111.307	113.202	98.4839	96.355	98.2957	5797.77	5194.95	5258.67	4247.14	4095.27	4215.78	4801.6	0.37156	1.04e-12	1.02e-10	UP	pre-mRNA processing factor 6 [Source:HGNC Symbol;Acc:HGNC:15860]	[GO:0005515:protein binding][GO:0006396:RNA processing][GO:0000398:mRNA splicing, via spliceosome][GO:0005515:protein binding][GO:0003723:RNA binding][GO:0005634:nucleus][GO:0005634:nucleus][GO:0005681:spliceosomal complex][GO:0005681:spliceosomal complex][GO:0006397:mRNA processing][GO:0008380:RNA splicing][GO:0008380:RNA splicing][GO:0016607:nuclear speck][GO:0016607:nuclear speck][GO:0016020:m…	[hsa03040:Spliceosome]	-	-	-	-	-	-	-	-	-
ENSG00000144136	2	112645939	112663825	11006	+	SLC20A1	33.7593	31.0297	31.2344	25.7565	25.983	26.7001	2915.04	2610.79	2615.72	2002.43	1990.83	2064.4	2366.53	0.42616	1.06e-12	1.03e-10	UP	solute carrier family 20 member 1 [Source:HGNC Symbol;Acc:HGNC:10946]	[GO:0016020:membrane][GO:0005315:inorganic phosphate transmembrane transporter activity][GO:0006817:phosphate ion transport][GO:0016021:integral component of membrane][GO:0043123:positive regulation of I-kappaB kinase/NF-kappaB signaling][GO:0015293:symporter activity][GO:0035725:sodium ion transmembrane transport][GO:0055085:transmembrane transport][GO:0005886:plasma membrane][GO:0005887:integra…	-	-	-	-	-	-	-	-	-	-
ENSG00000179348	3	128479427	128493201	10626	-	GATA2	6.11907	6.45869	5.85979	3.52056	3.64012	4.02028	430.447	442.713	399.782	222.979	227.219	253.233	329.396	0.857122	1.07e-12	1.03e-10	UP	GATA binding protein 2 [Source:HGNC Symbol;Acc:HGNC:4171]	[GO:0008270:zinc ion binding][GO:0006355:regulation of transcription, DNA-templated][GO:0005634:nucleus][GO:0003700:DNA-binding transcription factor activity][GO:0043565:sequence-specific DNA binding][GO:0006357:regulation of transcription by RNA polymerase II][GO:0000981:DNA-binding transcription factor activity, RNA polymerase II-specific][GO:0030097:hemopoiesis][GO:0005737:cytoplasm][GO:001062…	-	AML (CML blast transformation)			yes	Zinc-coordinating Group/GATA Domain Family	14512418	DNA Binding	Human; Other; Rat	Strong
ENSG00000136856	9	127397138	127408424	15307	+	SLC2A8	31.6974	31.5347	28.4052	23.2438	25.0604	22.7413	1957.21	1897.34	1701.05	1292.23	1373.08	1257.36	1579.71	0.499692	1.12e-12	1.07e-10	UP	solute carrier family 2 member 8 [Source:HGNC Symbol;Acc:HGNC:13812]	[GO:0016021:integral component of membrane][GO:0022857:transmembrane transporter activity][GO:0055085:transmembrane transport][GO:0016020:membrane][GO:0005886:plasma membrane][GO:0008643:carbohydrate transport][GO:0016021:integral component of membrane][GO:0022857:transmembrane transporter activity][GO:0055085:transmembrane transport][GO:0016020:membrane][GO:0005886:plasma membrane][GO:0016021:in…	-	-	-	-	-	-	-	-	-	-
ENSG00000108639	17	78168581	78173527	15098	+	SYNGR2	54.3118	48.3872	46.0373	40.1001	38.6876	37.6332	3458.58	3002.46	2843.28	2299.15	2186.1	2145.88	2655.91	0.487101	1.27e-12	1.21e-10	UP	synaptogyrin 2 [Source:HGNC Symbol;Acc:HGNC:11499]	[GO:0016020:membrane][GO:0016021:integral component of membrane][GO:0016021:integral component of membrane][GO:0031410:cytoplasmic vesicle][GO:0030054:cell junction][GO:0030659:cytoplasmic vesicle membrane][GO:0005515:protein binding][GO:0045202:synapse][GO:0008021:synaptic vesicle][GO:0030672:synaptic vesicle membrane][GO:0030672:synaptic vesicle membrane][GO:0005811:lipid droplet][GO:0070062:ex…	-	-	-	-	-	-	-	-	-	-
ENSG00000104805	19	48900312	48923372	12501	+	NUCB1	54.0356	51.3273	47.7366	40.8441	40.3603	42.2711	3121.61	2889.29	2674.59	2124.45	2068.94	2186.61	2510.91	0.444253	1.44e-12	1.36e-10	UP	nucleobindin 1 [Source:HGNC Symbol;Acc:HGNC:8043]	[GO:0005509:calcium ion binding][GO:0005737:cytoplasm][GO:0016020:membrane][GO:0016020:membrane][GO:0046872:metal ion binding][GO:0005794:Golgi apparatus][GO:0003677:DNA binding][GO:0050790:regulation of catalytic activity][GO:0005576:extracellular region][GO:0005615:extracellular space][GO:0005085:guanyl-nucleotide exchange factor activity][GO:0005085:guanyl-nucleotide exchange factor activity][…	-	-	-	-	-	-	-	-	-	-
ENSG00000166825	15	89784895	89815401	19000	-	ANPEP	94.4934	94.6456	89.9658	76.9728	80.5035	83.8632	7495.32	7315.31	6921.06	5497.23	5666.28	5956.48	6475.28	0.344125	1.74e-12	1.64e-10	UP	alanyl aminopeptidase, membrane [Source:HGNC Symbol;Acc:HGNC:500]	[GO:0008270:zinc ion binding][GO:0006508:proteolysis][GO:0008237:metallopeptidase activity][GO:0016020:membrane][GO:0016021:integral component of membrane][GO:0046872:metal ion binding][GO:0005886:plasma membrane][GO:0005886:plasma membrane][GO:0008233:peptidase activity][GO:0016787:hydrolase activity][GO:0005765:lysosomal membrane][GO:0005615:extracellular space][GO:0005615:extracellular space][…	[hsa00480:Glutathione metabolism][hsa04614:Renin-angiotensin system][hsa04640:Hematopoietic cell lineage]	-	-	-	-	-	-	-	-	-
ENSG00000105438	19	48382575	48391551	5102	-	KDELR1	196.094	186.259	182.553	164.849	162.934	158.847	6917.16	6402.14	6245.39	5235.63	5100	5017.32	5819.61	0.348978	1.8e-12	1.69e-10	UP	KDEL endoplasmic reticulum protein retention receptor 1 [Source:HGNC Symbol;Acc:HGNC:6304]	[GO:0016021:integral component of membrane][GO:0046923:ER retention sequence binding][GO:0006621:protein retention in ER lumen][GO:0016020:membrane][GO:0015031:protein transport][GO:0005783:endoplasmic reticulum][GO:0005789:endoplasmic reticulum membrane][GO:0005789:endoplasmic reticulum membrane][GO:0005794:Golgi apparatus][GO:0031410:cytoplasmic vesicle][GO:0000139:Golgi membrane][GO:0000139:Go…	[hsa05110:Vibrio cholerae infection]	-	-	-	-	-	-	-	-	-
ENSG00000106628	7	44114680	44124358	15475	-	POLD2	42.4936	41.1037	39.3024	32.0648	33.9826	34.0053	2461.51	2320.08	2208.03	1672.35	1746.75	1763.82	2028.76	0.430777	1.81e-12	1.69e-10	UP	DNA polymerase delta 2, accessory subunit [Source:HGNC Symbol;Acc:HGNC:9176]	[GO:0003677:DNA binding][GO:0006260:DNA replication][GO:0005634:nucleus][GO:0005654:nucleoplasm][GO:0006281:DNA repair][GO:0006974:cellular response to DNA damage stimulus][GO:0005515:protein binding][GO:0071897:DNA biosynthetic process][GO:0043625:delta DNA polymerase complex][GO:0006261:DNA-dependent DNA replication][GO:0034645:cellular macromolecule biosynthetic process][GO:0071897:DNA biosynt…	[hsa00230:Purine metabolism][hsa00240:Pyrimidine metabolism][hsa03030:DNA replication][hsa03410:Base excision repair][hsa03420:Nucleotide excision repair][hsa03430:Mismatch repair][hsa03440:Homologous recombination][hsa05166:HTLV-I infection]	-	-	-	-	-	-	-	-	-
ENSG00000126432	11	64318121	64321811	1919	+	PRDX5	281.357	250.752	246.343	213.772	184.974	205.284	3803.63	3303.15	3229.89	2602.01	2218.94	2484.99	2940.43	0.500081	1.82e-12	1.69e-10	UP	peroxiredoxin 5 [Source:HGNC Symbol;Acc:HGNC:9355]	[GO:0016491:oxidoreductase activity][GO:0005634:nucleus][GO:0005737:cytoplasm][GO:0005737:cytoplasm][GO:0043066:negative regulation of apoptotic process][GO:0043231:intracellular membrane-bounded organelle][GO:0005739:mitochondrion][GO:0005739:mitochondrion][GO:0005829:cytosol][GO:0031410:cytoplasmic vesicle][GO:0005615:extracellular space][GO:0005777:peroxisome][GO:0005777:peroxisome][GO:0005515…	[hsa04146:Peroxisome]	-	-	-	-	-	-	-	-	-
ENSG00000130726	19	58544064	58550722	15262	+	TRIM28	104.953	105.225	96.9412	84.2374	91.0725	86.8856	7104.11	6940.28	6364	5133.79	5470.12	5266.15	6046.41	0.362189	1.85e-12	1.71e-10	UP	tripartite motif containing 28 [Source:HGNC Symbol;Acc:HGNC:16384]	[GO:0008270:zinc ion binding][GO:0005515:protein binding][GO:0003714:transcription corepressor activity][GO:0003723:RNA binding][GO:0005634:nucleus][GO:0005634:nucleus][GO:0032991:protein-containing complex][GO:0046872:metal ion binding][GO:0016740:transferase activity][GO:0005654:nucleoplasm][GO:0008270:zinc ion binding][GO:0031625:ubiquitin protein ligase binding][GO:0003677:DNA binding][GO:004…	-	-	-	-	-	-	-	-	-	-
ENSG00000002834	17	38869859	38921770	18735	+	LASP1	64.2112	61.9019	61.003	55.0246	54.9799	53.6279	7127.19	6695.07	6566.97	5498.99	5415.09	5330.01	6105.55	0.327238	1.9e-12	1.76e-10	UP	LIM and SH3 protein 1 [Source:HGNC Symbol;Acc:HGNC:6513]	[GO:0005515:protein binding][GO:0005737:cytoplasm][GO:0005737:cytoplasm][GO:0046872:metal ion binding][GO:0006811:ion transport][GO:0006811:ion transport][GO:0034220:ion transmembrane transport][GO:0003779:actin binding][GO:0005856:cytoskeleton][GO:0005925:focal adhesion][GO:0005515:protein binding][GO:0051015:actin filament binding][GO:0005925:focal adhesion][GO:0005938:cell cortex][GO:0015075:i…	-	AML		KMT2A	yes	-	-	-	-	-
ENSG00000215021	12	6965327	6970780	24224	-	PHB2	98.4276	95.9894	90.3075	77.0698	81.1575	83.4403	6538.64	6213.52	5818.37	4609.7	4784.03	4963.37	5487.94	0.371016	1.93e-12	1.77e-10	UP	prohibitin 2 [Source:HGNC Symbol;Acc:HGNC:30306]	[GO:0016020:membrane][GO:0005634:nucleus][GO:0005634:nucleus][GO:0005634:nucleus][GO:0005634:nucleus][GO:0005737:cytoplasm][GO:0005737:cytoplasm][GO:0032991:protein-containing complex][GO:0043066:negative regulation of apoptotic process][GO:0005886:plasma membrane][GO:0005886:plasma membrane][GO:0005739:mitochondrion][GO:0005739:mitochondrion][GO:0005739:mitochondrion][GO:0005743:mitochondrial in…	-	-	-	-	-		15173318	TF PPI	Human	Strong
ENSG00000187244	19	44809071	44821421	10784	+	BCAM	57.017	52.9547	53.7222	47.354	43.1168	45.1604	4478.73	4053.21	4092.71	3349.08	3005.33	3176.42	3692.58	0.405088	1.95e-12	1.79e-10	UP	basal cell adhesion molecule (Lutheran blood group) [Source:HGNC Symbol;Acc:HGNC:6722]	[GO:0016020:membrane][GO:0016021:integral component of membrane][GO:0007155:cell adhesion][GO:0005515:protein binding][GO:0070062:extracellular exosome][GO:0062023:collagen-containing extracellular matrix][GO:0005886:plasma membrane][GO:0005887:integral component of plasma membrane][GO:0007165:signal transduction][GO:0007155:cell adhesion][GO:0009897:external side of plasma membrane][GO:0004888:t…	-	-	-	-	-	-	-	-	-	-
ENSG00000164062	3	49674014	49683971	17170	+	APEH	53.3381	49.6014	47.4211	39.8927	41.9606	41.3641	3710.16	3361.96	3199.13	2498.42	2589.94	2576.37	2989.33	0.4214	1.98e-12	1.81e-10	UP	acylaminoacyl-peptide hydrolase [Source:HGNC Symbol;Acc:HGNC:586]	[GO:0006508:proteolysis][GO:0008236:serine-type peptidase activity][GO:0004252:serine-type endopeptidase activity][GO:0003723:RNA binding][GO:0005737:cytoplasm][GO:0005829:cytosol][GO:0006508:proteolysis][GO:0016787:hydrolase activity][GO:0031965:nuclear membrane][GO:0005515:protein binding][GO:0004252:serine-type endopeptidase activity][GO:0005576:extracellular region][GO:0042802:identical prote…	-	-	-	-	-	-	-	-	-	-
ENSG00000137106	9	37422666	37436990	17783	+	GRHPR	19.2421	18.9765	18.2483	15.3305	15.8681	14.6569	2185.7	2100.39	2010.33	1567.88	1599.41	1490.77	1825.75	0.432864	2.1e-12	1.92e-10	UP	glyoxylate and hydroxypyruvate reductase [Source:HGNC Symbol;Acc:HGNC:4570]	[GO:0051287:NAD binding][GO:0016616:oxidoreductase activity, acting on the CH-OH group of donors, NAD or NADP as acceptor][GO:0016491:oxidoreductase activity][GO:0042803:protein homodimerization activity][GO:0005515:protein binding][GO:0051287:NAD binding][GO:1902494:catalytic complex][GO:0005829:cytosol][GO:0008465:glycerate dehydrogenase activity][GO:0016618:hydroxypyruvate reductase activity][…	[hsa00260:Glycine, serine and threonine metabolism][hsa00620:Pyruvate metabolism][hsa00630:Glyoxylate and dicarboxylate metabolism]	-	-	-	-	-	-	-	-	-
ENSG00000182704	11	76782251	76798153	9990	+	TSKU	30.1845	27.1844	27.3583	21.9323	21.0412	22.7664	1904.12	1670.99	1673.81	1245.7	1177.81	1285.98	1493.07	0.500587	2.22e-12	2.02e-10	UP	tsukushi, small leucine rich proteoglycan [Source:HGNC Symbol;Acc:HGNC:28850]	[GO:0005515:protein binding][GO:0005515:protein binding][GO:0005576:extracellular region][GO:0005615:extracellular space][GO:0008203:cholesterol metabolic process][GO:0007399:nervous system development][GO:0010468:regulation of gene expression][GO:0030178:negative regulation of Wnt signaling pathway][GO:0060122:inner ear receptor cell stereocilium organization][GO:0097009:energy homeostasis][GO:0…	-	-	-	-	-	-	-	-	-	-
ENSG00000147872	9	19108375	19149290	8113	-	PLIN2	55.3194	56.8255	50.8694	45.3898	46.6408	44.1913	4357.56	4361.67	3886.23	3219.16	3260.06	3116.97	3700.27	0.39217	2.28e-12	2.07e-10	UP	perilipin 2 [Source:HGNC Symbol;Acc:HGNC:248]	[GO:0016020:membrane][GO:0005515:protein binding][GO:0005811:lipid droplet][GO:0005886:plasma membrane][GO:0005811:lipid droplet][GO:0005829:cytosol][GO:0019915:lipid storage][GO:0005783:endoplasmic reticulum][GO:0005576:extracellular region][GO:0005811:lipid droplet][GO:0010890:positive regulation of sequestering of triglyceride][GO:0014070:response to organic cyclic compound][GO:0015909:long-ch…	[hsa03320:PPAR signaling pathway]	-	-	-	-	-	-	-	-	-
ENSG00000176619	19	2427638	2456959	8306	-	LMNB2	70.5004	73.0016	67.5774	61.06	61.8265	60.9237	5978.95	6032.66	5558.29	4662.38	4652.67	4626.46	5251.9	0.333005	2.3e-12	2.08e-10	UP	lamin B2 [Source:HGNC Symbol;Acc:HGNC:6638]	[GO:0005634:nucleus][GO:0016020:membrane][GO:0031965:nuclear membrane][GO:0005515:protein binding][GO:0005882:intermediate filament][GO:0005637:nuclear inner membrane][GO:0042802:identical protein binding][GO:0003674:molecular_function][GO:0008150:biological_process]	[hsa04210:Apoptosis]	-	-	-	-	-	-	-	-	-
ENSG00000213719	6	31730581	31739763	6236	-	CLIC1	353.794	339.361	318.46	289.783	295.875	280.378	10800.4	10094.7	9428.7	7964.93	8014.8	7664.16	8994.63	0.358322	2.4e-12	2.16e-10	UP	chloride intracellular channel 1 [Source:HGNC Symbol;Acc:HGNC:2062]	[GO:0005515:protein binding][GO:0006821:chloride transport][GO:0051726:regulation of cell cycle][GO:0006749:glutathione metabolic process][GO:0005254:chloride channel activity][GO:0005515:protein binding][GO:0005634:nucleus][GO:0005634:nucleus][GO:0005634:nucleus][GO:0005737:cytoplasm][GO:0005737:cytoplasm][GO:0005737:cytoplasm][GO:0016020:membrane][GO:0016020:membrane][GO:0016021:integral compon…	-	-	-	-	-	-	-	-	-	-
ENSG00000110107	11	60890547	60906585	6279	-	PRPF19	56.2854	52.1879	52.0051	42.1792	43.9902	44.5367	2582.68	2333.4	2314.34	1742.58	1791.13	1829.88	2099	0.430458	2.49e-12	2.23e-10	UP	pre-mRNA processing factor 19 [Source:HGNC Symbol;Acc:HGNC:17896]	[GO:0005515:protein binding][GO:0004842:ubiquitin-protein transferase activity][GO:0006281:DNA repair][GO:0016567:protein ubiquitination][GO:0000398:mRNA splicing, via spliceosome][GO:0061630:ubiquitin protein ligase activity][GO:0000974:Prp19 complex][GO:0005634:nucleus][GO:0005634:nucleus][GO:0005681:spliceosomal complex][GO:0006397:mRNA processing][GO:0008380:RNA splicing][GO:0005737:cytoplasm…	[hsa03040:Spliceosome][hsa04120:Ubiquitin mediated proteolysis]	-	-	-	-	-	-	-	-	-
ENSG00000071553	X	154428633	154436516	27162	+	ATP6AP1	35.8343	36.1997	33.8308	30.1561	29.7945	28.3125	3201.24	3151.14	2931.15	2425.56	2361.84	2264.79	2722.62	0.394944	2.5e-12	2.24e-10	UP	ATPase H+ transporting accessory protein 1 [Source:HGNC Symbol;Acc:HGNC:868]	[GO:0016020:membrane][GO:0016021:integral component of membrane][GO:1902600:proton transmembrane transport][GO:0033180:proton-transporting V-type ATPase, V1 domain][GO:1902600:proton transmembrane transport][GO:0033180:proton-transporting V-type ATPase, V1 domain][GO:0016020:membrane][GO:0016021:integral component of membrane][GO:1902600:proton transmembrane transport][GO:0033180:proton-transport…	[hsa00190:Oxidative phosphorylation][hsa04142:Lysosome][hsa04145:Phagosome][hsa05110:Vibrio cholerae infection][hsa05120:Epithelial cell signaling in Helicobacter pylori infection][hsa05152:Tuberculosis][hsa05161:Hepatitis B][hsa05323:Rheumatoid arthritis]	-	-	-	-	-	-	-	-	-
ENSG00000197249	14	94376747	94390693	31359	-	SERPINA1	1254.69	1170.56	1138.06	1039.05	1006.52	1053.9	96683.3	87892.4	85052.5	72089.1	68822.5	72718.6	80543.1	0.335823	2.68e-12	2.39e-10	UP	serpin family A member 1 [Source:HGNC Symbol;Acc:HGNC:8941]	[GO:0005615:extracellular space][GO:0004867:serine-type endopeptidase inhibitor activity][GO:0005615:extracellular space][GO:0010951:negative regulation of endopeptidase activity][GO:0043231:intracellular membrane-bounded organelle][GO:0005783:endoplasmic reticulum][GO:0005783:endoplasmic reticulum][GO:0005794:Golgi apparatus][GO:0005576:extracellular region][GO:0005576:extracellular region][GO:0…	[hsa04610:Complement and coagulation cascades]	-	-	-	-	-	-	-	-	-
ENSG00000178035	3	49024325	49029447	78802	-	IMPDH2	58.323	53.9288	54.5384	46.3225	47.9935	47.3324	4696.84	4231.85	4259.65	3358.74	3429.59	3413.14	3898.3	0.369989	2.79e-12	2.48e-10	UP	inosine monophosphate dehydrogenase 2 [Source:HGNC Symbol;Acc:HGNC:6053]	[GO:0003824:catalytic activity][GO:0016491:oxidoreductase activity][GO:0006164:purine nucleotide biosynthetic process][GO:0003938:IMP dehydrogenase activity][GO:0003723:RNA binding][GO:0005634:nucleus][GO:0005634:nucleus][GO:0005737:cytoplasm][GO:0005737:cytoplasm][GO:0016020:membrane][GO:0046872:metal ion binding][GO:0000166:nucleotide binding][GO:0000166:nucleotide binding][GO:0005829:cytosol][…	[hsa00230:Purine metabolism][hsa00983:Drug metabolism - other enzymes]	-	-	-	-	-	-	-	-	-
ENSG00000149428	11	119044188	119057227	36611	-	HYOU1	62.5379	59.5597	60.4677	53.3519	52.3846	54.4091	7592.26	7045.69	7119.63	5831.7	5643.2	5914.65	6524.52	0.323252	3.04e-12	2.69e-10	UP	hypoxia up-regulated 1 [Source:HGNC Symbol;Acc:HGNC:16931]	[GO:0005524:ATP binding][GO:0016887:ATPase activity][GO:0016020:membrane][GO:0000166:nucleotide binding][GO:0005783:endoplasmic reticulum][GO:0005925:focal adhesion][GO:0005788:endoplasmic reticulum lumen][GO:0005515:protein binding][GO:0005576:extracellular region][GO:0002931:response to ischemia][GO:0043066:negative regulation of apoptotic process][GO:1903382:negative regulation of endoplasmic …	[hsa04141:Protein processing in endoplasmic reticulum]	-	-	-	-	-	-	-	-	-
ENSG00000196365	19	5691834	5720572	25760	-	LONP1	52.7251	52.2409	48.3894	40.8739	41.7421	44.722	4170.61	4026.58	3712.26	2911.02	2929.88	3167.62	3486.33	0.402643	3.05e-12	2.69e-10	UP	lon peptidase 1, mitochondrial [Source:HGNC Symbol;Acc:HGNC:9479]	[GO:0005524:ATP binding][GO:0006508:proteolysis][GO:0004176:ATP-dependent peptidase activity][GO:0004252:serine-type endopeptidase activity][GO:0016887:ATPase activity][GO:0030163:protein catabolic process][GO:0006515:protein quality control for misfolded or incompletely synthesized proteins][GO:0016020:membrane][GO:0000166:nucleotide binding][GO:0005524:ATP binding][GO:0005654:nucleoplasm][GO:00…	-	-	-	-	-	-	-	-	-	-
ENSG00000060491	20	62804835	62814000	7469	+	OGFR	28.1503	27.3297	24.9796	21.37	21.0841	21.2936	2080.69	1968.35	1790.67	1422.15	1382.84	1409.3	1675.67	0.468985	3.65e-12	3.21e-10	UP	opioid growth factor receptor [Source:HGNC Symbol;Acc:HGNC:15768]	[GO:0016020:membrane][GO:0038023:signaling receptor activity][GO:0005634:nucleus][GO:0005737:cytoplasm][GO:0005515:protein binding][GO:0040008:regulation of growth][GO:0005575:cellular_component][GO:0001558:regulation of cell growth][GO:0016020:membrane][GO:0038023:signaling receptor activity][GO:0016020:membrane][GO:0038023:signaling receptor activity]	-	-	-	-	-	-	-	-	-	-
ENSG00000162337	11	68312591	68449275	12682	+	LRP5	71.548	69.6255	66.7868	57.1094	60.3888	61.6832	6952.94	6592.99	6294.59	4996.85	5207.4	5367.44	5902.03	0.349365	3.77e-12	3.3e-10	UP	LDL receptor related protein 5 [Source:HGNC Symbol;Acc:HGNC:6697]	[GO:0005515:protein binding][GO:0017147:Wnt-protein binding][GO:0060070:canonical Wnt signaling pathway][GO:0042813:Wnt-activated receptor activity][GO:0005515:protein binding][GO:0016020:membrane][GO:0016021:integral component of membrane][GO:0005783:endoplasmic reticulum][GO:0016055:Wnt signaling pathway][GO:0006897:endocytosis][GO:0005886:plasma membrane][GO:0045944:positive regulation of tran…	[hsa04150:mTOR signaling pathway][hsa04310:Wnt signaling pathway][hsa05224:Breast cancer]	-	-	-	-	-	-	-	-	-
ENSG00000177697	11	832887	839831	21440	+	CD151	45.7555	44.6457	48.3523	39.9647	37.0936	38.1863	2800.79	2662.94	2870.52	2202.58	2014.79	2093.03	2440.78	0.401722	3.95e-12	3.46e-10	UP	CD151 molecule (Raph blood group) [Source:HGNC Symbol;Acc:HGNC:1630]	[GO:0016021:integral component of membrane][GO:0016020:membrane][GO:0016021:integral component of membrane][GO:0016020:membrane][GO:0005925:focal adhesion][GO:0005515:protein binding][GO:0005178:integrin binding][GO:0016477:cell migration][GO:0042098:T cell proliferation][GO:0005886:plasma membrane][GO:0005887:integral component of plasma membrane][GO:0005829:cytosol][GO:0016477:cell migration][G…	-	-	-	-	-	-	-	-	-	-
ENSG00000126457	19	49675786	49689029	17375	+	PRMT1	84.709	75.9116	71.1508	62.2973	63.7372	61.8622	6386.31	5576.63	5202.44	4228.71	4263.91	4176.14	4972.36	0.43736	4.2e-12	3.66e-10	UP	protein arginine methyltransferase 1 [Source:HGNC Symbol;Acc:HGNC:5187]	[GO:0016274:protein-arginine N-methyltransferase activity][GO:0018216:peptidyl-arginine methylation][GO:0016740:transferase activity][GO:0008168:methyltransferase activity][GO:0032259:methylation][GO:0035246:peptidyl-arginine N-methylation][GO:0008170:N-methyltransferase activity][GO:0008757:S-adenosylmethionine-dependent methyltransferase activity][GO:0016571:histone methylation][GO:0016274:prot…	[hsa04068:FoxO signaling pathway][hsa04922:Glucagon signaling pathway]	-	-	-	-	-	-	-	-	-
ENSG00000173801	17	41754604	41786931	16730	-	JUP	43.1532	41.1145	39.4165	32.8578	33.7469	35.5333	3352.41	3112.31	2969.81	2298.27	2326.33	2471.78	2755.15	0.410666	4.42e-12	3.84e-10	UP	junction plakoglobin [Source:HGNC Symbol;Acc:HGNC:6207]	[GO:0005515:protein binding][GO:0007155:cell adhesion][GO:0005198:structural molecule activity][GO:0045296:cadherin binding][GO:0005912:adherens junction][GO:0045294:alpha-catenin binding][GO:0002159:desmosome assembly][GO:0016342:catenin complex][GO:0005515:protein binding][GO:0005737:cytoplasm][GO:0005634:nucleus][GO:0005737:cytoplasm][GO:0016020:membrane][GO:0005886:plasma membrane][GO:0005886…	[hsa05200:Pathways in cancer][hsa05202:Transcriptional misregulation in cancer][hsa05221:Acute myeloid leukemia][hsa05412:Arrhythmogenic right ventricular cardiomyopathy (ARVC)]	-	-	-	-	-	-	-	-	-
ENSG00000130175	19	11435284	11450968	21568	+	PRKCSH	54.3707	51.9394	49.2715	45.1936	41.194	41.3949	4418.72	4113.13	3883.6	3306.94	2970.71	3012.37	3617.58	0.417228	4.61e-12	4e-10	UP	protein kinase C substrate 80K-H [Source:HGNC Symbol;Acc:HGNC:9411]	[GO:0005515:protein binding][GO:0005515:protein binding][GO:0005515:protein binding][GO:0006491:N-glycan processing][GO:0005515:protein binding][GO:0005515:protein binding][GO:0005509:calcium ion binding][GO:0046872:metal ion binding][GO:0005783:endoplasmic reticulum][GO:0005783:endoplasmic reticulum][GO:0043231:intracellular membrane-bounded organelle][GO:0005515:protein binding][GO:0035556:intr…	[hsa04141:Protein processing in endoplasmic reticulum]	-	-	-	-	-	-	-	-	-
ENSG00000132481	17	75874164	75878581	7281	-	TRIM47	19.6311	19.1632	19.2779	14.7126	13.1106	14.7239	970.526	923.151	924.331	654.892	575.148	651.8	783.308	0.5831	4.77e-12	4.12e-10	UP	tripartite motif containing 47 [Source:HGNC Symbol;Acc:HGNC:19020]	[GO:0008270:zinc ion binding][GO:0008270:zinc ion binding][GO:0005634:nucleus][GO:0005737:cytoplasm][GO:0046872:metal ion binding][GO:0016740:transferase activity][GO:0005829:cytosol][GO:0016567:protein ubiquitination][GO:0016567:protein ubiquitination][GO:0004842:ubiquitin-protein transferase activity][GO:0004842:ubiquitin-protein transferase activity]	-	-	-	-	-	-	-	-	-	-
ENSG00000169223	5	177331567	177351668	6840	-	LMAN2	147.739	138.059	131.639	117.557	115.669	116.285	5034.96	4584.69	4351.03	3607.17	3497.93	3548.57	4104.06	0.390177	4.86e-12	4.19e-10	UP	lectin, mannose binding 2 [Source:HGNC Symbol;Acc:HGNC:16986]	[GO:0016020:membrane][GO:0016021:integral component of membrane][GO:0015031:protein transport][GO:0046872:metal ion binding][GO:0005783:endoplasmic reticulum][GO:0005789:endoplasmic reticulum membrane][GO:0030246:carbohydrate binding][GO:0030246:carbohydrate binding][GO:0005794:Golgi apparatus][GO:0005794:Golgi apparatus][GO:0005615:extracellular space][GO:0000139:Golgi membrane][GO:0009986:cell …	[hsa04141:Protein processing in endoplasmic reticulum]	-	-	-	-	-	-	-	-	-
ENSG00000163956	4	3503612	3532446	15609	-	LRPAP1	18.7756	17.7171	17.5979	14.7768	14.7123	15.7222	3487.43	3206.62	3170.14	2471.21	2424.85	2614.91	2895.86	0.393271	5.52e-12	4.73e-10	UP	LDL receptor related protein associated protein 1 [Source:HGNC Symbol;Acc:HGNC:6701]	[GO:0005783:endoplasmic reticulum][GO:0008201:heparin binding][GO:0050750:low-density lipoprotein particle receptor binding][GO:0048019:receptor antagonist activity][GO:0005783:endoplasmic reticulum][GO:0005794:Golgi apparatus][GO:0005794:Golgi apparatus][GO:0005768:endosome][GO:0005768:endosome][GO:0007165:signal transduction][GO:0005796:Golgi lumen][GO:0005515:protein binding][GO:0009986:cell s…	-	-	-	-	-	-	-	-	-	-
ENSG00000261236	8	144262045	144291438	5889	-	BOP1	31.2495	28.4961	27.7282	23.0598	22.5633	22.9102	1886.81	1676.54	1623.73	1253.6	1208.88	1238.64	1481.37	0.48558	5.56e-12	4.75e-10	UP	BOP1 ribosomal biogenesis factor [Source:HGNC Symbol;Acc:HGNC:15519]	[GO:0005515:protein binding][GO:0006364:rRNA processing][GO:0042254:ribosome biogenesis][GO:0003723:RNA binding][GO:0005634:nucleus][GO:0005654:nucleoplasm][GO:0005730:nucleolus][GO:0005694:chromosome][GO:0005730:nucleolus][GO:0005515:protein binding][GO:0005654:nucleoplasm][GO:0042254:ribosome biogenesis][GO:0042254:ribosome biogenesis][GO:0051726:regulation of cell cycle][GO:0030687:preribosome…	-	-	-	-	-	-	-	-	-	-
ENSG00000184207	16	2211593	2214840	4069	-	PGP	21.0446	20.376	19.9453	14.6635	15.948	15.4513	1046.69	987.506	962.113	656.648	703.847	688.134	840.823	0.547647	6.04e-12	5.13e-10	UP	phosphoglycolate phosphatase [Source:HGNC Symbol;Acc:HGNC:8909]	[GO:0016791:phosphatase activity][GO:0046872:metal ion binding][GO:0016787:hydrolase activity][GO:0005975:carbohydrate metabolic process][GO:0004721:phosphoprotein phosphatase activity][GO:0004725:protein tyrosine phosphatase activity][GO:0004725:protein tyrosine phosphatase activity][GO:0000287:magnesium ion binding][GO:0006650:glycerophospholipid metabolic process][GO:0005737:cytoplasm][GO:0000…	[hsa00630:Glyoxylate and dicarboxylate metabolism]	-	-	-	-	-	-	-	-	-
ENSG00000179950	8	143816344	143829352	23771	-	PUF60	41.9692	39.7914	37.7884	33.7565	32.7667	30.5438	3243.93	2996.91	2832.74	2349.18	2247.34	2113.95	2630.68	0.43335	6.04e-12	5.13e-10	UP	poly(U) binding splicing factor 60 [Source:HGNC Symbol;Acc:HGNC:17042]	[GO:0003723:RNA binding][GO:0003676:nucleic acid binding][GO:0000381:regulation of alternative mRNA splicing, via spliceosome][GO:0003723:RNA binding][GO:0005634:nucleus][GO:0006397:mRNA processing][GO:0008380:RNA splicing][GO:0005654:nucleoplasm][GO:0006915:apoptotic process][GO:0003677:DNA binding][GO:0030054:cell junction][GO:0005515:protein binding][GO:0042802:identical protein binding][GO:00…	[hsa03040:Spliceosome]	-	-	-	-	-	-	-	-	-
ENSG00000167792	11	67605653	67612554	25565	+	NDUFV1	36.7716	34.8795	34.0869	29.6453	28.6636	29.4662	2923.12	2701.77	2628.02	2121.82	2021.89	2097.43	2415.67	0.402282	6.08e-12	5.14e-10	UP	NADH:ubiquinone oxidoreductase core subunit V1 [Source:HGNC Symbol;Acc:HGNC:7716]	[GO:0008137:NADH dehydrogenase (ubiquinone) activity][GO:0051539:4 iron, 4 sulfur cluster binding][GO:0010181:FMN binding][GO:0051287:NAD binding][GO:0016020:membrane][GO:0046872:metal ion binding][GO:0005829:cytosol][GO:0016491:oxidoreductase activity][GO:0005739:mitochondrion][GO:0005739:mitochondrion][GO:0005743:mitochondrial inner membrane][GO:0005743:mitochondrial inner membrane][GO:0051536:…	[hsa00190:Oxidative phosphorylation][hsa04932:Non-alcoholic fatty liver disease (NAFLD)][hsa05010:Alzheimer's disease][hsa05012:Parkinson's disease][hsa05016:Huntington's disease]	-	-	-	-	-	-	-	-	-
ENSG00000231500	6	33272075	33276511	5622	+	RPS18	883.231	816.01	879.847	779.413	757.432	732.69	25463.3	22923.4	24601.1	20231.4	19376.6	18914.3	21918.4	0.318566	6.49e-12	5.48e-10	UP	ribosomal protein S18 [Source:HGNC Symbol;Acc:HGNC:10401]	[GO:0003735:structural constituent of ribosome][GO:0006412:translation][GO:0005840:ribosome][GO:0003723:RNA binding][GO:0003676:nucleic acid binding][GO:0005829:cytosol][GO:0005581:collagen trimer][GO:0003735:structural constituent of ribosome][GO:0006412:translation][GO:0005840:ribosome][GO:0003723:RNA binding][GO:0003676:nucleic acid binding][GO:0003723:RNA binding][GO:0005634:nucleus][GO:00056…	[hsa03010:Ribosome]	-	-	-	-	-	-	-	-	-
ENSG00000164733	8	11842524	11869533	161691	-	CTSB	128.717	119.47	119.359	107.887	108.434	107.948	21328.5	19289.6	19181.6	16095.8	15943.5	16016.4	17975.9	0.315242	6.52e-12	5.49e-10	UP	cathepsin B [Source:HGNC Symbol;Acc:HGNC:2527]	[GO:0006508:proteolysis][GO:0008234:cysteine-type peptidase activity][GO:0004197:cysteine-type endopeptidase activity][GO:0050790:regulation of catalytic activity][GO:0008233:peptidase activity][GO:0016787:hydrolase activity][GO:0016324:apical plasma membrane][GO:0005764:lysosome][GO:0016324:apical plasma membrane][GO:0008234:cysteine-type peptidase activity][GO:0006508:proteolysis][GO:0004197:cy…	[hsa04140:Autophagy - animal][hsa04142:Lysosome][hsa04210:Apoptosis][hsa04612:Antigen processing and presentation][hsa04621:NOD-like receptor signaling pathway][hsa04924:Renin secretion]	-	-	-	-	-	-	-	-	-
ENSG00000087087	7	100875103	100888664	21370	+	SRRT	21.6248	22.3814	21.7692	17.0449	18.7042	17.0997	1651.39	1665.44	1612.31	1171.96	1267.46	1169.28	1422.97	0.448703	6.58e-12	5.52e-10	UP	serrate, RNA effector molecule [Source:HGNC Symbol;Acc:HGNC:24101]	[GO:0003676:nucleic acid binding][GO:0006397:mRNA processing][GO:0003723:RNA binding][GO:0005634:nucleus][GO:0005737:cytoplasm][GO:0005737:cytoplasm][GO:0005654:nucleoplasm][GO:0003677:DNA binding][GO:0006355:regulation of transcription, DNA-templated][GO:0005515:protein binding][GO:0005654:nucleoplasm][GO:0005654:nucleoplasm][GO:0031047:gene silencing by RNA][GO:0005654:nucleoplasm][GO:0030674:p…	-	-	-	-	-	-	-	-	-	-
ENSG00000105655	19	18434388	18438167	17521	-	ISYNA1	55.9333	52.0402	51.0455	42.3153	43.9963	44.3002	2769.63	2510.93	2451.41	1886.55	1933.14	1964.21	2252.64	0.418134	6.62e-12	5.54e-10	UP	inositol-3-phosphate synthase 1 [Source:HGNC Symbol;Acc:HGNC:29821]	[GO:0008654:phospholipid biosynthetic process][GO:0004512:inositol-3-phosphate synthase activity][GO:0006021:inositol biosynthetic process][GO:0005737:cytoplasm][GO:0016853:isomerase activity][GO:0006629:lipid metabolic process][GO:0005515:protein binding][GO:0005737:cytoplasm][GO:0005829:cytosol][GO:0004512:inositol-3-phosphate synthase activity][GO:0004512:inositol-3-phosphate synthase activity…	[hsa00562:Inositol phosphate metabolism]	-	-	-	-	-	-	-	-	-
ENSG00000129250	17	4997950	5028401	10032	+	KIF1C	34.5496	33.1028	33.6332	29.6318	28.6555	29.5083	4658.76	4349.46	4398.48	3597.52	3428.7	3562.88	3999.3	0.340171	6.94e-12	5.8e-10	UP	kinesin family member 1C [Source:HGNC Symbol;Acc:HGNC:6317]	[GO:0005524:ATP binding][GO:0005515:protein binding][GO:0008017:microtubule binding][GO:1990939:ATP-dependent microtubule motor activity][GO:0007018:microtubule-based movement][GO:0003777:microtubule motor activity][GO:0003723:RNA binding][GO:0005737:cytoplasm][GO:0000166:nucleotide binding][GO:0005856:cytoskeleton][GO:1904115:axon cytoplasm][GO:0005874:microtubule][GO:0005515:protein binding][GO…	-	-	-	-	-	-	-	-	-	-
ENSG00000112306	6	132814569	132817564	1142	+	RPS12	1884.71	1825.34	1878.14	1702.84	1695.43	1701.27	18931.6	17866.1	18296.8	15400.5	15111.8	15301.9	16818.1	0.266069	7e-12	5.83e-10	UP	ribosomal protein S12 [Source:HGNC Symbol;Acc:HGNC:10385]	[GO:0003735:structural constituent of ribosome][GO:0006412:translation][GO:0005840:ribosome][GO:0003723:RNA binding][GO:0005737:cytoplasm][GO:0016020:membrane][GO:0005794:Golgi apparatus][GO:0043231:intracellular membrane-bounded organelle][GO:0006412:translation][GO:0006412:translation][GO:0005829:cytosol][GO:0005515:protein binding][GO:0022627:cytosolic small ribosomal subunit][GO:0022627:cytos…	[hsa03010:Ribosome]	-	-	-	-	-	-	-	-	-
ENSG00000168066	11	64764606	64778786	32857	-	SF1	49.4538	52.242	48.8405	42.7595	42.6942	44.8996	4642.6	4778.86	4446.81	3614.2	3556.51	3774.27	4135.54	0.341522	7.16e-12	5.93e-10	UP	splicing factor 1 [Source:HGNC Symbol;Acc:HGNC:12950]	[GO:0008270:zinc ion binding][GO:0003723:RNA binding][GO:0003676:nucleic acid binding][GO:0000398:mRNA splicing, via spliceosome][GO:0045131:pre-mRNA branch point binding][GO:0003723:RNA binding][GO:0003723:RNA binding][GO:0005634:nucleus][GO:0005634:nucleus][GO:0005681:spliceosomal complex][GO:0006397:mRNA processing][GO:0008380:RNA splicing][GO:0046872:metal ion binding][GO:0005654:nucleoplasm]…	-	-	-	-	-	-	-	-	-	-
ENSG00000185201	11	303655	309397	10030	+	IFITM2	43.7001	45.7359	42.9549	31.4377	35.6191	33.1683	1103.24	1125.09	1051.73	714.588	797.929	749.79	923.728	0.534861	7.25e-12	5.99e-10	UP	interferon induced transmembrane protein 2 [Source:HGNC Symbol;Acc:HGNC:5413]	[GO:0016021:integral component of membrane][GO:0016021:integral component of membrane][GO:0016021:integral component of membrane][GO:0016021:integral component of membrane][GO:0016021:integral component of membrane][GO:0016021:integral component of membrane][GO:0016021:integral component of membrane][GO:0016021:integral component of membrane][GO:0016020:membrane][GO:0005886:plasma membrane][GO:00…	-	-	-	-	-	-	-	-	-	-
ENSG00000142798	1	21822244	21937310	27520	-	HSPG2	14.5707	14.6691	13.468	11.6191	12.5766	11.6912	4149.84	4070.96	3720.17	2979.5	3178.4	2981.54	3513.4	0.384524	7.31e-12	6.02e-10	UP	heparan sulfate proteoglycan 2 [Source:HGNC Symbol;Acc:HGNC:5273]	[GO:0005515:protein binding][GO:0005509:calcium ion binding][GO:0005615:extracellular space][GO:0046872:metal ion binding][GO:0005576:extracellular region][GO:0005925:focal adhesion][GO:0005515:protein binding][GO:0005604:basement membrane][GO:0001525:angiogenesis][GO:0005576:extracellular region][GO:0005886:plasma membrane][GO:0070062:extracellular exosome][GO:0062023:collagen-containing extrace…	[hsa04512:ECM-receptor interaction][hsa05161:Hepatitis B][hsa05205:Proteoglycans in cancer]	-	-	-	-	-	-	-	-	-
ENSG00000146701	7	76048051	76067508	8733	+	MDH2	75.5295	76.4764	68.9337	60.6458	64.068	60.8622	4322.94	4265.14	3826.48	3125.22	3253.85	3119.17	3652.13	0.385094	7.48e-12	6.13e-10	UP	malate dehydrogenase 2 [Source:HGNC Symbol;Acc:HGNC:6971]	[GO:0005975:carbohydrate metabolic process][GO:0003824:catalytic activity][GO:0016491:oxidoreductase activity][GO:0016615:malate dehydrogenase activity][GO:0006108:malate metabolic process][GO:0016616:oxidoreductase activity, acting on the CH-OH group of donors, NAD or NADP as acceptor][GO:0006099:tricarboxylic acid cycle][GO:0030060:L-malate dehydrogenase activity][GO:0005739:mitochondrion][GO:0…	[hsa00020:Citrate cycle (TCA cycle)][hsa00270:Cysteine and methionine metabolism][hsa00620:Pyruvate metabolism][hsa00630:Glyoxylate and dicarboxylate metabolism]	-	-	-	-	-	-	-	-	-
ENSG00000083845	19	58386400	58394806	8758	+	RPS5	392.758	366.654	332.233	310.9	304.222	293.117	22331.3	20313.8	18320.6	15915.8	15348.8	14923.1	17858.9	0.400137	7.5e-12	6.13e-10	UP	ribosomal protein S5 [Source:HGNC Symbol;Acc:HGNC:10426]	[GO:0003735:structural constituent of ribosome][GO:0006412:translation][GO:0003723:RNA binding][GO:0015935:small ribosomal subunit][GO:0003723:RNA binding][GO:0003723:RNA binding][GO:0016020:membrane][GO:0006412:translation][GO:0006412:translation][GO:0006412:translation][GO:0006413:translational initiation][GO:0005840:ribosome][GO:0005925:focal adhesion][GO:0005515:protein binding][GO:0003735:st…	[hsa03010:Ribosome]	-	-	-	-	-	-	-	-	-
ENSG00000198258	19	9827892	9830115	4506	+	UBL5	89.494	89.7312	95.0884	77.1868	77.8336	78.6663	2716.55	2654.06	2799.35	2109.53	2096.45	2138.17	2419.02	0.365741	7.64e-12	6.23e-10	UP	ubiquitin like 5 [Source:HGNC Symbol;Acc:HGNC:13736]	[GO:0006464:cellular protein modification process][GO:0005515:protein binding][GO:0005737:cytoplasm][GO:0005737:cytoplasm][GO:0005515:protein binding][GO:0005634:nucleus][GO:0005737:cytoplasm][GO:0031386:protein tag][GO:0000398:mRNA splicing, via spliceosome][GO:1903955:positive regulation of protein targeting to mitochondrion][GO:0006464:cellular protein modification process][GO:0006464:cellular…	-	-	-	-	-	-	-	-	-	-
ENSG00000088986	12	120469850	120498493	8187	+	DYNLL1	89.2922	87.3404	90.5085	77.6432	78.6976	70.8283	4114.06	3921.17	4044.39	3220.91	3217.46	2922.09	3573.35	0.366922	7.8e-12	6.31e-10	UP	dynein light chain LC8-type 1 [Source:HGNC Symbol;Acc:HGNC:15476]	[GO:0007017:microtubule-based process][GO:0030286:dynein complex][GO:0005875:microtubule associated complex][GO:0005634:nucleus][GO:0005634:nucleus][GO:0005737:cytoplasm][GO:0005737:cytoplasm][GO:0016020:membrane][GO:0005739:mitochondrion][GO:0006915:apoptotic process][GO:0050790:regulation of catalytic activity][GO:0005856:cytoskeleton][GO:0005856:cytoskeleton][GO:0005874:microtubule][GO:0005515…	[hsa04962:Vasopressin-regulated water reabsorption]	-	-	-	-	-	-	-	-	-
ENSG00000111674	12	6913745	6923698	16594	+	ENO2	29.7182	28.8837	26.6149	22.6167	22.5481	22.8578	1999.91	1894.01	1737.07	1370.36	1346.45	1377.37	1620.86	0.458369	7.81e-12	6.31e-10	UP	enolase 2 [Source:HGNC Symbol;Acc:HGNC:3353]	[GO:0006096:glycolytic process][GO:0000287:magnesium ion binding][GO:0004634:phosphopyruvate hydratase activity][GO:0000015:phosphopyruvate hydratase complex][GO:0006096:glycolytic process][GO:0000287:magnesium ion binding][GO:0004634:phosphopyruvate hydratase activity][GO:0000015:phosphopyruvate hydratase complex][GO:0005737:cytoplasm][GO:0016020:membrane][GO:0046872:metal ion binding][GO:000582…	[hsa00010:Glycolysis / Gluconeogenesis][hsa03018:RNA degradation][hsa04066:HIF-1 signaling pathway]	-	-	-	-	-	-	-	-	-
ENSG00000184640	17	77280569	77500596	65683	+	SEPTIN9	61.9411	59.8405	56.8662	52.3967	53.3047	49.7541	13409.6	12623.4	11939.9	10213.2	10239.9	9644.88	11345.2	0.334724	8.03e-12	6.47e-10	UP	septin 9 [Source:HGNC Symbol;Acc:HGNC:7323]	[GO:0005525:GTP binding][GO:0005737:cytoplasm][GO:0000166:nucleotide binding][GO:0005856:cytoskeleton][GO:0051301:cell division][GO:0015629:actin cytoskeleton][GO:0005874:microtubule][GO:0005515:protein binding][GO:0007049:cell cycle][GO:0048471:perinuclear region of cytoplasm][GO:0045296:cadherin binding][GO:0003924:GTPase activity][GO:0001725:stress fiber][GO:0097730:non-motile cilium][GO:00600…	[hsa05100:Bacterial invasion of epithelial cells]	-	-	-	-	-	-	-	-	-
ENSG00000180992	6	44113451	44127452	957	-	MRPL14	169.225	153.656	148.567	124.375	125.068	127.997	2545.76	2252.4	2167.61	1684.64	1669.53	1724.19	2007.35	0.45496	8.05e-12	6.47e-10	UP	mitochondrial ribosomal protein L14 [Source:HGNC Symbol;Acc:HGNC:14279]	[GO:0003735:structural constituent of ribosome][GO:0006412:translation][GO:0005840:ribosome][GO:0003723:RNA binding][GO:0005739:mitochondrion][GO:0005739:mitochondrion][GO:0005739:mitochondrion][GO:0005762:mitochondrial large ribosomal subunit][GO:0005743:mitochondrial inner membrane]	[hsa03010:Ribosome]	-	-	-	-	-	-	-	-	-
ENSG00000105364	19	10251901	10260055	11965	+	MRPL4	15.4562	15.6416	14.1396	11.0065	11.2758	11.2155	991.298	977.52	879.52	635.579	641.716	644.093	794.954	0.566095	8.23e-12	6.6e-10	UP	mitochondrial ribosomal protein L4 [Source:HGNC Symbol;Acc:HGNC:14276]	[GO:0003735:structural constituent of ribosome][GO:0006412:translation][GO:0005840:ribosome][GO:0005737:cytoplasm][GO:0043229:intracellular organelle][GO:0003735:structural constituent of ribosome][GO:0006412:translation][GO:0005840:ribosome][GO:0003735:structural constituent of ribosome][GO:0006412:translation][GO:0005840:ribosome][GO:0003723:RNA binding][GO:0005737:cytoplasm][GO:0005739:mitocho…	[hsa03010:Ribosome]	-	-	-	-	-	-	-	-	-
ENSG00000167900	17	78174091	78187233	5699	-	TK1	131.068	130.466	118.2	106.335	106.638	103.828	3801.32	3687.06	3324.78	2776.71	2744.38	2696.38	3171.77	0.394621	8.36e-12	6.68e-10	UP	thymidine kinase 1 [Source:HGNC Symbol;Acc:HGNC:11830]	[GO:0005524:ATP binding][GO:0004797:thymidine kinase activity][GO:0005737:cytoplasm][GO:0046872:metal ion binding][GO:0000166:nucleotide binding][GO:0016301:kinase activity][GO:0016740:transferase activity][GO:0016310:phosphorylation][GO:0008270:zinc ion binding][GO:0005515:protein binding][GO:0071897:DNA biosynthetic process][GO:0042802:identical protein binding][GO:0009157:deoxyribonucleoside m…	[hsa00240:Pyrimidine metabolism][hsa00983:Drug metabolism - other enzymes]	-	-	-	-	-	-	-	-	-
ENSG00000093010	22	19941371	19969975	32150	+	COMT	26.2756	26.732	24.5499	21.8385	21.5928	21.6019	3046.6	3020.21	2760.69	2279.83	2221.6	2242.76	2595.28	0.387153	8.66e-12	6.91e-10	UP	catechol-O-methyltransferase [Source:HGNC Symbol;Acc:HGNC:2228]	[GO:0000287:magnesium ion binding][GO:0008171:O-methyltransferase activity][GO:0016206:catechol O-methyltransferase activity][GO:0006584:catecholamine metabolic process][GO:0042135:neurotransmitter catabolic process][GO:0005737:cytoplasm][GO:0016020:membrane][GO:0016020:membrane][GO:0016021:integral component of membrane][GO:0043231:intracellular membrane-bounded organelle][GO:0046872:metal ion b…	[hsa00140:Steroid hormone biosynthesis][hsa00350:Tyrosine metabolism][hsa04728:Dopaminergic synapse]	-	-	-	-	-	-	-	-	-
ENSG00000073060	12	124776856	124882668	57475	-	SCARB1	23.6506	22.5969	21.5748	18.8364	18.8581	19.94	5534.65	5152.78	4896.67	3968.86	3915.98	4178.35	4607.88	0.369219	9.51e-12	7.56e-10	UP	scavenger receptor class B member 1 [Source:HGNC Symbol;Acc:HGNC:1664]	[GO:0016020:membrane][GO:0016021:integral component of membrane][GO:0043231:intracellular membrane-bounded organelle][GO:0005886:plasma membrane][GO:0009987:cellular process][GO:0005901:caveola][GO:0005765:lysosomal membrane][GO:0006869:lipid transport][GO:0005515:protein binding][GO:0046718:viral entry into host cell][GO:0005764:lysosome][GO:0005737:cytoplasm][GO:0001540:amyloid-beta binding][GO…	[hsa04145:Phagosome][hsa04913:Ovarian steroidogenesis][hsa04925:Aldosterone synthesis and secretion][hsa04975:Fat digestion and absorption][hsa04976:Bile secretion][hsa04977:Vitamin digestion and absorption][hsa05160:Hepatitis C]	-	-	-	-	-	-	-	-	-
ENSG00000107742	10	72059034	72089032	15247	-	SPOCK2	44.2882	41.0989	41.3997	35.8597	37.0759	34.6589	4459.11	4032.13	4042.63	3250.76	3312.43	3124.68	3703.62	0.370536	1.07e-11	8.44e-10	UP	SPARC (osteonectin), cwcv and kazal like domains proteoglycan 2 [Source:HGNC Symbol;Acc:HGNC:13564]	[GO:0005515:protein binding][GO:0005509:calcium ion binding][GO:0005509:calcium ion binding][GO:0005576:extracellular region][GO:0005515:protein binding][GO:0030198:extracellular matrix organization][GO:0031012:extracellular matrix][GO:0045595:regulation of cell differentiation][GO:0007416:synapse assembly][GO:0005539:glycosaminoglycan binding][GO:0008191:metalloendopeptidase inhibitor activity][…	-	-	-	-	-	-	-	-	-	-
ENSG00000167106	9	127940582	127980989	16758	-	FAM102A	14.8992	14.8115	15.1862	11.7012	11.3167	12.65	1539.45	1491.24	1521.81	1088.56	1037.57	1170.38	1308.17	0.467438	1.13e-11	8.91e-10	UP	family with sequence similarity 102 member A [Source:HGNC Symbol;Acc:HGNC:31419]	[GO:0005515:protein binding][GO:0005515:protein binding]	-	-	-	-	-	-	-	-	-	-
ENSG00000054179	9	137048107	137054061	5897	-	ENTPD2	37.2346	40.1426	36.5221	30.0731	30.4658	30.5475	1545.23	1623.28	1469.97	1123.68	1121.89	1135.15	1336.53	0.455379	1.16e-11	9.11e-10	UP	ectonucleoside triphosphate diphosphohydrolase 2 [Source:HGNC Symbol;Acc:HGNC:3364]	[GO:0016787:hydrolase activity][GO:0016020:membrane][GO:0016021:integral component of membrane][GO:0000166:nucleotide binding][GO:0005524:ATP binding][GO:0005783:endoplasmic reticulum][GO:0005789:endoplasmic reticulum membrane][GO:0005886:plasma membrane][GO:0005515:protein binding][GO:0005886:plasma membrane][GO:0005886:plasma membrane][GO:0016020:membrane][GO:0070062:extracellular exosome][GO:0…	[hsa00230:Purine metabolism][hsa04742:Taste transduction]	-	-	-	-	-	-	-	-	-
ENSG00000147123	X	47142071	47145466	7578	-	NDUFB11	34.6093	33.9152	31.4974	26.3007	27.3936	26.35	1847.58	1764.2	1630.76	1264.14	1297.63	1259.56	1510.64	0.454343	1.17e-11	9.15e-10	UP	NADH:ubiquinone oxidoreductase subunit B11 [Source:HGNC Symbol;Acc:HGNC:20372]	[GO:0016020:membrane][GO:0016021:integral component of membrane][GO:0005739:mitochondrion][GO:0005739:mitochondrion][GO:0005743:mitochondrial inner membrane][GO:0005515:protein binding][GO:0070469:respirasome][GO:0032981:mitochondrial respiratory chain complex I assembly][GO:0005747:mitochondrial respiratory chain complex I][GO:0005743:mitochondrial inner membrane][GO:0016020:membrane][GO:0016021…	[hsa00190:Oxidative phosphorylation][hsa04932:Non-alcoholic fatty liver disease (NAFLD)][hsa05010:Alzheimer's disease][hsa05012:Parkinson's disease][hsa05016:Huntington's disease]	-	-	-	-	-	-	-	-	-
ENSG00000100316	22	39312882	39320389	15777	-	RPL3	747.015	711.981	687.522	635.691	650.32	626.396	55308.4	51365.8	49369.1	42376.6	42725.2	41528	47112.2	0.301208	1.26e-11	9.8e-10	UP	ribosomal protein L3 [Source:HGNC Symbol;Acc:HGNC:10332]	[GO:0003735:structural constituent of ribosome][GO:0006412:translation][GO:0005840:ribosome][GO:0005730:nucleolus][GO:0005829:cytosol][GO:0003735:structural constituent of ribosome][GO:0006412:translation][GO:0005840:ribosome][GO:0003723:RNA binding][GO:0005634:nucleus][GO:0005634:nucleus][GO:0005737:cytoplasm][GO:0005737:cytoplasm][GO:0006412:translation][GO:0032991:protein-containing complex][G…	[hsa03010:Ribosome]	-	-	-	-	-	-	-	-	-
ENSG00000050820	16	75228181	75268053	43385	-	BCAR1	15.0113	14.3631	13.733	11.4625	11.8284	11.8364	2170.7	2023.83	1925.98	1492.38	1517.75	1532.61	1777.21	0.429053	1.28e-11	9.94e-10	UP	BCAR1 scaffold protein, Cas family member [Source:HGNC Symbol;Acc:HGNC:971]	[GO:0005515:protein binding][GO:0007165:signal transduction][GO:0005737:cytoplasm][GO:0005737:cytoplasm][GO:0007155:cell adhesion][GO:0005925:focal adhesion][GO:0005925:focal adhesion][GO:0051301:cell division][GO:0030054:cell junction][GO:0042995:cell projection][GO:0007186:G protein-coupled receptor signaling pathway][GO:0007186:G protein-coupled receptor signaling pathway][GO:0017124:SH3 domai…	[hsa04015:Rap1 signaling pathway][hsa04062:Chemokine signaling pathway][hsa04510:Focal adhesion][hsa04670:Leukocyte transendothelial migration][hsa04810:Regulation of actin cytoskeleton][hsa05100:Bacterial invasion of epithelial cells]	-	-	-	-	-	-	-	-	-
ENSG00000197958	9	127447674	127451406	4616	-	RPL12	526.786	511.789	493.267	467.178	448.012	440.529	20313	19229.7	18447.1	16219.6	15329.3	15210.5	17458.2	0.31022	1.33e-11	1.03e-09	UP	ribosomal protein L12 [Source:HGNC Symbol;Acc:HGNC:10302]	[GO:0003735:structural constituent of ribosome][GO:0006412:translation][GO:0005840:ribosome][GO:0003723:RNA binding][GO:0003723:RNA binding][GO:0016020:membrane][GO:0006412:translation][GO:0005925:focal adhesion][GO:0005515:protein binding][GO:0003735:structural constituent of ribosome][GO:0005829:cytosol][GO:0070062:extracellular exosome][GO:0006412:translation][GO:0003735:structural constituent…	[hsa03010:Ribosome]	-	-	-	-	-	-	-	-	-
ENSG00000099821	19	617221	633537	9454	-	POLRMT	26.9856	25.1957	24.0551	19.3555	21.2271	20.189	2146.47	1952.82	1855.69	1386.16	1498.23	1437.92	1712.88	0.460908	1.55e-11	1.19e-09	UP	RNA polymerase mitochondrial [Source:HGNC Symbol;Acc:HGNC:9200]	[GO:0003677:DNA binding][GO:0005515:protein binding][GO:0003899:DNA-directed 5'-3' RNA polymerase activity][GO:0006351:transcription, DNA-templated][GO:0003723:RNA binding][GO:0032991:protein-containing complex][GO:0016740:transferase activity][GO:0005739:mitochondrion][GO:0005739:mitochondrion][GO:0005759:mitochondrial matrix][GO:0043565:sequence-specific DNA binding][GO:0005515:protein binding]…	-	-	-	-	-	-	-	-	-	-
ENSG00000159423	1	18871430	18902724	11489	-	ALDH4A1	99.224	94.3166	87.4319	77.4638	81.4835	76.95	5665.06	5247.09	4841.32	3982.03	4128.11	3933.92	4632.92	0.386294	1.59e-11	1.22e-09	UP	aldehyde dehydrogenase 4 family member A1 [Source:HGNC Symbol;Acc:HGNC:406]	[GO:0016491:oxidoreductase activity][GO:0003842:1-pyrroline-5-carboxylate dehydrogenase activity][GO:0010133:proline catabolic process to glutamate][GO:0016620:oxidoreductase activity, acting on the aldehyde or oxo group of donors, NAD or NADP as acceptor][GO:0005829:cytosol][GO:0005739:mitochondrion][GO:0005739:mitochondrion][GO:0005759:mitochondrial matrix][GO:0005515:protein binding][GO:004423…	[hsa00250:Alanine, aspartate and glutamate metabolism][hsa00330:Arginine and proline metabolism]	-	-	-	-	-	-	-	-	-
ENSG00000087086	19	48965309	48966879	871	+	FTL	12170.6	11190.4	10898.1	10235.7	9874.8	9434.98	166637	149296	144717	126182	119973	115672	137080	0.348326	1.65e-11	1.27e-09	UP	ferritin light chain [Source:HGNC Symbol;Acc:HGNC:3999]	[GO:0008199:ferric iron binding][GO:0006826:iron ion transport][GO:0006879:cellular iron ion homeostasis][GO:0016020:membrane][GO:0046872:metal ion binding][GO:0005515:protein binding][GO:0005737:cytoplasm][GO:0005506:iron ion binding][GO:0005576:extracellular region][GO:0042802:identical protein binding][GO:0055072:iron ion homeostasis][GO:0005829:cytosol][GO:0070062:extracellular exosome][GO:00…	[hsa04978:Mineral absorption]	-	-	-	-	-	-	-	-	-
ENSG00000140983	16	668105	674174	30365	+	RHOT2	20.4359	19.7711	19.1734	15.9306	15.4541	16.1904	1656.01	1561.15	1506.87	1162.3	1111.24	1174.78	1362.06	0.453497	1.74e-11	1.33e-09	UP	ras homolog family member T2 [Source:HGNC Symbol;Acc:HGNC:21169]	[GO:0005525:GTP binding][GO:0005509:calcium ion binding][GO:0003924:GTPase activity][GO:0007264:small GTPase mediated signal transduction][GO:0007005:mitochondrion organization][GO:0031307:integral component of mitochondrial outer membrane][GO:0016020:membrane][GO:0016020:membrane][GO:0016021:integral component of membrane][GO:0046872:metal ion binding][GO:0000166:nucleotide binding][GO:0016787:h…	-	-	-	-	-	-	-	-	-	-
ENSG00000064666	19	1026586	1039068	15832	+	CNN2	45.5399	45.3134	39.1233	34.5401	34.8572	34.0174	2605.76	2526.46	2171.12	1779.45	1769.82	1742.9	2099.25	0.462823	1.8e-11	1.37e-09	UP	calponin 2 [Source:HGNC Symbol;Acc:HGNC:2156]	[GO:0005515:protein binding][GO:0005856:cytoskeleton][GO:0003779:actin binding][GO:0007010:cytoskeleton organization][GO:0031032:actomyosin structure organization][GO:0016020:membrane][GO:0005925:focal adhesion][GO:0005576:extracellular region][GO:0005516:calmodulin binding][GO:0045296:cadherin binding][GO:0005856:cytoskeleton][GO:0005856:cytoskeleton][GO:0035580:specific granule lumen][GO:190472…	-	-	-	-	-	-	-	-	-	-
ENSG00000167470	19	1248553	1259143	12005	+	MIDN	22.1718	20.3365	18.8105	15.0769	15.5377	15.9977	1572.92	1405.81	1294.24	963.025	978.107	1016.24	1205.06	0.529625	1.86e-11	1.41e-09	UP	midnolin [Source:HGNC Symbol;Acc:HGNC:16298]	[GO:0005515:protein binding][GO:0005634:nucleus][GO:0005634:nucleus][GO:0005737:cytoplasm][GO:0005737:cytoplasm][GO:0005829:cytosol][GO:0005730:nucleolus][GO:0005515:protein binding][GO:0005634:nucleus][GO:0003674:molecular_function][GO:0008150:biological_process][GO:0019900:kinase binding][GO:0046676:negative regulation of insulin secretion][GO:0033132:negative regulation of glucokinase activity…	-	-	-	-	-	-	-	-	-	-
ENSG00000204386	6	31857659	31862905	19416	-	NEU1	112.243	97.7255	100.106	88.542	84.6039	85.9275	8506.24	7216.56	7357.75	6041.51	5689.35	5830.97	6773.73	0.393821	1.92e-11	1.45e-09	UP	neuraminidase 1 [Source:HGNC Symbol;Acc:HGNC:7758]	[GO:0004308:exo-alpha-sialidase activity][GO:0016020:membrane][GO:0016021:integral component of membrane][GO:0043231:intracellular membrane-bounded organelle][GO:0005886:plasma membrane][GO:0016787:hydrolase activity][GO:0005765:lysosomal membrane][GO:0006629:lipid metabolic process][GO:0016042:lipid catabolic process][GO:0005975:carbohydrate metabolic process][GO:0031410:cytoplasmic vesicle][GO:…	[hsa00511:Other glycan degradation][hsa00600:Sphingolipid metabolism][hsa04142:Lysosome]	-	-	-	-	-	-	-	-	-
ENSG00000070423	19	647526	663233	9178	-	RNF126	24.7544	26.629	24.4919	20.2859	20.4054	18.7168	1343.27	1408.03	1288.97	991.117	982.545	909.437	1153.89	0.484359	1.97e-11	1.49e-09	UP	ring finger protein 126 [Source:HGNC Symbol;Acc:HGNC:21151]	[GO:0016567:protein ubiquitination][GO:0061630:ubiquitin protein ligase activity][GO:0061630:ubiquitin protein ligase activity][GO:0005634:nucleus][GO:0005634:nucleus][GO:0005737:cytoplasm][GO:0005737:cytoplasm][GO:0046872:metal ion binding][GO:0016740:transferase activity][GO:0005654:nucleoplasm][GO:0005829:cytosol][GO:0016567:protein ubiquitination][GO:0005515:protein binding][GO:0005154:epider…	-	-	-	-	-	-	-	-	-	-
ENSG00000123384	12	57128483	57213361	31575	+	LRP1	45.7424	43.1938	42.2011	35.8761	38.15	39.6822	14998.7	13800.7	13420.4	10591.5	11100	11650.9	12593.7	0.340555	2.07e-11	1.56e-09	UP	LDL receptor related protein 1 [Source:HGNC Symbol;Acc:HGNC:6692]	[GO:0005515:protein binding][GO:0005509:calcium ion binding][GO:0016021:integral component of membrane][GO:0005515:protein binding][GO:0005509:calcium ion binding][GO:0005515:protein binding][GO:0044877:protein-containing complex binding][GO:0003723:RNA binding][GO:0005634:nucleus][GO:0005737:cytoplasm][GO:0016020:membrane][GO:0016021:integral component of membrane][GO:0046872:metal ion binding][…	[hsa05010:Alzheimer's disease][hsa05144:Malaria]	-	-	-	-	-	-	-	-	-
ENSG00000183779	8	37695782	37700019	3316	+	ZNF703	35.8871	38.9276	34.5862	27.6647	31.2399	27.4574	1870.66	1977.23	1748.5	1298.37	1444.97	1281.58	1603.55	0.473564	2.11e-11	1.58e-09	UP	zinc finger protein 703 [Source:HGNC Symbol;Acc:HGNC:25883]	[GO:0005634:nucleus][GO:0005634:nucleus][GO:0005737:cytoplasm][GO:0005737:cytoplasm][GO:0005737:cytoplasm][GO:0032991:protein-containing complex][GO:0046872:metal ion binding][GO:0045892:negative regulation of transcription, DNA-templated][GO:0006355:regulation of transcription, DNA-templated][GO:0005634:nucleus][GO:0051726:regulation of cell cycle][GO:0008284:positive regulation of cell populati…	-	-	-	-	-	-	-	-	-	-
ENSG00000164897	7	151081085	151083493	8426	-	TMUB1	38.8192	38.1931	37.0806	29.9543	29.9192	28.9691	1197.87	1148.39	1109.72	832.222	819.231	800.437	984.646	0.493404	2.17e-11	1.62e-09	UP	transmembrane and ubiquitin like domain containing 1 [Source:HGNC Symbol;Acc:HGNC:21709]	[GO:0005515:protein binding][GO:0030433:ubiquitin-dependent ERAD pathway][GO:0005634:nucleus][GO:0005737:cytoplasm][GO:0016020:membrane][GO:0016021:integral component of membrane][GO:0005886:plasma membrane][GO:0005768:endosome][GO:0005856:cytoskeleton][GO:0030054:cell junction][GO:0005730:nucleolus][GO:0005515:protein binding][GO:0045202:synapse][GO:0055037:recycling endosome][GO:0045211:postsyn…	-	-	-	-	-	-	-	-	-	-
ENSG00000065978	1	42682418	42703805	6049	+	YBX1	284.027	275.199	284.493	260.965	253.456	249.408	15158	14311.1	14725.2	12539.5	12002.7	11918.5	13442.5	0.277339	2.22e-11	1.65e-09	UP	Y-box binding protein 1 [Source:HGNC Symbol;Acc:HGNC:8014]	[GO:0003676:nucleic acid binding][GO:0005515:protein binding][GO:0003723:RNA binding][GO:0003723:RNA binding][GO:0003723:RNA binding][GO:0005634:nucleus][GO:0006397:mRNA processing][GO:0008380:RNA splicing][GO:0005737:cytoplasm][GO:0043231:intracellular membrane-bounded organelle][GO:0005829:cytosol][GO:0003677:DNA binding][GO:0003677:DNA binding][GO:0006355:regulation of transcription, DNA-templ…	-	-	-	-	-		15702969	DNA Binding; Transactivation	Human	Medium
ENSG00000006327	16	3018445	3022383	6061	+	TNFRSF12A	78.7523	73.8856	65.888	56.2399	59.144	50.7718	2229.56	2038.26	1809.12	1433.56	1485.8	1287.08	1713.9	0.527843	2.26e-11	1.67e-09	UP	TNF receptor superfamily member 12A [Source:HGNC Symbol;Acc:HGNC:18152]	[GO:0005886:plasma membrane][GO:0005515:protein binding][GO:0043065:positive regulation of apoptotic process][GO:0016020:membrane][GO:0016021:integral component of membrane][GO:0005886:plasma membrane][GO:0005515:protein binding][GO:0043065:positive regulation of apoptotic process][GO:0016020:membrane][GO:0016021:integral component of membrane][GO:0006915:apoptotic process][GO:0007155:cell adhesi…	[hsa04060:Cytokine-cytokine receptor interaction]	-	-	-	-	-	-	-	-	-
ENSG00000092621	1	119648411	119744218	45189	+	PHGDH	31.0766	30.5142	27.7841	25.507	25.0659	24.6063	4487.96	4293.99	3891.5	3316.6	3212.13	3181.93	3730.69	0.382903	2.37e-11	1.75e-09	UP	phosphoglycerate dehydrogenase [Source:HGNC Symbol;Acc:HGNC:8923]	[GO:0051287:NAD binding][GO:0016616:oxidoreductase activity, acting on the CH-OH group of donors, NAD or NADP as acceptor][GO:0006564:L-serine biosynthetic process][GO:0004617:phosphoglycerate dehydrogenase activity][GO:0016491:oxidoreductase activity][GO:0008652:cellular amino acid biosynthetic process][GO:0030060:L-malate dehydrogenase activity][GO:0022900:electron transport chain][GO:0005829:c…	[hsa00260:Glycine, serine and threonine metabolism]	-	-	-	-	-	-	-	-	-
ENSG00000227500	19	1905372	1926013	16494	+	SCAMP4	13.1159	13.3469	12.7477	10.3148	10.7597	10.2567	1400.97	1389.17	1320.6	991.995	1019.82	981.003	1183.93	0.456395	2.5e-11	1.84e-09	UP	secretory carrier membrane protein 4 [Source:HGNC Symbol;Acc:HGNC:30385]	[GO:0016021:integral component of membrane][GO:0015031:protein transport][GO:0016020:membrane][GO:0016021:integral component of membrane][GO:0015031:protein transport][GO:0016020:membrane][GO:0005515:protein binding][GO:0015031:protein transport][GO:0032588:trans-Golgi network membrane][GO:0055038:recycling endosome membrane][GO:0016021:integral component of membrane][GO:0015031:protein transport…	-	-	-	-	-	-	-	-	-	-
ENSG00000172336	7	100706121	100707486	1333	+	POP7	72.2843	63.9296	66.9316	49.0214	53.0143	43.704	1035.15	892.084	929.603	632.068	673.669	560.416	787.165	0.610972	2.59e-11	1.9e-09	UP	POP7 homolog, ribonuclease P/MRP subunit [Source:HGNC Symbol;Acc:HGNC:19949]	[GO:0006396:RNA processing][GO:0003676:nucleic acid binding][GO:0001682:tRNA 5'-leader removal][GO:0000172:ribonuclease MRP complex][GO:0005655:nucleolar ribonuclease P complex][GO:0003723:RNA binding][GO:0003723:RNA binding][GO:0005634:nucleus][GO:0005737:cytoplasm][GO:0043231:intracellular membrane-bounded organelle][GO:0005730:nucleolus][GO:0008033:tRNA processing][GO:0016787:hydrolase activit…	[hsa03008:Ribosome biogenesis in eukaryotes][hsa03013:RNA transport]	-	-	-	-	-	-	-	-	-
ENSG00000130309	19	17555649	17583162	22936	+	COLGALT1	52.4752	49.1457	47.4889	42.366	41.8165	42.8626	5038.43	4598	4422.2	3662.48	3562.72	3685.09	4161.49	0.365144	2.62e-11	1.92e-09	UP	collagen beta(1-O)galactosyltransferase 1 [Source:HGNC Symbol;Acc:HGNC:26182]	[GO:0016020:membrane][GO:0016740:transferase activity][GO:0005783:endoplasmic reticulum][GO:0016757:transferase activity, transferring glycosyl groups][GO:0005788:endoplasmic reticulum lumen][GO:0005788:endoplasmic reticulum lumen][GO:0005788:endoplasmic reticulum lumen][GO:0030199:collagen fibril organization][GO:0050211:procollagen galactosyltransferase activity][GO:0050211:procollagen galactos…	[hsa00310:Lysine degradation][hsa00514:Other types of O-glycan biosynthesis]	-	-	-	-	-	-	-	-	-
ENSG00000185896	13	113297239	113323672	8367	+	LAMP1	87.031	82.128	80.0685	73.4779	70.5805	72.3483	7854.22	7222.11	7008.05	5970.4	5652.07	5846.38	6592.21	0.337767	2.76e-11	2.02e-09	UP	lysosomal associated membrane protein 1 [Source:HGNC Symbol;Acc:HGNC:6499]	[GO:0016020:membrane][GO:0016020:membrane][GO:0016021:integral component of membrane][GO:0005886:plasma membrane][GO:0005886:plasma membrane][GO:0005768:endosome][GO:0005770:late endosome][GO:0005765:lysosomal membrane][GO:0005765:lysosomal membrane][GO:0010008:endosome membrane][GO:0010008:endosome membrane][GO:0005515:protein binding][GO:0005764:lysosome][GO:0005764:lysosome][GO:0031902:late en…	[hsa04140:Autophagy - animal][hsa04142:Lysosome][hsa04145:Phagosome][hsa05152:Tuberculosis]	-	-	-	-	-	-	-	-	-
ENSG00000149806	11	65120630	65122177	6206	-	FAU	67.6741	63.6871	76.7683	52.4894	50.3952	56.7959	1646.78	1510.11	1811.76	1150.01	1088.17	1237.54	1407.39	0.518389	2.84e-11	2.07e-09	UP	FAU ubiquitin like and ribosomal protein S30 fusion [Source:HGNC Symbol;Acc:HGNC:3597]	[GO:0003735:structural constituent of ribosome][GO:0006412:translation][GO:0005840:ribosome][GO:0005515:protein binding][GO:0003723:RNA binding][GO:0006412:translation][GO:0005615:extracellular space][GO:0003735:structural constituent of ribosome][GO:0022627:cytosolic small ribosomal subunit][GO:0022627:cytosolic small ribosomal subunit][GO:0050830:defense response to Gram-positive bacterium][GO:…	[hsa03010:Ribosome]	-	-	-	-	-	-	-	-	-
ENSG00000105669	19	18899514	18919387	9284	-	COPE	30.1055	27.5641	29.6279	23.3217	22.9515	21.9562	1360.58	1213.86	1298.63	948.979	920.415	888.518	1105.16	0.488856	2.9e-11	2.11e-09	UP	COPI coat complex subunit epsilon [Source:HGNC Symbol;Acc:HGNC:2234]	[GO:0005515:protein binding][GO:0005198:structural molecule activity][GO:0006890:retrograde vesicle-mediated transport, Golgi to endoplasmic reticulum][GO:0005737:cytoplasm][GO:0016020:membrane][GO:0015031:protein transport][GO:0005794:Golgi apparatus][GO:0005654:nucleoplasm][GO:0005794:Golgi apparatus][GO:0031410:cytoplasmic vesicle][GO:0000139:Golgi membrane][GO:0030663:COPI-coated vesicle memb…	-	-	-	-	-	-	-	-	-	-
ENSG00000074071	16	1771890	1773150	2751	-	MRPS34	62.1855	57.7113	61.1681	47.2009	42.5955	46.345	1067.46	965.314	1018.35	729.511	648.817	712.356	856.968	0.545752	2.98e-11	2.17e-09	UP	mitochondrial ribosomal protein S34 [Source:HGNC Symbol;Acc:HGNC:16618]	[GO:0003735:structural constituent of ribosome][GO:0005739:mitochondrion][GO:0005739:mitochondrion][GO:0003735:structural constituent of ribosome][GO:0005739:mitochondrion][GO:0005739:mitochondrion][GO:0005840:ribosome][GO:0003735:structural constituent of ribosome][GO:0032543:mitochondrial translation][GO:0032543:mitochondrial translation][GO:0032543:mitochondrial translation][GO:0005743:mitocho…	-	-	-	-	-	-	-	-	-	-
ENSG00000071082	2	101002229	101024032	10353	+	RPL31	186.835	194.512	208.751	177.555	178.401	177.357	15498.4	15722.4	16794.4	13261.1	13131.7	13173.6	14596.9	0.279509	3.09e-11	2.24e-09	UP	ribosomal protein L31 [Source:HGNC Symbol;Acc:HGNC:10334]	[GO:0003735:structural constituent of ribosome][GO:0006412:translation][GO:0005840:ribosome][GO:0003723:RNA binding][GO:0016020:membrane][GO:0006412:translation][GO:0002181:cytoplasmic translation][GO:0005925:focal adhesion][GO:0005515:protein binding][GO:0002181:cytoplasmic translation][GO:0003735:structural constituent of ribosome][GO:0005829:cytosol][GO:0070062:extracellular exosome][GO:000372…	[hsa03010:Ribosome]	-	-	-	-	-	-	-	-	-
ENSG00000141959	21	44300051	44327376	30029	+	PFKL	19.8376	19.485	18.8599	15.5238	16.2749	17.0182	2783.48	2664.05	2566.51	1961.17	2026.33	2138.17	2356.62	0.387815	3.14e-11	2.27e-09	UP	phosphofructokinase, liver type [Source:HGNC Symbol;Acc:HGNC:8876]	[GO:0003872:6-phosphofructokinase activity][GO:0006096:glycolytic process][GO:0005524:ATP binding][GO:0005737:cytoplasm][GO:0006002:fructose 6-phosphate metabolic process][GO:0016020:membrane][GO:0046872:metal ion binding][GO:0000166:nucleotide binding][GO:0005524:ATP binding][GO:0016301:kinase activity][GO:0016740:transferase activity][GO:0016310:phosphorylation][GO:0006096:glycolytic process][G…	[hsa00010:Glycolysis / Gluconeogenesis][hsa00030:Pentose phosphate pathway][hsa00051:Fructose and mannose metabolism][hsa00052:Galactose metabolism][hsa03018:RNA degradation][hsa04066:HIF-1 signaling pathway][hsa04152:AMPK signaling pathway][hsa04922:Glucagon signaling pathway][hsa05230:Central carbon metabolism in cancer]	-	-	-	-	-	-	-	-	-
ENSG00000189060	22	37805229	37807432	2204	+	H1-0	499.664	415.827	488.565	399.396	368.188	386.383	17311.4	14038.1	16416.5	12458.8	11319.2	11986.7	13921.8	0.417493	3.33e-11	2.39e-09	UP	H1.0 linker histone [Source:HGNC Symbol;Acc:HGNC:4714]	[GO:0003677:DNA binding][GO:0000786:nucleosome][GO:0006334:nucleosome assembly][GO:0003723:RNA binding][GO:0005634:nucleus][GO:0005634:nucleus][GO:0005794:Golgi apparatus][GO:0005654:nucleoplasm][GO:0031490:chromatin DNA binding][GO:0000785:chromatin][GO:0005694:chromosome][GO:0016604:nuclear body][GO:0015629:actin cytoskeleton][GO:0005515:protein binding][GO:0000122:negative regulation of transc…	-	-	-	-	-	-	-	-	-	-
ENSG00000204580	6	30876421	30900156	71721	+	DDR1	13.1502	13.3409	12.3894	10.9473	10.4006	10.0756	1885.66	1864.06	1723.02	1413.37	1323.37	1293.69	1583.86	0.43917	3.38e-11	2.41e-09	UP	discoidin domain receptor tyrosine kinase 1 [Source:HGNC Symbol;Acc:HGNC:2730]	[GO:0005887:integral component of plasma membrane][GO:0038062:protein tyrosine kinase collagen receptor activity][GO:0004714:transmembrane receptor protein tyrosine kinase activity][GO:0018108:peptidyl-tyrosine phosphorylation][GO:0038063:collagen-activated tyrosine kinase receptor signaling pathway][GO:0005524:ATP binding][GO:0016020:membrane][GO:0006468:protein phosphorylation][GO:0005887:integ…	-	-	-	-	-	-	-	-	-	-
ENSG00000169727	17	82050691	82057470	31702	+	GPS1	35.0516	31.7571	30.4526	26.4656	26.8296	26.3494	3385.88	2989.15	2852.95	2301.78	2299.71	2279.1	2684.76	0.422231	3.45e-11	2.46e-09	UP	G protein pathway suppressor 1 [Source:HGNC Symbol;Acc:HGNC:4549]	[GO:0008180:COP9 signalosome][GO:0000338:protein deneddylation][GO:0008180:COP9 signalosome][GO:0000338:protein deneddylation][GO:0005634:nucleus][GO:0005737:cytoplasm][GO:0008180:COP9 signalosome][GO:0000338:protein deneddylation][GO:0005634:nucleus][GO:0005737:cytoplasm][GO:0008180:COP9 signalosome][GO:0000338:protein deneddylation][GO:0008180:COP9 signalosome][GO:0000338:protein deneddylation]…	-	-	-	-	-	-	-	-	-	-
ENSG00000090273	1	26900238	26946871	4036	+	NUDC	108.34	107.995	98.2659	91.6883	88.1853	86.5426	4850.32	4711.18	4266.68	3695.84	3503.26	3469.29	4082.76	0.37304	3.56e-11	2.53e-09	UP	nuclear distribution C, dynein complex regulator [Source:HGNC Symbol;Acc:HGNC:8045]	[GO:0016020:membrane][GO:0016021:integral component of membrane][GO:0005829:cytosol][GO:0005737:cytoplasm][GO:0005634:nucleus][GO:0005737:cytoplasm][GO:0005829:cytosol][GO:0005856:cytoskeleton][GO:0051301:cell division][GO:0005874:microtubule][GO:0005515:protein binding][GO:0007049:cell cycle][GO:0005819:spindle][GO:0030496:midbody][GO:0030496:midbody][GO:0005737:cytoplasm][GO:0006457:protein fol…	-	-	-	-	-	-	-	-	-	-
ENSG00000099795	19	14566078	14572066	1064	-	NDUFB7	197.459	185.63	174.081	151.18	142.724	139.774	1660.63	1521.2	1419.88	1144.74	1065.09	1052.57	1310.69	0.493769	3.65e-11	2.59e-09	UP	NADH:ubiquinone oxidoreductase subunit B7 [Source:HGNC Symbol;Acc:HGNC:7702]	[GO:0005739:mitochondrion][GO:0016020:membrane][GO:0005739:mitochondrion][GO:0005743:mitochondrial inner membrane][GO:0005515:protein binding][GO:0005758:mitochondrial intermembrane space][GO:0005758:mitochondrial intermembrane space][GO:0070469:respirasome][GO:0008137:NADH dehydrogenase (ubiquinone) activity][GO:0032981:mitochondrial respiratory chain complex I assembly][GO:0005747:mitochondrial…	[hsa00190:Oxidative phosphorylation][hsa04932:Non-alcoholic fatty liver disease (NAFLD)][hsa05010:Alzheimer's disease][hsa05012:Parkinson's disease][hsa05016:Huntington's disease]	-	-	-	-	-	-	-	-	-
ENSG00000133243	19	1985438	2034881	13486	-	BTBD2	18.9284	18.97	17.6664	14.4246	15.4735	15.0536	1765.64	1724.25	1598.25	1211.46	1280.77	1257.36	1472.96	0.439187	3.69e-11	2.61e-09	UP	BTB domain containing 2 [Source:HGNC Symbol;Acc:HGNC:15504]	[GO:0005515:protein binding][GO:0005737:cytoplasm][GO:0005515:protein binding][GO:0000932:P-body][GO:0005829:cytosol][GO:0000932:P-body][GO:0022008:neurogenesis][GO:0005515:protein binding][GO:0005737:cytoplasm][GO:0005515:protein binding][GO:0005515:protein binding]	-	-	-	-	-	-	-	-	-	-
ENSG00000123143	19	14433053	14471867	17031	+	PKN1	63.821	57.7245	54.1415	48.9444	46.6738	47.6126	4637.98	4087.61	3815.94	3202.48	3009.77	3098.25	3642	0.428787	3.78e-11	2.66e-09	UP	protein kinase N1 [Source:HGNC Symbol;Acc:HGNC:9405]	[GO:0005524:ATP binding][GO:0007165:signal transduction][GO:0006468:protein phosphorylation][GO:0004674:protein serine/threonine kinase activity][GO:0004672:protein kinase activity][GO:0031267:small GTPase binding][GO:0005634:nucleus][GO:0005634:nucleus][GO:0005737:cytoplasm][GO:0005737:cytoplasm][GO:0016020:membrane][GO:0000166:nucleotide binding][GO:0004674:protein serine/threonine kinase activ…	[hsa04151:PI3K-Akt signaling pathway][hsa05132:Salmonella infection]	-	-	-	-	-	-	-	-	-
ENSG00000184897	3	129314771	129316286	1516	-	H1-10	79.7077	67.1817	71.926	56.8705	52.7601	58.2011	1899.51	1560.04	1662.39	1220.24	1115.68	1241.94	1449.97	0.517626	3.78e-11	2.66e-09	UP	H1.10 linker histone [Source:HGNC Symbol;Acc:HGNC:4722]	[GO:0003677:DNA binding][GO:0000786:nucleosome][GO:0006334:nucleosome assembly][GO:0003723:RNA binding][GO:0005634:nucleus][GO:0005654:nucleoplasm][GO:0005730:nucleolus][GO:0005694:chromosome][GO:0005634:nucleus][GO:0045296:cadherin binding][GO:0003690:double-stranded DNA binding][GO:0016584:nucleosome positioning][GO:0030261:chromosome condensation][GO:0031492:nucleosomal DNA binding][GO:0031936…	-	-	-	-	-	-	-	-	-	-
ENSG00000169813	10	43385617	43409186	16824	-	HNRNPF	116.276	118.472	116.321	106.598	105.605	101.116	5982.41	5939.46	5804.31	4938.03	4821.3	4658.39	5357.32	0.297315	3.79e-11	2.66e-09	UP	heterogeneous nuclear ribonucleoprotein F [Source:HGNC Symbol;Acc:HGNC:5039]	[GO:0003676:nucleic acid binding][GO:0003723:RNA binding][GO:0003723:RNA binding][GO:0005634:nucleus][GO:0005681:spliceosomal complex][GO:0006397:mRNA processing][GO:0008380:RNA splicing][GO:0016020:membrane][GO:0005654:nucleoplasm][GO:0005829:cytosol][GO:0005515:protein binding][GO:0005654:nucleoplasm][GO:0043484:regulation of RNA splicing][GO:0043484:regulation of RNA splicing][GO:0000398:mRNA …	-	-	-	-	-	-	-	-	-	-
ENSG00000168439	11	64185272	64204543	12722	+	STIP1	72.2796	69.3519	70.3459	62.9154	63.1055	60.3698	5227.68	4887.6	4934.45	4097.03	4050	3909.7	4517.74	0.319155	3.8e-11	2.66e-09	UP	stress induced phosphoprotein 1 [Source:HGNC Symbol;Acc:HGNC:11387]	[GO:0005515:protein binding][GO:0003723:RNA binding][GO:0005634:nucleus][GO:0005634:nucleus][GO:0005737:cytoplasm][GO:0032991:protein-containing complex][GO:0005515:protein binding][GO:0005829:cytosol][GO:0051879:Hsp90 protein binding][GO:0051879:Hsp90 protein binding][GO:0005794:Golgi apparatus][GO:0101031:chaperone complex][GO:0005515:protein binding][GO:0003723:RNA binding][GO:0005634:nucleus]…	[hsa05020:Prion diseases]	-	-	-	-	-	-	-	-	-
ENSG00000165280	9	35053928	35072668	82811	-	VCP	43.6366	42.3214	40.5582	36.2197	37.7085	37.2097	6888.31	6509.77	6209.36	5147.84	5281.96	5259.54	5882.8	0.321079	3.81e-11	2.66e-09	UP	valosin containing protein [Source:HGNC Symbol;Acc:HGNC:12666]	[GO:0005524:ATP binding][GO:0016787:hydrolase activity][GO:0016887:ATPase activity][GO:0005524:ATP binding][GO:0016787:hydrolase activity][GO:0016887:ATPase activity][GO:0000166:nucleotide binding][GO:0050794:regulation of cellular process][GO:0006914:autophagy][GO:0043229:intracellular organelle][GO:0008289:lipid binding][GO:0010494:cytoplasmic stress granule][GO:0005524:ATP binding][GO:0016787:…	[hsa04141:Protein processing in endoplasmic reticulum][hsa05134:Legionellosis]	-	-	-	-	-	-	-	-	-
ENSG00000160789	1	156082573	156140081	76649	+	LMNA	71.5458	66.9032	61.7592	56.1744	56.831	56.6117	9155.95	8342.76	7665.27	6472.55	6453.55	6487.17	7429.54	0.373732	3.93e-11	2.74e-09	UP	lamin A/C [Source:HGNC Symbol;Acc:HGNC:6636]	[GO:0005515:protein binding][GO:0005634:nucleus][GO:0005634:nucleus][GO:0005634:nucleus][GO:0016607:nuclear speck][GO:0016607:nuclear speck][GO:0005654:nucleoplasm][GO:0005829:cytosol][GO:0005635:nuclear envelope][GO:0005635:nuclear envelope][GO:0005635:nuclear envelope][GO:0005635:nuclear envelope][GO:0016604:nuclear body][GO:0007517:muscle organ development][GO:0031965:nuclear membrane][GO:0005…	[hsa04210:Apoptosis][hsa05410:Hypertrophic cardiomyopathy (HCM)][hsa05412:Arrhythmogenic right ventricular cardiomyopathy (ARVC)][hsa05414:Dilated cardiomyopathy]	Spitzoid tumour		NTRK1	yes	-	-	-	-	-
ENSG00000099804	19	531760	542092	6142	+	CDC34	53.1407	51.9379	49.9031	41.8526	41.7936	41.2579	1582.15	1506.78	1440.97	1121.92	1104.14	1099.91	1309.31	0.444185	3.94e-11	2.74e-09	UP	cell division cycle 34, ubiqiutin conjugating enzyme [Source:HGNC Symbol;Acc:HGNC:1734]	[GO:0005634:nucleus][GO:0005634:nucleus][GO:0005737:cytoplasm][GO:0016607:nuclear speck][GO:0000166:nucleotide binding][GO:0005524:ATP binding][GO:0016740:transferase activity][GO:0005829:cytosol][GO:0016567:protein ubiquitination][GO:0016567:protein ubiquitination][GO:0016567:protein ubiquitination][GO:0019787:ubiquitin-like protein transferase activity][GO:0032446:protein modification by small …	[hsa04120:Ubiquitin mediated proteolysis][hsa05168:Herpes simplex infection]	-	-	-	-	-	-	-	-	-
ENSG00000105699	19	35248330	35267964	19629	+	LSR	47.2045	45.907	43.9751	34.6076	37.1836	39.2981	2163.78	2050.46	1954.98	1428.3	1512.43	1612.98	1787.15	0.438353	3.95e-11	2.74e-09	UP	lipolysis stimulated lipoprotein receptor [Source:HGNC Symbol;Acc:HGNC:29572]	[GO:0016020:membrane][GO:0016021:integral component of membrane][GO:0005886:plasma membrane][GO:0034361:very-low-density lipoprotein particle][GO:0034362:low-density lipoprotein particle][GO:0042627:chylomicron][GO:0005886:plasma membrane][GO:0016020:membrane][GO:0070062:extracellular exosome][GO:0035633:maintenance of permeability of blood-brain barrier][GO:0001889:liver development][GO:0060856:…	-	-	-	-	-	-	-	-	-	-
ENSG00000197956	1	153534599	153536244	2570	-	S100A6	212.148	185.011	193.551	167.169	155.113	156.925	3238.16	2751.7	2865.25	2297.39	2100.89	2144.77	2566.36	0.435685	4.17e-11	2.88e-09	UP	S100 calcium binding protein A6 [Source:HGNC Symbol;Acc:HGNC:10496]	[GO:0005509:calcium ion binding][GO:0005634:nucleus][GO:0005634:nucleus][GO:0005737:cytoplasm][GO:0005737:cytoplasm][GO:0005737:cytoplasm][GO:0016020:membrane][GO:0046872:metal ion binding][GO:0005829:cytosol][GO:0005886:plasma membrane][GO:0034220:ion transmembrane transport][GO:0005886:plasma membrane][GO:0005509:calcium ion binding][GO:0005509:calcium ion binding][GO:0005635:nuclear envelope][…	-	-	-	-	-	-	-	-	-	-
ENSG00000168268	3	52524385	52535054	16369	-	NT5DC2	54.719	51.7585	46.6076	42.4448	41.1434	41.6612	4127.91	3804.67	3410.01	2882.93	2754.14	2814.19	3298.98	0.423319	4.19e-11	2.89e-09	UP	5'-nucleotidase domain containing 2 [Source:HGNC Symbol;Acc:HGNC:25717]	[GO:0046872:metal ion binding][GO:0016787:hydrolase activity][GO:0046872:metal ion binding][GO:0016787:hydrolase activity][GO:0016311:dephosphorylation][GO:0008253:5'-nucleotidase activity][GO:0046872:metal ion binding][GO:0016787:hydrolase activity][GO:0016311:dephosphorylation][GO:0008253:5'-nucleotidase activity][GO:0046872:metal ion binding][GO:0016787:hydrolase activity][GO:0016311:dephospho…	-	-	-	-	-	-	-	-	-	-
ENSG00000188807	1	9588911	9614877	12560	+	TMEM201	6.93007	6.60977	6.10086	4.79786	4.63948	3.85445	760.495	706.788	649.316	474.051	451.775	378.749	570.196	0.692485	4.31e-11	2.96e-09	UP	transmembrane protein 201 [Source:HGNC Symbol;Acc:HGNC:33719]	[GO:0005639:integral component of nuclear inner membrane][GO:0005634:nucleus][GO:0005737:cytoplasm][GO:0016020:membrane][GO:0016021:integral component of membrane][GO:0005856:cytoskeleton][GO:0005635:nuclear envelope][GO:0005515:protein binding][GO:0005637:nuclear inner membrane][GO:0000922:spindle pole][GO:0051015:actin filament binding][GO:0032541:cortical endoplasmic reticulum][GO:0006998:nucl…	-	-	-	-	-	-	-	-	-	-
ENSG00000196642	9	136807943	136841187	27692	+	RABL6	19.655	19.1592	18.5897	16.5759	16.1985	16.3005	3144.69	2986.93	2884.58	2387.81	2299.71	2335.25	2673.16	0.35955	4.78e-11	3.27e-09	UP	RAB, member RAS oncogene family like 6 [Source:HGNC Symbol;Acc:HGNC:24703]	[GO:0005525:GTP binding][GO:0005634:nucleus][GO:0005737:cytoplasm][GO:0000166:nucleotide binding][GO:0005829:cytosol][GO:0005813:centrosome][GO:0005515:protein binding][GO:0005634:nucleus][GO:0005829:cytosol][GO:0005525:GTP binding][GO:0005634:nucleus][GO:0005737:cytoplasm][GO:0005525:GTP binding][GO:0005525:GTP binding][GO:0005634:nucleus][GO:0005737:cytoplasm][GO:0000166:nucleotide binding][GO:…	-	-	-	-	-	-	-	-	-	-
ENSG00000119777	2	27032910	27041694	19452	+	TMEM214	33.4087	32.1683	31.0642	26.6727	27.9204	26.0045	2578.07	2418.83	2324.89	1853.19	1911.84	1796.85	2147.28	0.394943	4.83e-11	3.3e-09	UP	transmembrane protein 214 [Source:HGNC Symbol;Acc:HGNC:25983]	[GO:0016020:membrane][GO:0016021:integral component of membrane][GO:0005783:endoplasmic reticulum][GO:0005789:endoplasmic reticulum membrane][GO:0016020:membrane][GO:0016021:integral component of membrane][GO:0005794:Golgi apparatus][GO:0005783:endoplasmic reticulum][GO:0005783:endoplasmic reticulum][GO:0005789:endoplasmic reticulum membrane][GO:0005829:cytosol][GO:0006915:apoptotic process][GO:0…	-	-	-	-	-	-	-	-	-	-
ENSG00000002586	X	2691187	2741309	12218	+	CD99	64.3152	58.138	60.8351	52.5648	46.5641	52.233	4911.48	4326.16	4505.67	3614.2	3155.33	3571.69	4014.09	0.410415	4.92e-11	3.35e-09	UP	CD99 molecule (Xg blood group) [Source:HGNC Symbol;Acc:HGNC:7082]	[GO:0016020:membrane][GO:0016021:integral component of membrane][GO:0007155:cell adhesion][GO:0005925:focal adhesion][GO:0005886:plasma membrane][GO:0005887:integral component of plasma membrane][GO:0005515:protein binding][GO:0005887:integral component of plasma membrane][GO:0005737:cytoplasm][GO:0034109:homotypic cell-cell adhesion][GO:0072683:T cell extravasation][GO:2000391:positive regulatio…	[hsa04514:Cell adhesion molecules (CAMs)][hsa04670:Leukocyte transendothelial migration]	-	-	-	-	-	-	-	-	-
ENSG00000167363	17	82735615	82751196	5607	+	FN3K	23.4169	22.1605	21.9185	18.1333	17.4732	17.8043	1410.21	1300.4	1280.18	983.216	933.728	960.084	1144.64	0.470938	4.97e-11	3.37e-09	UP	fructosamine 3 kinase [Source:HGNC Symbol;Acc:HGNC:24822]	[GO:0000166:nucleotide binding][GO:0005524:ATP binding][GO:0016301:kinase activity][GO:0016740:transferase activity][GO:0016310:phosphorylation][GO:0102193:protein-ribulosamine 3-kinase activity][GO:0005829:cytosol][GO:0005575:cellular_component][GO:0030855:epithelial cell differentiation][GO:0016301:kinase activity][GO:0043687:post-translational protein modification][GO:0016301:kinase activity][…	-	-	-	-	-	-	-	-	-	-
ENSG00000183010	17	81932384	81942412	18775	-	PYCR1	102.894	93.8979	91.8398	82.0562	80.2775	80.9581	4667.99	4150.85	4040.87	3351.71	3231.66	3288.73	3788.64	0.380602	5.07e-11	3.43e-09	UP	pyrroline-5-carboxylate reductase 1 [Source:HGNC Symbol;Acc:HGNC:9721]	[GO:0004735:pyrroline-5-carboxylate reductase activity][GO:0006561:proline biosynthetic process][GO:0016491:oxidoreductase activity][GO:0005739:mitochondrion][GO:0005739:mitochondrion][GO:0005515:protein binding][GO:0008652:cellular amino acid biosynthetic process][GO:0004735:pyrroline-5-carboxylate reductase activity][GO:0006561:proline biosynthetic process][GO:0055129:L-proline biosynthetic pro…	[hsa00330:Arginine and proline metabolism]	-	-	-	-	-	-	-	-	-
ENSG00000104897	19	2236824	2248655	5604	+	SF3A2	23.392	22.4842	21.6482	16.2512	18.1086	16.289	1025.92	960.876	920.816	641.724	704.734	639.689	815.626	0.54745	5.17e-11	3.49e-09	UP	splicing factor 3a subunit 2 [Source:HGNC Symbol;Acc:HGNC:10766]	[GO:0008270:zinc ion binding][GO:0005634:nucleus][GO:0003676:nucleic acid binding][GO:0003723:RNA binding][GO:0005634:nucleus][GO:0005681:spliceosomal complex][GO:0006397:mRNA processing][GO:0008380:RNA splicing][GO:0046872:metal ion binding][GO:0005515:protein binding][GO:0000398:mRNA splicing, via spliceosome][GO:0000398:mRNA splicing, via spliceosome][GO:0071013:catalytic step 2 spliceosome][G…	[hsa03040:Spliceosome]	-	-	-	-	-	-	-	-	-
ENSG00000011304	19	797075	812327	44742	+	PTBP1	71.3822	72.1584	67.1799	60.8794	64.1725	61.5906	8439.31	8312.8	7703.05	6480.45	6732.25	6520.2	7364.68	0.308925	5.39e-11	3.63e-09	UP	polypyrimidine tract binding protein 1 [Source:HGNC Symbol;Acc:HGNC:9583]	[GO:0005634:nucleus][GO:0003723:RNA binding][GO:0003676:nucleic acid binding][GO:0006397:mRNA processing][GO:0008380:RNA splicing][GO:0043484:regulation of RNA splicing][GO:0005634:nucleus][GO:0003723:RNA binding][GO:0003676:nucleic acid binding][GO:0006397:mRNA processing][GO:0043484:regulation of RNA splicing][GO:0003723:RNA binding][GO:0005634:nucleus][GO:0003676:nucleic acid binding][GO:00063…	-	-	-	-	-	-	-	-	-	-
ENSG00000137161	6	42929480	42939294	1431	+	CNPY3	85.1605	81.3975	83.5685	67.097	71.2793	68.7096	1915.66	1784.17	1823.18	1358.95	1422.78	1383.97	1614.79	0.406451	5.9e-11	3.96e-09	UP	canopy FGF signaling regulator 3 [Source:HGNC Symbol;Acc:HGNC:11968]	[GO:0005783:endoplasmic reticulum][GO:0005515:protein binding][GO:0002376:immune system process][GO:0045087:innate immune response][GO:0005102:signaling receptor binding][GO:0005788:endoplasmic reticulum lumen][GO:0005102:signaling receptor binding]	-	-	-	-	-	-	-	-	-	-
ENSG00000173272	2	131464900	131492743	5700	-	MZT2A	49.6093	46.4755	43.9607	39.3683	38.3538	38.322	3172.39	2895.94	2726.43	2266.66	2176.33	2194.32	2572.01	0.404684	5.94e-11	3.97e-09	UP	mitotic spindle organizing protein 2A [Source:HGNC Symbol;Acc:HGNC:33187]	[GO:0005737:cytoplasm][GO:0005856:cytoskeleton][GO:0005815:microtubule organizing center][GO:0005819:spindle][GO:0005737:cytoplasm][GO:0005654:nucleoplasm][GO:0005829:cytosol][GO:0005856:cytoskeleton][GO:0005813:centrosome][GO:0005515:protein binding][GO:0005815:microtubule organizing center][GO:0005819:spindle][GO:0005819:spindle][GO:0005813:centrosome][GO:0005813:centrosome][GO:0005819:spindle]…	-	-	-	-	-	-	-	-	-	-
ENSG00000126247	19	36139953	36150353	15508	+	CAPNS1	84.8506	79.6815	73.6575	66.1874	67.7363	62.6018	4134.83	3783.59	3481.18	2904	2929	2731.61	3327.37	0.410925	6.12e-11	4.08e-09	UP	calpain small subunit 1 [Source:HGNC Symbol;Acc:HGNC:1481]	[GO:0005509:calcium ion binding][GO:0005737:cytoplasm][GO:0016020:membrane][GO:0046872:metal ion binding][GO:0005886:plasma membrane][GO:0005509:calcium ion binding][GO:0005737:cytoplasm][GO:0016020:membrane][GO:0046872:metal ion binding][GO:0005886:plasma membrane][GO:0005509:calcium ion binding][GO:0005737:cytoplasm][GO:0016020:membrane][GO:0046872:metal ion binding][GO:0005886:plasma membrane]…	-	-	-	-	-	-	-	-	-	-
ENSG00000160213	21	43772511	43776330	9799	-	CSTB	11.2617	11.188	11.8734	8.37834	8.24539	8.25208	676.252	654.639	691.491	452.982	439.349	443.708	559.737	0.598673	6.42e-11	4.27e-09	UP	cystatin B [Source:HGNC Symbol;Acc:HGNC:2482]	[GO:0004866:endopeptidase inhibitor activity][GO:0010951:negative regulation of endopeptidase activity][GO:0004869:cysteine-type endopeptidase inhibitor activity][GO:0004866:endopeptidase inhibitor activity][GO:0010951:negative regulation of endopeptidase activity][GO:0043086:negative regulation of catalytic activity][GO:0004857:enzyme inhibitor activity][GO:0004869:cysteine-type endopeptidase in…	-	-	-	-	-	-	-	-	-	-
ENSG00000172354	7	100673567	100679174	16062	+	GNB2	68.1765	64.7688	58.4456	52.8094	52.0016	49.5126	2885.04	2670.7	2398.69	2012.08	1952.66	1876.13	2299.22	0.44354	6.53e-11	4.34e-09	UP	G protein subunit beta 2 [Source:HGNC Symbol;Acc:HGNC:4398]	[GO:0005515:protein binding][GO:0007165:signal transduction][GO:0006457:protein folding][GO:0005515:protein binding][GO:0007165:signal transduction][GO:0005737:cytoplasm][GO:0016020:membrane][GO:0005765:lysosomal membrane][GO:0005925:focal adhesion][GO:0005615:extracellular space][GO:0005515:protein binding][GO:0048471:perinuclear region of cytoplasm][GO:0048471:perinuclear region of cytoplasm][G…	[hsa04014:Ras signaling pathway][hsa04062:Chemokine signaling pathway][hsa04151:PI3K-Akt signaling pathway][hsa04713:Circadian entrainment][hsa04723:Retrograde endocannabinoid signaling][hsa04724:Glutamatergic synapse][hsa04725:Cholinergic synapse][hsa04726:Serotonergic synapse][hsa04727:GABAergic synapse][hsa04728:Dopaminergic synapse][hsa05032:Morphine addiction][hsa05034:Alcoholism][hsa05200:P…	-	-	-	-	-	-	-	-	-
ENSG00000169174	1	55039447	55064852	13402	+	PCSK9	27.0332	27.0928	24.946	20.983	22.2057	22.3938	2426.89	2370.01	2172	1696.05	1768.94	1800.16	2039.01	0.403708	6.98e-11	4.62e-09	UP	proprotein convertase subtilisin/kexin type 9 [Source:HGNC Symbol;Acc:HGNC:20001]	[GO:0006508:proteolysis][GO:0008236:serine-type peptidase activity][GO:0004252:serine-type endopeptidase activity][GO:0005515:protein binding][GO:0003723:RNA binding][GO:0005737:cytoplasm][GO:0005737:cytoplasm][GO:0005783:endoplasmic reticulum][GO:0005783:endoplasmic reticulum][GO:0005794:Golgi apparatus][GO:0005794:Golgi apparatus][GO:0008233:peptidase activity][GO:0016787:hydrolase activity][GO…	-	-	-	-	-	-	-	-	-	-
ENSG00000013275	19	39971165	39981764	7821	+	PSMC4	74.564	74.9091	67.8476	58.9852	62.4583	60.3066	2988.9	2925.9	2637.68	2128.84	2221.6	2164.59	2511.25	0.391236	7.12e-11	4.71e-09	UP	proteasome 26S subunit, ATPase 4 [Source:HGNC Symbol;Acc:HGNC:9551]	[GO:0005524:ATP binding][GO:0005737:cytoplasm][GO:0016887:ATPase activity][GO:0030163:protein catabolic process][GO:0036402:proteasome-activating ATPase activity][GO:0005634:nucleus][GO:0005634:nucleus][GO:0016020:membrane][GO:0000166:nucleotide binding][GO:0005654:nucleoplasm][GO:0005829:cytosol][GO:0005515:protein binding][GO:0043229:intracellular organelle][GO:0000502:proteasome complex][GO:00…	[hsa03050:Proteasome][hsa05169:Epstein-Barr virus infection]	-	-	-	-	-	-	-	-	-
ENSG00000177830	11	867859	915058	26400	-	CHID1	20.0552	18.9373	18.4113	15.4746	15.6139	15.1946	1689.48	1554.49	1504.23	1173.71	1167.16	1146.16	1372.54	0.44366	7.47e-11	4.92e-09	UP	chitinase domain containing 1 [Source:HGNC Symbol;Acc:HGNC:28474]	[GO:0005975:carbohydrate metabolic process][GO:0008061:chitin binding][GO:0005634:nucleus][GO:0016020:membrane][GO:0005770:late endosome][GO:0005576:extracellular region][GO:0005615:extracellular space][GO:0005764:lysosome][GO:0005764:lysosome][GO:0005802:trans-Golgi network][GO:0002376:immune system process][GO:0045087:innate immune response][GO:0005576:extracellular region][GO:0005515:protein b…	-	-	-	-	-	-	-	-	-	-
ENSG00000175334	11	66002228	66004149	5293	+	BANF1	128.177	133.835	119.386	100.543	110.631	106.612	3014.29	3066.82	2722.91	2128.84	2308.58	2244.97	2581.07	0.396843	7.69e-11	5.05e-09	UP	BAF nuclear assembly factor 1 [Source:HGNC Symbol;Acc:HGNC:17397]	[GO:0003677:DNA binding][GO:0005634:nucleus][GO:0005634:nucleus][GO:0005634:nucleus][GO:0005737:cytoplasm][GO:0005737:cytoplasm][GO:0005654:nucleoplasm][GO:0005829:cytosol][GO:0005635:nuclear envelope][GO:0005694:chromosome][GO:0042803:protein homodimerization activity][GO:0005515:protein binding][GO:0019899:enzyme binding][GO:0042802:identical protein binding][GO:0005654:nucleoplasm][GO:0003677:…	-	-	-	-	-	-	-	-	-	-
ENSG00000164889	7	151057210	151076526	30317	+	SLC4A2	16.1469	15.1765	15.4015	12.3396	13.3062	12.6992	1921.43	1759.76	1777.49	1322.07	1405.03	1353.15	1589.82	0.419095	7.79e-11	5.1e-09	UP	solute carrier family 4 member 2 [Source:HGNC Symbol;Acc:HGNC:11028]	[GO:0016020:membrane][GO:0005452:inorganic anion exchanger activity][GO:0006820:anion transport][GO:0015698:inorganic anion transport][GO:0016021:integral component of membrane][GO:0016020:membrane][GO:0005452:inorganic anion exchanger activity][GO:0006820:anion transport][GO:0008509:anion transmembrane transporter activity][GO:0016020:membrane][GO:0006811:ion transport][GO:0005925:focal adhesion…	[hsa04970:Salivary secretion][hsa04971:Gastric acid secretion][hsa04972:Pancreatic secretion][hsa04976:Bile secretion]	-	-	-	-	-	-	-	-	-
ENSG00000179262	19	12945855	12953642	14250	+	RAD23A	44.7911	43.0872	42.9468	35.8225	35.6004	36.3617	1793.34	1680.98	1667.66	1291.35	1264.79	1303.6	1500.29	0.413336	7.88e-11	5.15e-09	UP	RAD23 homolog A, nucleotide excision repair protein [Source:HGNC Symbol;Acc:HGNC:9812]	[GO:0005634:nucleus][GO:0006281:DNA repair][GO:0006974:cellular response to DNA damage stimulus][GO:0003684:damaged DNA binding][GO:0033554:cellular response to stress][GO:0000502:proteasome complex][GO:0032434:regulation of proteasomal ubiquitin-dependent protein catabolic process][GO:0006289:nucleotide-excision repair][GO:0043161:proteasome-mediated ubiquitin-dependent protein catabolic process…	[hsa03420:Nucleotide excision repair][hsa04141:Protein processing in endoplasmic reticulum]	-	-	-	-	-	-	-	-	-
ENSG00000105329	19	41301587	41353922	6065	-	TGFB1	28.2269	26.343	25.9909	20.8843	21.6003	21.4484	1448.29	1317.04	1293.36	964.781	983.433	985.407	1165.39	0.467239	7.95e-11	5.19e-09	UP	transforming growth factor beta 1 [Source:HGNC Symbol;Acc:HGNC:11766]	[GO:0008083:growth factor activity][GO:0005615:extracellular space][GO:0005160:transforming growth factor beta receptor binding][GO:0005576:extracellular region][GO:0071902:positive regulation of protein serine/threonine kinase activity][GO:0051781:positive regulation of cell division][GO:0042802:identical protein binding][GO:0043539:protein serine/threonine kinase activator activity][GO:0044877:…	[hsa04010:MAPK signaling pathway][hsa04060:Cytokine-cytokine receptor interaction][hsa04068:FoxO signaling pathway][hsa04110:Cell cycle][hsa04144:Endocytosis][hsa04350:TGF-beta signaling pathway][hsa04380:Osteoclast differentiation][hsa04390:Hippo signaling pathway][hsa04659:Th17 cell differentiation][hsa04672:Intestinal immune network for IgA production][hsa04932:Non-alcoholic fatty liver diseas…	-	-	-	-	-	-	-	-	-
ENSG00000168528	1	31409565	31434680	11722	+	SERINC2	33.6013	32.6935	31.721	27.2935	27.0045	26.0811	1823.34	1728.69	1669.42	1333.49	1300.3	1267.27	1520.42	0.41881	7.98e-11	5.2e-09	UP	serine incorporator 2 [Source:HGNC Symbol;Acc:HGNC:23231]	[GO:0016020:membrane][GO:0006665:sphingolipid metabolic process][GO:0006658:phosphatidylserine metabolic process][GO:0016021:integral component of membrane][GO:0016020:membrane][GO:0070062:extracellular exosome][GO:0016020:membrane][GO:0006665:sphingolipid metabolic process][GO:0006658:phosphatidylserine metabolic process][GO:0016021:integral component of membrane][GO:0016020:membrane][GO:0070062…	-	-	-	-	-	-	-	-	-	-
ENSG00000130811	19	10115014	10119918	11443	-	EIF3G	48.8785	47.7935	46.4162	40.8705	40.3781	40.6012	2680.78	2554.2	2468.98	2018.23	1965.09	1993.94	2280.2	0.365206	8.58e-11	5.56e-09	UP	eukaryotic translation initiation factor 3 subunit G [Source:HGNC Symbol;Acc:HGNC:3274]	[GO:0005737:cytoplasm][GO:0003743:translation initiation factor activity][GO:0003676:nucleic acid binding][GO:0005852:eukaryotic translation initiation factor 3 complex][GO:0003723:RNA binding][GO:0003723:RNA binding][GO:0003723:RNA binding][GO:0005737:cytoplasm][GO:0003743:translation initiation factor activity][GO:0003743:translation initiation factor activity][GO:0001732:formation of cytoplasm…	[hsa03013:RNA transport]	-	-	-	-	-	-	-	-	-
ENSG00000168056	11	65538559	65558930	55479	-	LTBP3	10.2017	10.5441	10.0847	8.37167	8.2901	8.86696	1847.58	1860.73	1771.34	1365.09	1332.25	1437.92	1602.48	0.406482	8.84e-11	5.72e-09	UP	latent transforming growth factor beta binding protein 3 [Source:HGNC Symbol;Acc:HGNC:6716]	[GO:0005509:calcium ion binding][GO:0005576:extracellular region][GO:0019838:growth factor binding][GO:0005576:extracellular region][GO:0005515:protein binding][GO:0070062:extracellular exosome][GO:0062023:collagen-containing extracellular matrix][GO:0005576:extracellular region][GO:2000741:positive regulation of mesenchymal stem cell differentiation][GO:0050431:transforming growth factor beta bi…	-	-	-	-	-	-	-	-	-	-
ENSG00000187678	5	142310427	142326455	16865	-	SPRY4	4.55818	3.66885	4.47517	2.81978	2.52389	2.48206	469.684	368.373	447.229	261.606	230.769	229.011	334.445	0.832172	9.89e-11	6.37e-09	UP	sprouty RTK signaling antagonist 4 [Source:HGNC Symbol;Acc:HGNC:15533]	[GO:0016020:membrane][GO:0007275:multicellular organism development][GO:0009966:regulation of signal transduction][GO:0070373:negative regulation of ERK1 and ERK2 cascade][GO:0048523:negative regulation of cellular process][GO:0016020:membrane][GO:0007275:multicellular organism development][GO:0009966:regulation of signal transduction][GO:0070373:negative regulation of ERK1 and ERK2 cascade][GO:0…	-	-	-	-	-	-	-	-	-	-
ENSG00000180879	X	153793516	153798499	12376	+	SSR4	30.5778	27.9022	26.3915	22.4918	22.809	22.7772	2193.78	1950.6	1836.36	1452.88	1452.07	1463.25	1724.82	0.45179	1.05e-10	6.77e-09	UP	signal sequence receptor subunit 4 [Source:HGNC Symbol;Acc:HGNC:11326]	[GO:0016021:integral component of membrane][GO:0005783:endoplasmic reticulum][GO:0016020:membrane][GO:0005783:endoplasmic reticulum][GO:0005789:endoplasmic reticulum membrane][GO:0070062:extracellular exosome][GO:0012505:endomembrane system][GO:0005784:Sec61 translocon complex][GO:0016021:integral component of membrane][GO:0005783:endoplasmic reticulum][GO:0016020:membrane][GO:0005783:endoplasmic…	[hsa04141:Protein processing in endoplasmic reticulum]	-	-	-	-	-	-	-	-	-
ENSG00000138080	2	27078615	27086403	5321	+	EMILIN1	29.8538	28.5484	27.9822	23.3013	24.1326	23.5964	1832.57	1707.61	1665.9	1287.84	1314.5	1296.99	1517.57	0.415808	1.1e-10	7.04e-09	UP	elastin microfibril interfacer 1 [Source:HGNC Symbol;Acc:HGNC:19880]	[GO:0005515:protein binding][GO:0010628:positive regulation of gene expression][GO:0007155:cell adhesion][GO:0005576:extracellular region][GO:0005581:collagen trimer][GO:0005615:extracellular space][GO:0005515:protein binding][GO:0005576:extracellular region][GO:0042802:identical protein binding][GO:0070062:extracellular exosome][GO:0062023:collagen-containing extracellular matrix][GO:0062023:col…	-	-	-	-	-	-	-	-	-	-
ENSG00000119938	10	91628442	91633071	2541	-	PPP1R3C	6.12493	6.0436	5.76094	3.34416	3.13022	3.17069	244.651	235.226	223.175	120.268	110.947	113.404	174.612	1.02632	1.12e-10	7.15e-09	UP	protein phosphatase 1 regulatory subunit 3C [Source:HGNC Symbol;Acc:HGNC:9293]	[GO:0005515:protein binding][GO:0005975:carbohydrate metabolic process][GO:0005977:glycogen metabolic process][GO:0005977:glycogen metabolic process][GO:0006470:protein dephosphorylation][GO:0005515:protein binding][GO:0005978:glycogen biosynthetic process][GO:0005829:cytosol][GO:0008157:protein phosphatase 1 binding][GO:2001069:glycogen binding][GO:0005979:regulation of glycogen biosynthetic pro…	[hsa04910:Insulin signaling pathway][hsa04931:Insulin resistance]	-	-	-	-	-	-	-	-	-
ENSG00000033100	7	151232483	151240979	27230	+	CHPF2	11.1621	11.3595	10.1375	8.33309	8.52919	8.25783	1140.17	1130.64	1004.29	766.382	773.077	755.295	928.308	0.510744	1.15e-10	7.34e-09	UP	chondroitin polymerizing factor 2 [Source:HGNC Symbol;Acc:HGNC:29270]	[GO:0008376:acetylgalactosaminyltransferase activity][GO:0032580:Golgi cisterna membrane][GO:0016020:membrane][GO:0016020:membrane][GO:0016021:integral component of membrane][GO:0016740:transferase activity][GO:0005794:Golgi apparatus][GO:0000139:Golgi membrane][GO:0008376:acetylgalactosaminyltransferase activity][GO:0047238:glucuronosyl-N-acetylgalactosaminyl-proteoglycan 4-beta-N-acetylgalactos…	[hsa00532:Glycosaminoglycan biosynthesis - chondroitin sulfate / dermatan sulfate]	-	-	-	-	-	-	-	-	-
ENSG00000100304	22	43166622	43187134	7361	-	TTLL12	29.87	28.4079	27.0146	21.4937	24.0045	23.6709	2170.7	2011.63	1904.02	1406.35	1547.93	1540.32	1763.49	0.436735	1.38e-10	8.73e-09	UP	tubulin tyrosine ligase like 12 [Source:HGNC Symbol;Acc:HGNC:28974]	[GO:0006464:cellular protein modification process][GO:0005634:nucleus][GO:0005737:cytoplasm][GO:0005737:cytoplasm][GO:0000166:nucleotide binding][GO:0005524:ATP binding][GO:0005856:cytoskeleton][GO:0016874:ligase activity][GO:0005515:protein binding][GO:0002376:immune system process][GO:0045087:innate immune response][GO:0005815:microtubule organizing center][GO:0005819:spindle][GO:0030496:midbod…	-	-	-	-	-	-	-	-	-	-
ENSG00000105379	19	51345169	51366388	8444	-	ETFB	17.1326	15.5001	19.2343	13.6636	12.0386	13.7512	1749.49	1542.28	1904.9	1256.23	1090.83	1257.36	1466.85	0.529882	1.38e-10	8.77e-09	UP	electron transfer flavoprotein subunit beta [Source:HGNC Symbol;Acc:HGNC:3482]	[GO:0009055:electron transfer activity][GO:0005739:mitochondrion][GO:0005739:mitochondrion][GO:0005759:mitochondrial matrix][GO:0005759:mitochondrial matrix][GO:0005515:protein binding][GO:0022900:electron transport chain][GO:0005759:mitochondrial matrix][GO:0009055:electron transfer activity][GO:0009055:electron transfer activity][GO:0009055:electron transfer activity][GO:0033539:fatty acid beta…	-	-	-	-	-	-	-	-	-	-
ENSG00000166851	16	23677656	23690367	10858	+	PLK1	51.7589	53.4456	50.8276	45.2683	47.1886	44.4346	3872.87	3896.76	3688.54	3049.73	3133.14	2977.14	3436.36	0.321903	1.47e-10	9.31e-09	UP	polo like kinase 1 [Source:HGNC Symbol;Acc:HGNC:9077]	[GO:0000166:nucleotide binding][GO:0004672:protein kinase activity][GO:0005524:ATP binding][GO:0006468:protein phosphorylation][GO:0005524:ATP binding][GO:0005515:protein binding][GO:0006468:protein phosphorylation][GO:0004672:protein kinase activity][GO:0005515:protein binding][GO:0005634:nucleus][GO:0005634:nucleus][GO:0005737:cytoplasm][GO:0000166:nucleotide binding][GO:0004674:protein serine/…	[hsa04068:FoxO signaling pathway][hsa04110:Cell cycle][hsa04114:Oocyte meiosis][hsa04914:Progesterone-mediated oocyte maturation]	-	-	-	-	-	-	-	-	-
ENSG00000005022	X	119468422	119471396	2998	+	SLC25A5	299.126	272.189	288.716	241.641	244.867	260.467	7311.83	6483.14	6844.62	5318.15	5311.25	5701.05	6161.67	0.338161	1.52e-10	9.59e-09	UP	solute carrier family 25 member 5 [Source:HGNC Symbol;Acc:HGNC:10991]	[GO:0055085:transmembrane transport][GO:0005743:mitochondrial inner membrane][GO:0005471:ATP:ADP antiporter activity][GO:0140021:mitochondrial ADP transmembrane transport][GO:1990544:mitochondrial ATP transmembrane transport][GO:0003723:RNA binding][GO:0005634:nucleus][GO:0016020:membrane][GO:0016020:membrane][GO:0016020:membrane][GO:0016021:integral component of membrane][GO:0005739:mitochondrio…	[hsa04020:Calcium signaling pathway][hsa04022:cGMP-PKG signaling pathway][hsa05012:Parkinson's disease][hsa05016:Huntington's disease][hsa05166:HTLV-I infection]	-	-	-	-	-	-	-	-	-
ENSG00000124006	2	219550728	219571859	36055	-	OBSL1	20.3856	18.5866	17.8899	15.0404	15.2398	16.3349	3113.53	2766.13	2649.98	2068.27	2065.39	2233.96	2482.87	0.421446	1.61e-10	1.01e-08	UP	obscurin like cytoskeletal adaptor 1 [Source:HGNC Symbol;Acc:HGNC:29092]	[GO:0005515:protein binding][GO:0005737:cytoplasm][GO:0005737:cytoplasm][GO:0005794:Golgi apparatus][GO:0005794:Golgi apparatus][GO:0005856:cytoskeleton][GO:0005515:protein binding][GO:0048471:perinuclear region of cytoplasm][GO:0048471:perinuclear region of cytoplasm][GO:0005815:microtubule organizing center][GO:0005813:centrosome][GO:0045202:synapse][GO:0005829:cytosol][GO:0007030:Golgi organiz…	-	-	-	-	-	-	-	-	-	-
ENSG00000127418	4	1009936	1026898	13281	+	FGFRL1	19.3084	17.5005	17.6533	14.3136	14.3324	13.9796	1317.88	1163.93	1168.59	879.627	868.048	854.387	1042.08	0.486721	1.63e-10	1.03e-08	UP	fibroblast growth factor receptor like 1 [Source:HGNC Symbol;Acc:HGNC:3693]	[GO:0016020:membrane][GO:0016021:integral component of membrane][GO:0005886:plasma membrane][GO:0005794:Golgi apparatus][GO:0042802:identical protein binding][GO:0008201:heparin binding][GO:0008201:heparin binding][GO:0005886:plasma membrane][GO:0005886:plasma membrane][GO:0030133:transport vesicle][GO:0017134:fibroblast growth factor binding][GO:0044291:cell-cell contact zone][GO:0005007:fibrobl…	-	-	-	-	-	-	-	-	-	-
ENSG00000242372	20	35278907	35284985	7865	-	EIF6	137.587	123.812	129.417	110.335	113.191	107.989	3540.52	3104.54	3229.89	2556.36	2584.62	2488.29	2917.37	0.371408	1.64e-10	1.03e-08	UP	eukaryotic translation initiation factor 6 [Source:HGNC Symbol;Acc:HGNC:6159]	[GO:0043022:ribosome binding][GO:0042256:mature ribosome assembly][GO:0005634:nucleus][GO:0005634:nucleus][GO:0005737:cytoplasm][GO:0005737:cytoplasm][GO:0003743:translation initiation factor activity][GO:0006412:translation][GO:0006413:translational initiation][GO:0005654:nucleoplasm][GO:0005730:nucleolus][GO:0005515:protein binding][GO:0042254:ribosome biogenesis][GO:0005829:cytosol][GO:0043023…	[hsa03008:Ribosome biogenesis in eukaryotes]	-	-	-	-	-	-	-	-	-
ENSG00000181019	16	69706996	69726668	9379	-	NQO1	365.703	343.829	350.002	321.527	318.155	319.833	17079.4	15647	15853.3	13520.1	13184.9	13375.1	14776.6	0.27731	1.69e-10	1.05e-08	UP	NAD(P)H quinone dehydrogenase 1 [Source:HGNC Symbol;Acc:HGNC:2874]	[GO:0003723:RNA binding][GO:0005737:cytoplasm][GO:0005829:cytosol][GO:0016491:oxidoreductase activity][GO:0005515:protein binding][GO:0045202:synapse][GO:0042802:identical protein binding][GO:0005829:cytosol][GO:0019430:removal of superoxide radicals][GO:0005829:cytosol][GO:0005737:cytoplasm][GO:0006979:response to oxidative stress][GO:0045454:cell redox homeostasis][GO:0006805:xenobiotic metabol…	[hsa00130:Ubiquinone and other terpenoid-quinone biosynthesis]	-	-	-	-	-	-	-	-	-
ENSG00000135404	12	55725323	55729707	12311	-	CD63	143.309	128.157	122.641	113.014	106.481	106.35	5456.18	4754.45	4528.52	3874.05	3597.34	3625.64	4306.03	0.408504	1.7e-10	1.06e-08	UP	CD63 molecule [Source:HGNC Symbol;Acc:HGNC:1692]	[GO:0016021:integral component of membrane][GO:0016020:membrane][GO:0016021:integral component of membrane][GO:0016020:membrane][GO:0015031:protein transport][GO:0043231:intracellular membrane-bounded organelle][GO:0005654:nucleoplasm][GO:0005886:plasma membrane][GO:0005768:endosome][GO:0005765:lysosomal membrane][GO:0005765:lysosomal membrane][GO:0005765:lysosomal membrane][GO:0005576:extracellu…	[hsa04142:Lysosome][hsa05205:Proteoglycans in cancer]	-	-	-	-	-	-	-	-	-
ENSG00000244038	1	20651767	20661544	5663	-	DDOST	238.233	232.514	218.667	200.096	210.724	197.463	10189.9	9690.87	9071.1	7705.96	7997.93	7562.86	8703.11	0.314736	1.73e-10	1.08e-08	UP	dolichyl-diphosphooligosaccharide--protein glycosyltransferase non-catalytic subunit [Source:HGNC Symbol;Acc:HGNC:2728]	[GO:0005789:endoplasmic reticulum membrane][GO:0018279:protein N-linked glycosylation via asparagine][GO:0016020:membrane][GO:0016020:membrane][GO:0016021:integral component of membrane][GO:0005783:endoplasmic reticulum][GO:0005783:endoplasmic reticulum][GO:0043231:intracellular membrane-bounded organelle][GO:0050790:regulation of catalytic activity][GO:0005515:protein binding][GO:0006486:protein…	[hsa00510:N-Glycan biosynthesis][hsa04141:Protein processing in endoplasmic reticulum]	-	-	-	-	-	-	-	-	-
ENSG00000167969	16	2239402	2252300	7374	-	ECI1	44.1987	41.3736	41.5152	35.4654	36.1649	34.3253	2226.09	2030.49	2027.91	1608.26	1616.27	1548.03	1842.84	0.395554	1.79e-10	1.11e-08	UP	enoyl-CoA delta isomerase 1 [Source:HGNC Symbol;Acc:HGNC:2703]	[GO:0003824:catalytic activity][GO:0016853:isomerase activity][GO:0005739:mitochondrion][GO:0005739:mitochondrion][GO:0005739:mitochondrion][GO:0005759:mitochondrial matrix][GO:0005759:mitochondrial matrix][GO:0006629:lipid metabolic process][GO:0006631:fatty acid metabolic process][GO:0006635:fatty acid beta-oxidation][GO:0006635:fatty acid beta-oxidation][GO:0006635:fatty acid beta-oxidation][G…	[hsa00071:Fatty acid degradation]	-	-	-	-	-	-	-	-	-
ENSG00000089486	16	4510669	4538828	17215	-	CDIP1	36.7062	37.3374	34.3311	30.8822	30.4607	29.8498	2466.13	2444.35	2237.02	1868.11	1815.98	1795.75	2104.56	0.381666	1.85e-10	1.14e-08	UP	cell death inducing p53 target 1 [Source:HGNC Symbol;Acc:HGNC:13234]	[GO:0005634:nucleus][GO:0016020:membrane][GO:0046872:metal ion binding][GO:0005768:endosome][GO:0006915:apoptotic process][GO:0005765:lysosomal membrane][GO:0005515:protein binding][GO:0005764:lysosome][GO:0031902:late endosome membrane][GO:0003674:molecular_function][GO:0005634:nucleus][GO:0006915:apoptotic process][GO:0042771:intrinsic apoptotic signaling pathway in response to DNA damage by p5…	-	-	-	-	-	-	-	-	-	-
ENSG00000152767	13	98142562	98455176	65357	+	FARP1	6.95181	7.12541	7.34716	5.87525	6.41017	6.45722	3959.42	3954.46	4058.45	3012.86	3239.65	3293.13	3586.33	0.327685	1.92e-10	1.18e-08	UP	FERM, ARH/RhoGEF and pleckstrin domain protein 1 [Source:HGNC Symbol;Acc:HGNC:3591]	[GO:0005085:guanyl-nucleotide exchange factor activity][GO:0005856:cytoskeleton][GO:0008092:cytoskeletal protein binding][GO:0050790:regulation of catalytic activity][GO:0005085:guanyl-nucleotide exchange factor activity][GO:0005856:cytoskeleton][GO:0008092:cytoskeletal protein binding][GO:0005737:cytoplasm][GO:0016020:membrane][GO:0005886:plasma membrane][GO:0050790:regulation of catalytic activ…	-	-	-	-	-	-	-	-	-	-
ENSG00000137166	6	41546381	41602384	19444	+	FOXP4	23.8884	24.5065	24.177	20.3762	20.8046	21.3407	2414.2	2413.29	2369.7	1854.06	1865.68	1931.18	2141.35	0.349279	1.96e-10	1.2e-08	UP	forkhead box P4 [Source:HGNC Symbol;Acc:HGNC:20842]	[GO:0006355:regulation of transcription, DNA-templated][GO:0003700:DNA-binding transcription factor activity][GO:0043565:sequence-specific DNA binding][GO:0005634:nucleus][GO:0046872:metal ion binding][GO:0003677:DNA binding][GO:0005515:protein binding][GO:0005634:nucleus][GO:0006357:regulation of transcription by RNA polymerase II][GO:0000981:DNA-binding transcription factor activity, RNA polyme…	-	-	-	-	-	-	-	-	-	-
ENSG00000105254	19	36114289	36125947	10549	+	TBCB	55.4783	51.3485	46.9189	41.9267	40.9933	41.8352	2941.58	2652.95	2412.75	2001.55	1928.7	1986.23	2320.63	0.435213	1.99e-10	1.21e-08	UP	tubulin folding cofactor B [Source:HGNC Symbol;Acc:HGNC:1989]	[GO:0005515:protein binding][GO:0005515:protein binding][GO:0005737:cytoplasm][GO:0005737:cytoplasm][GO:0005829:cytosol][GO:0005856:cytoskeleton][GO:0030154:cell differentiation][GO:0005874:microtubule][GO:0005515:protein binding][GO:0007399:nervous system development][GO:0015630:microtubule cytoskeleton][GO:0005515:protein binding][GO:0005515:protein binding][GO:0005829:cytosol][GO:0005515:prote…	-	-	-	-	-	-	-	-	-	-
ENSG00000142546	19	49555468	49590262	16166	-	NOSIP	16.0041	13.9148	13.1561	10.654	10.6454	10.2559	1126.32	954.219	897.972	675.083	664.793	646.295	827.447	0.581646	2.05e-10	1.25e-08	UP	nitric oxide synthase interacting protein [Source:HGNC Symbol;Acc:HGNC:17946]	[GO:0061630:ubiquitin protein ligase activity][GO:0003723:RNA binding][GO:0005634:nucleus][GO:0005634:nucleus][GO:0005737:cytoplasm][GO:0005737:cytoplasm][GO:0016740:transferase activity][GO:0005654:nucleoplasm][GO:0016567:protein ubiquitination][GO:0005515:protein binding][GO:0005634:nucleus][GO:0005829:cytosol][GO:0000139:Golgi membrane][GO:0043086:negative regulation of catalytic activity][GO:…	-	-	-	-	-	-	-	-	-	-
ENSG00000148180	9	121207794	121332843	32414	+	GSN	60.4197	54.6932	54.6558	49.5001	47.4432	50.022	10464.6	9230.4	9180.93	7719.13	7291.42	7757.74	8607.37	0.34263	2.18e-10	1.32e-08	UP	gelsolin [Source:HGNC Symbol;Acc:HGNC:4620]	[GO:0005509:calcium ion binding][GO:0051015:actin filament binding][GO:0045010:actin nucleation][GO:0051016:barbed-end actin filament capping][GO:0051014:actin filament severing][GO:0005634:nucleus][GO:0005737:cytoplasm][GO:0005737:cytoplasm][GO:0046872:metal ion binding][GO:0005886:plasma membrane][GO:0003779:actin binding][GO:0003779:actin binding][GO:0005509:calcium ion binding][GO:0005576:ext…	[hsa04666:Fc gamma R-mediated phagocytosis][hsa04810:Regulation of actin cytoskeleton][hsa05203:Viral carcinogenesis]	-	-	-	-	-	-	-	-	-
ENSG00000183207	19	48993562	49015970	13487	+	RUVBL2	43.5984	40.8244	39.3191	34.8335	34.5637	32.387	2419.97	2208.02	2116.65	1740.82	1702.37	1609.68	1966.25	0.41455	2.2e-10	1.33e-08	UP	RuvB like AAA ATPase 2 [Source:HGNC Symbol;Acc:HGNC:10475]	[GO:0005524:ATP binding][GO:0003678:DNA helicase activity][GO:0031011:Ino80 complex][GO:0035267:NuA4 histone acetyltransferase complex][GO:0043139:5'-3' DNA helicase activity][GO:0097255:R2TP complex][GO:0005634:nucleus][GO:0000166:nucleotide binding][GO:0005654:nucleoplasm][GO:0005829:cytosol][GO:0016787:hydrolase activity][GO:0006281:DNA repair][GO:0006974:cellular response to DNA damage stimul…	-	-	-	-	-	-	-	-	-	-
ENSG00000127184	5	86617928	86620962	4699	+	COX7C	111.405	108.565	126.328	99.071	94.3963	97.9645	3448.19	3274.3	3792.22	2760.91	2592.61	2715.1	3097.22	0.383181	2.24e-10	1.35e-08	UP	cytochrome c oxidase subunit 7C [Source:HGNC Symbol;Acc:HGNC:2292]	[GO:0005751:mitochondrial respiratory chain complex IV][GO:0006123:mitochondrial electron transport, cytochrome c to oxygen][GO:0016020:membrane][GO:0016021:integral component of membrane][GO:0005739:mitochondrion][GO:0005739:mitochondrion][GO:0005743:mitochondrial inner membrane][GO:0005515:protein binding][GO:0006119:oxidative phosphorylation][GO:0005743:mitochondrial inner membrane][GO:0005751…	[hsa00190:Oxidative phosphorylation][hsa04260:Cardiac muscle contraction][hsa04932:Non-alcoholic fatty liver disease (NAFLD)][hsa05010:Alzheimer's disease][hsa05012:Parkinson's disease][hsa05016:Huntington's disease]	-	-	-	-	-	-	-	-	-
ENSG00000126067	1	35599541	35641526	9770	-	PSMB2	50.0009	49.497	47.9715	43.8755	41.5682	42.4962	3558.98	3432.97	3311.6	2811.82	2625.45	2708.49	3074.89	0.338256	2.26e-10	1.36e-08	UP	proteasome 20S subunit beta 2 [Source:HGNC Symbol;Acc:HGNC:9539]	[GO:0004298:threonine-type endopeptidase activity][GO:0051603:proteolysis involved in cellular protein catabolic process][GO:0005839:proteasome core complex][GO:0005634:nucleus][GO:0005634:nucleus][GO:0005737:cytoplasm][GO:0016020:membrane][GO:0005654:nucleoplasm][GO:0005829:cytosol][GO:0005515:protein binding][GO:0000502:proteasome complex][GO:0000502:proteasome complex][GO:0016579:protein deubi…	[hsa03050:Proteasome]	-	-	-	-	-	-	-	-	-
ENSG00000124201	20	49237946	49278426	25382	-	ZNFX1	6.63384	6.01838	7.03432	4.85447	5.22538	4.63127	973.988	861.016	1001.65	641.724	680.77	608.861	794.668	0.554311	2.3e-10	1.38e-08	UP	zinc finger NFX1-type containing 1 [Source:HGNC Symbol;Acc:HGNC:29271]	[GO:0004386:helicase activity][GO:0008270:zinc ion binding][GO:0005634:nucleus][GO:0004386:helicase activity][GO:0003723:RNA binding][GO:0046872:metal ion binding][GO:0005741:mitochondrial outer membrane][GO:0051607:defense response to virus][GO:0010494:cytoplasmic stress granule][GO:0042742:defense response to bacterium][GO:0003723:RNA binding][GO:0045071:negative regulation of viral genome repl…	-	-	-	-	-	-	-	-	-	-
ENSG00000100342	22	36253071	36267530	17041	+	APOL1	27.2165	29.6831	28.1827	24.161	22.2654	22.5523	1479.45	1572.24	1485.78	1182.49	1073.97	1097.71	1315.27	0.435085	2.51e-10	1.5e-08	UP	apolipoprotein L1 [Source:HGNC Symbol;Acc:HGNC:618]	[GO:0005576:extracellular region][GO:0008289:lipid binding][GO:0006869:lipid transport][GO:0042157:lipoprotein metabolic process][GO:0005515:protein binding][GO:0005615:extracellular space][GO:0006629:lipid metabolic process][GO:0008202:steroid metabolic process][GO:0008203:cholesterol metabolic process][GO:0034364:high-density lipoprotein particle][GO:0005576:extracellular region][GO:0072562:blo…	[hsa05143:African trypanosomiasis]	-	-	-	-	-	-	-	-	-
ENSG00000108479	17	75751594	75765236	8951	-	GALK1	49.0125	43.2947	43.7488	36.1731	34.4493	37.4268	1861.42	1602.2	1611.43	1236.92	1160.95	1272.77	1457.62	0.467066	2.62e-10	1.56e-08	UP	galactokinase 1 [Source:HGNC Symbol;Acc:HGNC:4118]	[GO:0005524:ATP binding][GO:0005737:cytoplasm][GO:0016773:phosphotransferase activity, alcohol group as acceptor][GO:0004335:galactokinase activity][GO:0006012:galactose metabolic process][GO:0046835:carbohydrate phosphorylation][GO:0016301:kinase activity][GO:0005737:cytoplasm][GO:0016020:membrane][GO:0000166:nucleotide binding][GO:0005524:ATP binding][GO:0016740:transferase activity][GO:0016310…	[hsa00052:Galactose metabolism][hsa00520:Amino sugar and nucleotide sugar metabolism]	-	-	-	-	-	-	-	-	-
ENSG00000125505	19	54173412	54189882	19586	-	MBOAT7	16.5775	16.4395	16.0851	12.7404	13.9479	12.8594	1379.05	1332.58	1297.75	954.246	1029.59	957.882	1158.52	0.445266	2.67e-10	1.59e-08	UP	membrane bound O-acyltransferase domain containing 7 [Source:HGNC Symbol;Acc:HGNC:15505]	[GO:0016020:membrane][GO:0016021:integral component of membrane][GO:0016020:membrane][GO:0016020:membrane][GO:0016021:integral component of membrane][GO:0016740:transferase activity][GO:0005783:endoplasmic reticulum][GO:0005783:endoplasmic reticulum][GO:0005789:endoplasmic reticulum membrane][GO:0016746:transferase activity, transferring acyl groups][GO:0006629:lipid metabolic process][GO:0006644…	[hsa00564:Glycerophospholipid metabolism]	-	-	-	-	-	-	-	-	-
ENSG00000161513	17	74862497	74873031	27372	-	FDXR	54.8911	53.6188	49.6894	43.9643	45.6503	44.533	3105.45	2955.86	2726.43	2239.45	2291.72	2255.98	2595.81	0.371389	2.81e-10	1.66e-08	UP	ferredoxin reductase [Source:HGNC Symbol;Acc:HGNC:3642]	[GO:0016491:oxidoreductase activity][GO:0005739:mitochondrion][GO:0005739:mitochondrion][GO:0008203:cholesterol metabolic process][GO:0015039:NADPH-adrenodoxin reductase activity][GO:0016491:oxidoreductase activity][GO:0005739:mitochondrion][GO:0005739:mitochondrion][GO:0008203:cholesterol metabolic process][GO:0015039:NADPH-adrenodoxin reductase activity][GO:0016491:oxidoreductase activity][GO:0…	-	-	-	-	-	-	-	-	-	-
ENSG00000114767	3	51933429	51941904	1542	-	RRP9	45.9899	45.4732	42.9437	34.5928	34.0851	36.2696	1114.78	1074.05	1009.56	754.97	733.137	787.225	912.286	0.490843	2.99e-10	1.77e-08	UP	ribosomal RNA processing 9, U3 small nucleolar RNA binding protein [Source:HGNC Symbol;Acc:HGNC:16829]	[GO:0005515:protein binding][GO:0006364:rRNA processing][GO:0034511:U3 snoRNA binding][GO:0003723:RNA binding][GO:0003723:RNA binding][GO:0005634:nucleus][GO:0005730:nucleolus][GO:0005730:nucleolus][GO:0006364:rRNA processing][GO:0005515:protein binding][GO:0032040:small-subunit processome][GO:0005654:nucleoplasm][GO:0030515:snoRNA binding][GO:0034511:U3 snoRNA binding][GO:0006364:rRNA processing…	-	-	-	-	-	-	-	-	-	-
ENSG00000171223	19	12791486	12793315	1830	+	JUNB	6.45869	6.65002	6.39306	3.2877	3.44234	2.86382	185.796	186.406	178.364	85.1535	87.8699	73.7679	132.893	1.15208	3.04e-10	1.79e-08	UP	JunB proto-oncogene, AP-1 transcription factor subunit [Source:HGNC Symbol;Acc:HGNC:6205]	[GO:0003677:DNA binding][GO:0006355:regulation of transcription, DNA-templated][GO:0003700:DNA-binding transcription factor activity][GO:0006357:regulation of transcription by RNA polymerase II][GO:0051726:regulation of cell cycle][GO:0005634:nucleus][GO:0005654:nucleoplasm][GO:0005515:protein binding][GO:0006357:regulation of transcription by RNA polymerase II][GO:0000981:DNA-binding transcripti…	[hsa04380:Osteoclast differentiation][hsa04668:TNF signaling pathway]	-	-	-	-	-	-	-	-	-
ENSG00000173020	11	67266473	67286556	18974	+	GRK2	18.7479	16.3923	15.8877	13.4536	13.5127	13.2579	1945.67	1657.68	1599.13	1257.11	1244.38	1232.03	1489.33	0.476843	3.05e-10	1.79e-08	UP	G protein-coupled receptor kinase 2 [Source:HGNC Symbol;Acc:HGNC:289]	[GO:0005524:ATP binding][GO:0007165:signal transduction][GO:0004703:G protein-coupled receptor kinase activity][GO:0006468:protein phosphorylation][GO:0004674:protein serine/threonine kinase activity][GO:0004672:protein kinase activity][GO:0005515:protein binding][GO:0005737:cytoplasm][GO:0005737:cytoplasm][GO:0016020:membrane][GO:0016020:membrane][GO:0000166:nucleotide binding][GO:0016301:kinase…	[hsa04062:Chemokine signaling pathway][hsa04144:Endocytosis][hsa04340:Hedgehog signaling pathway][hsa04724:Glutamatergic synapse][hsa04740:Olfactory transduction][hsa05032:Morphine addiction]	-	-	-	-	-	-	-	-	-
ENSG00000166595	16	66932065	66934423	3949	-	CIAO2B	87.2639	86.7202	80.3586	69.2815	67.7131	67.3731	1454.06	1408.03	1298.63	1039.4	1001.18	1005.23	1201.09	0.448047	3.06e-10	1.8e-08	UP	cytosolic iron-sulfur assembly component 2B [Source:HGNC Symbol;Acc:HGNC:24261]	[GO:0106035:protein maturation by [4Fe-4S] cluster transfer][GO:0009987:cellular process][GO:0007059:chromosome segregation][GO:0106035:protein maturation by [4Fe-4S] cluster transfer][GO:0005634:nucleus][GO:0005634:nucleus][GO:0005737:cytoplasm][GO:0005737:cytoplasm][GO:0005654:nucleoplasm][GO:0005829:cytosol][GO:0005856:cytoskeleton][GO:0005515:protein binding][GO:0005819:spindle][GO:0005819:sp…	-	-	-	-	-	-	-	-	-	-
ENSG00000107438	10	95237572	95291012	3987	-	PDLIM1	141.485	132.743	132.241	114.415	123.891	112.888	4953.03	4528.1	4489.86	3606.3	3848.52	3538.66	4160.74	0.344823	3.14e-10	1.84e-08	UP	PDZ and LIM domain 1 [Source:HGNC Symbol;Acc:HGNC:2067]	[GO:0005515:protein binding][GO:0005856:cytoskeleton][GO:0005737:cytoplasm][GO:0005737:cytoplasm][GO:0046872:metal ion binding][GO:0030036:actin cytoskeleton organization][GO:0003779:actin binding][GO:0005856:cytoskeleton][GO:0005925:focal adhesion][GO:0045893:positive regulation of transcription, DNA-templated][GO:0005515:protein binding][GO:0030018:Z disc][GO:0030018:Z disc][GO:0001725:stress f…	-	-	-	-	-	-	-	-	-	-
ENSG00000099797	19	14517085	14565980	22514	+	TECR	20.2976	19.1563	19.0413	16.7393	15.7918	14.5727	1882.2	1730.91	1712.47	1397.57	1299.41	1210.01	1538.76	0.444473	3.18e-10	1.86e-08	UP	trans-2,3-enoyl-CoA reductase [Source:HGNC Symbol;Acc:HGNC:4551]	[GO:0016627:oxidoreductase activity, acting on the CH-CH group of donors][GO:0006629:lipid metabolic process][GO:0005634:nucleus][GO:0016020:membrane][GO:0016021:integral component of membrane][GO:0005783:endoplasmic reticulum][GO:0005783:endoplasmic reticulum][GO:0005789:endoplasmic reticulum membrane][GO:0016491:oxidoreductase activity][GO:0006631:fatty acid metabolic process][GO:0006665:sphing…	[hsa00062:Fatty acid elongation][hsa01040:Biosynthesis of unsaturated fatty acids]	-	-	-	-	-	-	-	-	-
ENSG00000014216	11	65180566	65212006	31661	+	CAPN1	20.8618	19.8514	19.4641	17.5268	16.4206	16.3194	2461.51	2282.36	2227.36	1861.97	1719.23	1724.19	2046.1	0.392481	3.19e-10	1.86e-08	UP	calpain 1 [Source:HGNC Symbol;Acc:HGNC:1476]	[GO:0006508:proteolysis][GO:0005509:calcium ion binding][GO:0004198:calcium-dependent cysteine-type endopeptidase activity][GO:0006508:proteolysis][GO:0005509:calcium ion binding][GO:0004198:calcium-dependent cysteine-type endopeptidase activity][GO:0006508:proteolysis][GO:0005509:calcium ion binding][GO:0004198:calcium-dependent cysteine-type endopeptidase activity][GO:0005737:cytoplasm][GO:0016…	[hsa04141:Protein processing in endoplasmic reticulum][hsa04210:Apoptosis][hsa05010:Alzheimer's disease]	-	-	-	-	-	-	-	-	-
ENSG00000145592	5	40825262	40835222	10128	-	RPL37	64.7107	61.8513	73.5454	59.7885	52.7172	54.2291	8178.5	7617.11	9014.86	6803.51	5912.13	6137.05	7277.19	0.39646	3.25e-10	1.9e-08	UP	ribosomal protein L37 [Source:HGNC Symbol;Acc:HGNC:10347]	[GO:0003735:structural constituent of ribosome][GO:0006412:translation][GO:0005840:ribosome][GO:0003723:RNA binding][GO:0003723:RNA binding][GO:0006412:translation][GO:0006412:translation][GO:0046872:metal ion binding][GO:0003735:structural constituent of ribosome][GO:0003735:structural constituent of ribosome][GO:0019843:rRNA binding][GO:0003723:RNA binding][GO:0005829:cytosol][GO:0003735:struct…	[hsa03010:Ribosome]	-	-	-	-	-	-	-	-	-
ENSG00000173039	11	65653599	65663090	28401	-	RELA	15.6726	16.7389	15.7678	12.4688	12.3018	13.7606	1344.43	1399.15	1311.81	963.025	936.391	1056.97	1168.63	0.457283	3.32e-10	1.93e-08	UP	RELA proto-oncogene, NF-kB subunit [Source:HGNC Symbol;Acc:HGNC:9955]	[GO:0003677:DNA binding][GO:0006355:regulation of transcription, DNA-templated][GO:0005634:nucleus][GO:0005737:cytoplasm][GO:0003700:DNA-binding transcription factor activity][GO:0051092:positive regulation of NF-kappaB transcription factor activity][GO:0071159:NF-kappaB complex][GO:0005829:cytosol][GO:0000978:RNA polymerase II proximal promoter sequence-specific DNA binding][GO:0032479:regulatio…	[hsa01523:Antifolate resistance][hsa04010:MAPK signaling pathway][hsa04014:Ras signaling pathway][hsa04024:cAMP signaling pathway][hsa04062:Chemokine signaling pathway][hsa04064:NF-kappa B signaling pathway][hsa04066:HIF-1 signaling pathway][hsa04071:Sphingolipid signaling pathway][hsa04151:PI3K-Akt signaling pathway][hsa04210:Apoptosis][hsa04211:Longevity regulating pathway][hsa04380:Osteoclast …	-	-	-	-	Other/Rel Homology Region Family	15485852	DNA Binding	Human	Strong
ENSG00000113758	5	177456608	177474401	17368	-	DBN1	25.1114	22.4714	20.7043	18.7083	16.4702	17.1752	2020.68	1761.98	1615.82	1355.43	1176.04	1237.54	1527.91	0.516434	3.57e-10	2.07e-08	UP	drebrin 1 [Source:HGNC Symbol;Acc:HGNC:2695]	[GO:0007015:actin filament organization][GO:0003779:actin binding][GO:0005737:cytoplasm][GO:0005737:cytoplasm][GO:0005737:cytoplasm][GO:0003779:actin binding][GO:0030054:cell junction][GO:0030154:cell differentiation][GO:0042995:cell projection][GO:0030425:dendrite][GO:0030425:dendrite][GO:0030425:dendrite][GO:0005515:protein binding][GO:0005938:cell cortex][GO:0007399:nervous system development]…	-	-	-	-	-	-	-	-	-	-
ENSG00000089597	11	62624826	62646726	28120	-	GANAB	94.6772	91.404	90.1718	82.6311	81.5186	83.9434	7486.09	7042.36	6914.91	5882.62	5719.53	5943.27	6498.13	0.28919	3.77e-10	2.18e-08	UP	glucosidase II alpha subunit [Source:HGNC Symbol;Acc:HGNC:4138]	[GO:0003723:RNA binding][GO:0016020:membrane][GO:0005783:endoplasmic reticulum][GO:0043231:intracellular membrane-bounded organelle][GO:0030246:carbohydrate binding][GO:0005794:Golgi apparatus][GO:0016787:hydrolase activity][GO:0003824:catalytic activity][GO:0005975:carbohydrate metabolic process][GO:0008152:metabolic process][GO:0004553:hydrolase activity, hydrolyzing O-glycosyl compounds][GO:00…	[hsa00510:N-Glycan biosynthesis][hsa04141:Protein processing in endoplasmic reticulum]	-	-	-	-	-	-	-	-	-
ENSG00000187017	1	6424776	6461367	18113	+	ESPN	22.9123	22.5559	22.1726	19.5551	19.0618	19.4763	2499.59	2397.75	2345.97	1920.78	1845.27	1902.55	2151.99	0.353074	3.87e-10	2.23e-08	UP	espin [Source:HGNC Symbol;Acc:HGNC:13281]	[GO:0005515:protein binding][GO:0051015:actin filament binding][GO:0003779:actin binding][GO:0051017:actin filament bundle assembly][GO:0005737:cytoplasm][GO:0005856:cytoskeleton][GO:0007605:sensory perception of sound][GO:0032420:stereocilium][GO:0032420:stereocilium][GO:0042995:cell projection][GO:0017124:SH3 domain binding][GO:0005737:cytoplasm][GO:0005902:microvillus][GO:0005902:microvillus][…	-	-	-	-	-	-	-	-	-	-
ENSG00000173457	11	64244479	64246943	2509	-	PPP1R14B	88.5111	81.5689	84.9534	72.7998	72.3429	67.7	2306.87	2071.54	2147.4	1708.34	1673.08	1579.95	1914.53	0.394008	3.99e-10	2.29e-08	UP	protein phosphatase 1 regulatory inhibitor subunit 14B [Source:HGNC Symbol;Acc:HGNC:9057]	[GO:0005737:cytoplasm][GO:0042325:regulation of phosphorylation][GO:0050790:regulation of catalytic activity][GO:0004864:protein phosphatase inhibitor activity][GO:0045087:innate immune response][GO:0004865:protein serine/threonine phosphatase inhibitor activity][GO:0005737:cytoplasm][GO:0042325:regulation of phosphorylation][GO:0050790:regulation of catalytic activity][GO:0004864:protein phospha…	-	-	-	-	-	-	-	-	-	-
ENSG00000145494	5	1801407	1816048	1328	+	NDUFS6	96.1728	92.6908	99.6703	80.8362	77.2612	71.6949	1340.96	1259.35	1347.84	1014.82	955.918	895.124	1135.67	0.46095	4.05e-10	2.32e-08	UP	NADH:ubiquinone oxidoreductase subunit S6 [Source:HGNC Symbol;Acc:HGNC:7713]	[GO:0006120:mitochondrial electron transport, NADH to ubiquinone][GO:0005747:mitochondrial respiratory chain complex I][GO:0016020:membrane][GO:0005739:mitochondrion][GO:0005743:mitochondrial inner membrane][GO:0070469:respirasome][GO:0008137:NADH dehydrogenase (ubiquinone) activity][GO:0005747:mitochondrial respiratory chain complex I][GO:0005747:mitochondrial respiratory chain complex I][GO:000…	[hsa00190:Oxidative phosphorylation][hsa04932:Non-alcoholic fatty liver disease (NAFLD)][hsa05010:Alzheimer's disease][hsa05012:Parkinson's disease][hsa05016:Huntington's disease]	-	-	-	-	-	-	-	-	-
ENSG00000135763	1	229626247	229660200	6244	+	URB2	7.61214	8.16421	8.31426	5.71685	5.83294	6.37363	716.643	748.951	759.146	484.585	487.278	537.295	622.316	0.562991	4.12e-10	2.36e-08	UP	URB2 ribosome biogenesis homolog [Source:HGNC Symbol;Acc:HGNC:28967]	[GO:0005634:nucleus][GO:0005730:nucleolus][GO:0005730:nucleolus][GO:0016235:aggresome][GO:0005730:nucleolus][GO:0042254:ribosome biogenesis][GO:0030496:midbody]	-	-	-	-	-	-	-	-	-	-
ENSG00000106683	7	74082933	74122525	16083	+	LIMK1	7.65626	6.88559	7.32888	5.57861	5.53314	5.10135	847.046	742.294	786.384	555.693	543.196	505.365	663.33	0.564226	4.12e-10	2.36e-08	UP	LIM domain kinase 1 [Source:HGNC Symbol;Acc:HGNC:6613]	[GO:0005524:ATP binding][GO:0005515:protein binding][GO:0006468:protein phosphorylation][GO:0004672:protein kinase activity][GO:0016607:nuclear speck][GO:0046872:metal ion binding][GO:0000166:nucleotide binding][GO:0005829:cytosol][GO:0043229:intracellular organelle][GO:0005524:ATP binding][GO:0005515:protein binding][GO:0006468:protein phosphorylation][GO:0004672:protein kinase activity][GO:0005…	[hsa04360:Axon guidance][hsa04666:Fc gamma R-mediated phagocytosis][hsa04810:Regulation of actin cytoskeleton]	-	-	-	-	-	-	-	-	-
ENSG00000177733	5	137745651	137754363	8713	-	HNRNPA0	30.8546	30.0293	31.4784	27.5567	26.7874	27.6865	4226	4007.72	4181.46	3398.24	3255.62	3395.53	3744.09	0.305326	4.27e-10	2.43e-08	UP	heterogeneous nuclear ribonucleoprotein A0 [Source:HGNC Symbol;Acc:HGNC:5030]	[GO:0003676:nucleic acid binding][GO:0003723:RNA binding][GO:0003723:RNA binding][GO:0005634:nucleus][GO:0005654:nucleoplasm][GO:0006954:inflammatory response][GO:0005634:nucleus][GO:0003729:mRNA binding][GO:0005654:nucleoplasm][GO:0019901:protein kinase binding][GO:0032496:response to lipopolysaccharide][GO:0005634:nucleus][GO:0003723:RNA binding][GO:0006397:mRNA processing][GO:0070935:3'-UTR-me…	-	-	-	-	-	-	-	-	-	-
ENSG00000176014	18	12307669	12344320	13170	+	TUBB6	23.8623	22.4794	21.0435	17.4069	18.4709	17.4662	1478.29	1356.99	1264.37	970.926	1015.39	968.892	1175.81	0.469989	4.33e-10	2.46e-08	UP	tubulin beta 6 class V [Source:HGNC Symbol;Acc:HGNC:20776]	[GO:0005525:GTP binding][GO:0007017:microtubule-based process][GO:0005874:microtubule][GO:0003924:GTPase activity][GO:0005200:structural constituent of cytoskeleton][GO:0005737:cytoplasm][GO:0005856:cytoskeleton][GO:0007010:cytoskeleton organization][GO:0005525:GTP binding][GO:0007017:microtubule-based process][GO:0005874:microtubule][GO:0003924:GTPase activity][GO:0005200:structural constituent …	[hsa04145:Phagosome][hsa04540:Gap junction][hsa05130:Pathogenic Escherichia coli infection]	-	-	-	-	-	-	-	-	-
ENSG00000071127	4	10074339	10116949	23456	-	WDR1	68.5539	63.3679	60.7541	55.2106	54.4608	57.044	8434.69	7597.14	7249.67	6116.13	5945.86	6284.59	6938.01	0.343338	4.44e-10	2.52e-08	UP	WD repeat domain 1 [Source:HGNC Symbol;Acc:HGNC:12754]	[GO:0005515:protein binding][GO:0005737:cytoplasm][GO:0005886:plasma membrane][GO:0003779:actin binding][GO:0005856:cytoskeleton][GO:0030054:cell junction][GO:0042995:cell projection][GO:0030054:cell junction][GO:0005576:extracellular region][GO:0051015:actin filament binding][GO:0002102:podosome][GO:0051015:actin filament binding][GO:0005829:cytosol][GO:0070062:extracellular exosome][GO:0030042:…	-	-	-	-	-	-	-	-	-	-
ENSG00000128309	22	37019635	37029821	15667	+	MPST	30.9551	30.394	28.3343	25.8785	24.9102	25.7842	3288.94	3146.7	2919.73	2475.6	2348.52	2453.06	2772.09	0.361475	4.49e-10	2.54e-08	UP	mercaptopyruvate sulfurtransferase [Source:HGNC Symbol;Acc:HGNC:7223]	[GO:0004792:thiosulfate sulfurtransferase activity][GO:0016783:sulfurtransferase activity][GO:0005737:cytoplasm][GO:0016740:transferase activity][GO:0005739:mitochondrion][GO:0030054:cell junction][GO:0005515:protein binding][GO:0045202:synapse][GO:0043005:neuron projection][GO:0043005:neuron projection][GO:0005739:mitochondrion][GO:0070062:extracellular exosome][GO:0005759:mitochondrial matrix][…	[hsa00270:Cysteine and methionine metabolism][hsa00920:Sulfur metabolism][hsa04122:Sulfur relay system]	-	-	-	-	-	-	-	-	-
ENSG00000103855	15	73683966	73714514	24159	+	CD276	15.253	15.1429	14.8443	12.6156	11.9903	11.8858	1314.42	1271.55	1240.64	978.827	916.864	917.144	1106.58	0.442529	4.61e-10	2.6e-08	UP	CD276 molecule [Source:HGNC Symbol;Acc:HGNC:19137]	[GO:0016020:membrane][GO:0016021:integral component of membrane][GO:0002376:immune system process][GO:0016020:membrane][GO:0016021:integral component of membrane][GO:0009897:external side of plasma membrane][GO:0005515:protein binding][GO:0005102:signaling receptor binding][GO:0001817:regulation of cytokine production][GO:0050852:T cell receptor signaling pathway][GO:0042110:T cell activation][GO…	[hsa04514:Cell adhesion molecules (CAMs)]	-	-	-	-	-	-	-	-	-
ENSG00000141505	17	7173431	7179564	10439	-	ASGR1	156.325	153.109	149.447	140.931	136.022	137.888	9210.19	8789.91	8539.52	7475.95	7111.25	7274.4	8066.87	0.279349	4.9e-10	2.76e-08	UP	asialoglycoprotein receptor 1 [Source:HGNC Symbol;Acc:HGNC:742]	[GO:0016020:membrane][GO:0016021:integral component of membrane][GO:0046872:metal ion binding][GO:0030246:carbohydrate binding][GO:0005576:extracellular region][GO:0005515:protein binding][GO:0006897:endocytosis][GO:0005886:plasma membrane][GO:0005887:integral component of plasma membrane][GO:0006898:receptor-mediated endocytosis][GO:0004873:asialoglycoprotein receptor activity][GO:0004873:asialo…	[hsa04918:Thyroid hormone synthesis]	-	-	-	-	-	-	-	-	-
ENSG00000142634	1	15409888	15430339	3321	+	EFHD2	38.6763	38.2199	34.8885	29.0547	30.786	30.0967	1540.61	1483.48	1347.84	1042.03	1088.17	1073.49	1262.6	0.446859	4.98e-10	2.79e-08	UP	EF-hand domain family member D2 [Source:HGNC Symbol;Acc:HGNC:28670]	[GO:0005509:calcium ion binding][GO:0016020:membrane][GO:0046872:metal ion binding][GO:0045121:membrane raft][GO:0005509:calcium ion binding][GO:0045296:cadherin binding][GO:0005509:calcium ion binding][GO:0046872:metal ion binding]	-	-	-	-	-	-	-	-	-	-
ENSG00000115694	2	241492670	241509730	37882	-	STK25	39.8892	37.8417	35.8719	32.8847	32.3438	32.9149	4758	4398.28	4149.82	3531.68	3423.37	3515.54	3962.78	0.344935	5.05e-10	2.82e-08	UP	serine/threonine kinase 25 [Source:HGNC Symbol;Acc:HGNC:11404]	[GO:0005524:ATP binding][GO:0006468:protein phosphorylation][GO:0004672:protein kinase activity][GO:0005737:cytoplasm][GO:0005737:cytoplasm][GO:0046872:metal ion binding][GO:0000166:nucleotide binding][GO:0004674:protein serine/threonine kinase activity][GO:0016301:kinase activity][GO:0016740:transferase activity][GO:0016310:phosphorylation][GO:0005794:Golgi apparatus][GO:0005794:Golgi apparatus]…	-	-	-	-	-	-	-	-	-	-
ENSG00000167978	16	2752626	2772538	39371	+	SRRM2	37.0827	40.0197	37.777	33.9183	35.0709	35.3196	7559.95	7949.98	7469.33	6225.87	6344.38	6447.54	6999.51	0.272951	5.17e-10	2.89e-08	UP	serine/arginine repetitive matrix 2 [Source:HGNC Symbol;Acc:HGNC:16639]	[GO:0005515:protein binding][GO:0005634:nucleus][GO:0016607:nuclear speck][GO:0016607:nuclear speck][GO:0005515:protein binding][GO:0003723:RNA binding][GO:0003723:RNA binding][GO:0005634:nucleus][GO:0005634:nucleus][GO:0005681:spliceosomal complex][GO:0006397:mRNA processing][GO:0008380:RNA splicing][GO:0016607:nuclear speck][GO:0016607:nuclear speck][GO:0015030:Cajal body][GO:0000398:mRNA splic…	-	-	-	-	-	-	-	-	-	-
ENSG00000145920	5	175796310	175884021	14374	+	CPLX2	61.5431	59.6734	58.8142	54.9572	53.9867	51.8351	6791.37	6416.57	6294.59	5460.36	5286.39	5121.92	5895.2	0.296671	5.37e-10	2.99e-08	UP	complexin 2 [Source:HGNC Symbol;Acc:HGNC:2310]	[GO:0006836:neurotransmitter transport][GO:0019905:syntaxin binding][GO:0005634:nucleus][GO:0005737:cytoplasm][GO:0006887:exocytosis][GO:0005829:cytosol][GO:0030054:cell junction][GO:0030154:cell differentiation][GO:0042995:cell projection][GO:0005515:protein binding][GO:0045202:synapse][GO:0007399:nervous system development][GO:0043204:perikaryon][GO:0043303:mast cell degranulation][GO:0098793:p…	[hsa04721:Synaptic vesicle cycle]	-	-	-	-	-	-	-	-	-
ENSG00000110711	11	67468174	67491154	13148	+	AIP	28.7352	26.1275	25.1471	21.2408	20.1359	20.8694	1337.5	1185.01	1135.21	890.162	831.657	869.801	1041.56	0.495417	5.39e-10	2.99e-08	UP	aryl hydrocarbon receptor interacting protein [Source:HGNC Symbol;Acc:HGNC:358]	[GO:0005515:protein binding][GO:0003755:peptidyl-prolyl cis-trans isomerase activity][GO:0005515:protein binding][GO:0003755:peptidyl-prolyl cis-trans isomerase activity][GO:0005737:cytoplasm][GO:0016853:isomerase activity][GO:0005829:cytosol][GO:0005886:plasma membrane][GO:0045893:positive regulation of transcription, DNA-templated][GO:0005515:protein binding][GO:0000413:protein peptidyl-prolyl …	-	-	-	-	-	-	-	-	-	-
ENSG00000063245	19	55675226	55709858	23158	+	EPN1	9.48494	9.36311	8.70239	7.9187	7.68298	7.70395	2626.54	2526.46	2337.19	1974.33	1887.87	1910.26	2210.44	0.374361	5.53e-10	3.06e-08	UP	epsin 1 [Source:HGNC Symbol;Acc:HGNC:21604]	[GO:0005634:nucleus][GO:0005737:cytoplasm][GO:0016020:membrane][GO:0005886:plasma membrane][GO:0005515:protein binding][GO:0008289:lipid binding][GO:0001701:in utero embryonic development][GO:0007219:Notch signaling pathway][GO:0007565:female pregnancy][GO:0048568:embryonic organ development][GO:0006897:endocytosis][GO:0005905:clathrin-coated pit][GO:0005886:plasma membrane][GO:0005886:plasma mem…	[hsa04144:Endocytosis]	-	-	-	-	-	-	-	-	-
ENSG00000102265	X	47582408	47586789	3426	+	TIMP1	64.0709	56.808	58.469	48.857	47.6573	44.1411	1456.37	1258.24	1288.97	999.896	961.243	898.427	1143.86	0.483075	5.82e-10	3.22e-08	UP	TIMP metallopeptidase inhibitor 1 [Source:HGNC Symbol;Acc:HGNC:11820]	[GO:0005515:protein binding][GO:0008191:metalloendopeptidase inhibitor activity][GO:0010951:negative regulation of endopeptidase activity][GO:0046872:metal ion binding][GO:0007165:signal transduction][GO:0005576:extracellular region][GO:0008083:growth factor activity][GO:0005515:protein binding][GO:0008191:metalloendopeptidase inhibitor activity][GO:0010951:negative regulation of endopeptidase ac…	[hsa04066:HIF-1 signaling pathway]	-	-	-	-	-	-	-	-	-
ENSG00000182899	3	197950190	197956610	6451	+	RPL35A	219.604	189.402	226.592	185.799	171.249	177.271	10007.6	8410.44	10014.8	7623.44	6924.86	7233.66	8369.13	0.384588	5.96e-10	3.29e-08	UP	ribosomal protein L35a [Source:HGNC Symbol;Acc:HGNC:10345]	[GO:0003735:structural constituent of ribosome][GO:0006412:translation][GO:0005840:ribosome][GO:0003723:RNA binding][GO:0003723:RNA binding][GO:0016020:membrane][GO:0006412:translation][GO:0005515:protein binding][GO:0002181:cytoplasmic translation][GO:0003735:structural constituent of ribosome][GO:0000049:tRNA binding][GO:0006364:rRNA processing][GO:0005829:cytosol][GO:0070062:extracellular exos…	[hsa03010:Ribosome]	-	-	-	-	-	-	-	-	-
ENSG00000113739	5	173314723	173328447	6491	-	STC2	42.7248	44.8192	45.3018	37.1272	40.3759	39.4812	3399.73	3475.13	3496.12	2659.95	2850.89	2813.09	3115.82	0.317765	6.01e-10	3.3e-08	UP	stanniocalcin 2 [Source:HGNC Symbol;Acc:HGNC:11374]	[GO:0005576:extracellular region][GO:0005179:hormone activity][GO:0005783:endoplasmic reticulum][GO:0007165:signal transduction][GO:0005615:extracellular space][GO:0042803:protein homodimerization activity][GO:0048471:perinuclear region of cytoplasm][GO:0010629:negative regulation of gene expression][GO:0019899:enzyme binding][GO:0005615:extracellular space][GO:0020037:heme binding][GO:0005788:en…	-	-	-	-	-	-	-	-	-	-
ENSG00000004399	3	129555214	129606676	21114	-	PLXND1	25.7716	25.1868	24.0852	21.3459	21.126	22.5733	3871.72	3687.06	3509.29	2887.32	2816.27	3036.6	3301.38	0.340523	6.21e-10	3.41e-08	UP	plexin D1 [Source:HGNC Symbol;Acc:HGNC:9107]	[GO:0007165:signal transduction][GO:0017154:semaphorin receptor activity][GO:0071526:semaphorin-plexin signaling pathway][GO:0005515:protein binding][GO:0007165:signal transduction][GO:0017154:semaphorin receptor activity][GO:0071526:semaphorin-plexin signaling pathway][GO:0016020:membrane][GO:0016021:integral component of membrane][GO:0005886:plasma membrane][GO:0042995:cell projection][GO:00055…	-	-	-	-	-	-	-	-	-	-
ENSG00000101152	20	63895126	63936031	10536	+	DNAJC5	43.7067	40.5233	39.1764	34.7335	35.8587	34.6964	3670.92	3316.47	3191.23	2626.59	2672.49	2609.4	3014.52	0.362906	6.24e-10	3.42e-08	UP	DnaJ heat shock protein family (Hsp40) member C5 [Source:HGNC Symbol;Acc:HGNC:16235]	[GO:0005737:cytoplasm][GO:0016020:membrane][GO:0016020:membrane][GO:0005794:Golgi apparatus][GO:0043231:intracellular membrane-bounded organelle][GO:0005886:plasma membrane][GO:0005886:plasma membrane][GO:0005739:mitochondrion][GO:0005765:lysosomal membrane][GO:0005829:cytosol][GO:0005829:cytosol][GO:0031410:cytoplasmic vesicle][GO:0005515:protein binding][GO:0042470:melanosome][GO:0031225:anchor…	[hsa04141:Protein processing in endoplasmic reticulum]	-	-	-	-	-	-	-	-	-
ENSG00000112655	6	43076307	43161719	47028	+	PTK7	45.0851	43.0514	41.2629	36.7874	38.816	38.2876	6367.85	5925.03	5652.3	4678.18	4864.8	4842.26	5388.4	0.318466	6.31e-10	3.45e-08	UP	protein tyrosine kinase 7 (inactive) [Source:HGNC Symbol;Acc:HGNC:9618]	[GO:0005886:plasma membrane][GO:0005515:protein binding][GO:0007155:cell adhesion][GO:0007411:axon guidance][GO:0005524:ATP binding][GO:0006468:protein phosphorylation][GO:0004672:protein kinase activity][GO:0016020:membrane][GO:0016021:integral component of membrane][GO:0007155:cell adhesion][GO:0005925:focal adhesion][GO:0030054:cell junction][GO:0016055:Wnt signaling pathway][GO:0005515:protei…	-	-	-	-	-	-	-	-	-	-
ENSG00000197746	10	71816298	71851251	4168	-	PSAP	308.898	298.192	280.149	263.057	259.876	267.884	15125.7	14227.8	13304.4	11597.6	11291.7	11745.6	12882.1	0.300323	6.6e-10	3.59e-08	UP	prosaposin [Source:HGNC Symbol;Acc:HGNC:9498]	[GO:0006629:lipid metabolic process][GO:0006665:sphingolipid metabolic process][GO:0005764:lysosome][GO:0005615:extracellular space][GO:0005615:extracellular space][GO:0005737:cytoplasm][GO:0043231:intracellular membrane-bounded organelle][GO:0005770:late endosome][GO:0005576:extracellular region][GO:0007193:adenylate cyclase-inhibiting G protein-coupled receptor signaling pathway][GO:0019216:reg…	[hsa04142:Lysosome]	-	-	-	-	-	-	-	-	-
ENSG00000108312	17	44205033	44221626	32340	-	UBTF	21.1849	20.1993	20.3398	17.3668	17.4888	17.8522	2328.8	2163.64	2168.49	1718.87	1705.92	1757.22	1973.82	0.361942	6.75e-10	3.66e-08	UP	upstream binding transcription factor [Source:HGNC Symbol;Acc:HGNC:12511]	[GO:0003723:RNA binding][GO:0005634:nucleus][GO:0005634:nucleus][GO:0001650:fibrillar center][GO:0003677:DNA binding][GO:0005730:nucleolus][GO:0005730:nucleolus][GO:0005730:nucleolus][GO:0005515:protein binding][GO:0003682:chromatin binding][GO:0005654:nucleoplasm][GO:0045943:positive regulation of transcription by RNA polymerase I][GO:0001164:RNA polymerase I CORE element sequence-specific DNA b…	-	-	-	-	-	Other Alpha-Helix Group/High Mobility Group (Box) Family	12748295	Transactivation	Human	Strong
ENSG00000124155	20	45416084	45456934	144154	+	PIGT	11.9422	11.5883	10.4602	9.60699	9.74232	9.31341	3689.38	3488.45	3134.11	2672.24	2670.71	2576.37	3038.54	0.379286	6.82e-10	3.69e-08	UP	phosphatidylinositol glycan anchor biosynthesis class T [Source:HGNC Symbol;Acc:HGNC:14938]	[GO:0016255:attachment of GPI anchor to protein][GO:0042765:GPI-anchor transamidase complex][GO:0016020:membrane][GO:0016020:membrane][GO:0016021:integral component of membrane][GO:0005783:endoplasmic reticulum][GO:0005789:endoplasmic reticulum membrane][GO:0005515:protein binding][GO:0006506:GPI anchor biosynthetic process][GO:0030176:integral component of endoplasmic reticulum membrane][GO:0005…	[hsa00563:Glycosylphosphatidylinositol (GPI)-anchor biosynthesis]	-	-	-	-	-	-	-	-	-
ENSG00000108219	10	80454166	80533124	47943	+	TSPAN14	8.60562	9.00561	8.4987	7.34364	7.75425	7.37213	2419.97	2467.65	2317.86	1859.33	1934.91	1856.31	2142.67	0.349635	6.86e-10	3.7e-08	UP	tetraspanin 14 [Source:HGNC Symbol;Acc:HGNC:23303]	[GO:0016021:integral component of membrane][GO:0016020:membrane][GO:0005886:plasma membrane][GO:0005886:plasma membrane][GO:0005515:protein binding][GO:0019899:enzyme binding][GO:0005886:plasma membrane][GO:0005887:integral component of plasma membrane][GO:0051604:protein maturation][GO:0035579:specific granule membrane][GO:0070821:tertiary granule membrane][GO:0005788:endoplasmic reticulum lumen…	-	-	-	-	-	-	-	-	-	-
ENSG00000063177	19	48615328	48619184	16815	-	RPL18	273.227	258.049	240.883	227.422	229.943	204.728	16565.9	15245.3	14164.6	12414.9	12371	11114.7	13646.1	0.356331	6.91e-10	3.72e-08	UP	ribosomal protein L18 [Source:HGNC Symbol;Acc:HGNC:10310]	[GO:0005737:cytoplasm][GO:0005783:endoplasmic reticulum][GO:0003735:structural constituent of ribosome][GO:0006412:translation][GO:0005791:rough endoplasmic reticulum][GO:0005840:ribosome][GO:0043232:intracellular non-membrane-bounded organelle][GO:0003735:structural constituent of ribosome][GO:0006412:translation][GO:0005840:ribosome][GO:0005737:cytoplasm][GO:0005783:endoplasmic reticulum][GO:00…	[hsa03010:Ribosome]	-	-	-	-	-	-	-	-	-
ENSG00000136270	7	45100100	45112047	20321	-	TBRG4	24.7323	24.691	22.8025	19.3356	20.7242	20.4751	2256.1	2194.7	2017.36	1588.07	1677.52	1672.44	1901.03	0.388436	6.92e-10	3.72e-08	UP	transforming growth factor beta regulator 4 [Source:HGNC Symbol;Acc:HGNC:17443]	[GO:0044528:regulation of mitochondrial mRNA stability][GO:0003723:RNA binding][GO:0005739:mitochondrion][GO:0005739:mitochondrion][GO:0005759:mitochondrial matrix][GO:0005759:mitochondrial matrix][GO:0005515:protein binding][GO:0051726:regulation of cell cycle][GO:0008284:positive regulation of cell population proliferation][GO:0005759:mitochondrial matrix][GO:0003723:RNA binding][GO:0016071:mRN…	-	-	-	-	-	-	-	-	-	-
ENSG00000175756	1	1373730	1375207	4801	-	AURKAIP1	104.191	98.402	98.8216	88.0756	82.338	81.9589	2261.87	2081.53	2080.62	1721.51	1586.1	1593.17	1887.46	0.389166	6.98e-10	3.74e-08	UP	aurora kinase A interacting protein 1 [Source:HGNC Symbol;Acc:HGNC:24114]	[GO:0005634:nucleus][GO:0005634:nucleus][GO:0043231:intracellular membrane-bounded organelle][GO:0005654:nucleoplasm][GO:0005739:mitochondrion][GO:0005739:mitochondrion][GO:0005840:ribosome][GO:0005515:protein binding][GO:0005739:mitochondrion][GO:0006397:mRNA processing][GO:0005743:mitochondrial inner membrane][GO:0045839:negative regulation of mitotic nuclear division][GO:0045862:positive regul…	-	-	-	-	-	-	-	-	-	-
ENSG00000182117	15	34341719	34343136	943	-	NOP10	217.631	191.881	207.794	165.157	173.323	160.607	1734.48	1490.13	1606.16	1185.13	1225.74	1146.16	1397.97	0.440505	7e-10	3.74e-08	UP	NOP10 ribonucleoprotein [Source:HGNC Symbol;Acc:HGNC:14378]	[GO:0001522:pseudouridine synthesis][GO:0042254:ribosome biogenesis][GO:0030515:snoRNA binding][GO:0005515:protein binding][GO:0007004:telomere maintenance via telomerase][GO:0005697:telomerase holoenzyme complex][GO:0005697:telomerase holoenzyme complex][GO:0090661:box H/ACA telomerase RNP complex][GO:0090661:box H/ACA telomerase RNP complex][GO:0005634:nucleus][GO:0016604:nuclear body][GO:00057…	[hsa03008:Ribosome biogenesis in eukaryotes]	-	-	-	-	-	-	-	-	-
ENSG00000179409	17	744421	753999	13024	-	GEMIN4	12.2503	12.9448	12.2344	9.38966	10.5295	9.6772	1106.7	1139.51	1071.94	763.748	844.083	782.821	951.468	0.471749	7.1e-10	3.79e-08	UP	gem nuclear organelle associated protein 4 [Source:HGNC Symbol;Acc:HGNC:15717]	[GO:0006364:rRNA processing][GO:0000387:spliceosomal snRNP assembly][GO:0032797:SMN complex][GO:0005634:nucleus][GO:0006397:mRNA processing][GO:0008380:RNA splicing][GO:0005737:cytoplasm][GO:0016020:membrane][GO:0005829:cytosol][GO:0016604:nuclear body][GO:0005730:nucleolus][GO:0005515:protein binding][GO:0000387:spliceosomal snRNP assembly][GO:0032797:SMN complex][GO:0005654:nucleoplasm][GO:0005…	[hsa03013:RNA transport]	-	-	-	-	-	-	-	-	-
ENSG00000013306	17	44319625	44324870	18391	-	SLC25A39	90.381	83.4287	80.2043	72.7034	72.0767	73.5399	5009.58	4505.91	4311.49	3628.24	3544.97	3649.86	4108.34	0.35267	7.13e-10	3.8e-08	UP	solute carrier family 25 member 39 [Source:HGNC Symbol;Acc:HGNC:24279]	[GO:0016020:membrane][GO:0016021:integral component of membrane][GO:0005739:mitochondrion][GO:0005743:mitochondrial inner membrane][GO:0006783:heme biosynthetic process][GO:0016020:membrane][GO:0016021:integral component of membrane][GO:0005739:mitochondrion][GO:0005743:mitochondrial inner membrane][GO:0006783:heme biosynthetic process][GO:0016020:membrane][GO:0016021:integral component of membra…	-	-	-	-	-	-	-	-	-	-
ENSG00000130725	19	58555712	58558954	3012	-	UBE2M	48.8153	47.4606	43.7779	36.5464	37.6383	37.2928	1337.5	1267.11	1163.32	901.574	915.089	914.942	1083.26	0.46221	7.5e-10	3.98e-08	UP	ubiquitin conjugating enzyme E2 M [Source:HGNC Symbol;Acc:HGNC:12491]	[GO:0000166:nucleotide binding][GO:0005524:ATP binding][GO:0016740:transferase activity][GO:0019787:ubiquitin-like protein transferase activity][GO:0032446:protein modification by small protein conjugation][GO:0016567:protein ubiquitination][GO:0005515:protein binding][GO:0004842:ubiquitin-protein transferase activity][GO:0004842:ubiquitin-protein transferase activity][GO:0043525:positive regulat…	[hsa04120:Ubiquitin mediated proteolysis]	-	-	-	-	-	-	-	-	-
ENSG00000126461	19	49642209	49658642	5838	+	SCAF1	16.6592	17.5252	16.0735	13.3389	13.5131	13.3522	1169.02	1198.32	1093.91	842.757	841.421	838.972	997.399	0.454588	7.56e-10	4.01e-08	UP	SR-related CTD associated factor 1 [Source:HGNC Symbol;Acc:HGNC:30403]	[GO:0003723:RNA binding][GO:0005634:nucleus][GO:0006397:mRNA processing][GO:0008380:RNA splicing][GO:0005515:protein binding][GO:0099122:RNA polymerase II C-terminal domain binding][GO:0099122:RNA polymerase II C-terminal domain binding][GO:0019904:protein domain specific binding][GO:0006366:transcription by RNA polymerase II]	-	-	-	-	-	-	-	-	-	-
ENSG00000117592	1	173477330	173488815	3358	+	PRDX6	140.408	137.509	136.561	125.501	124.922	121.782	5100.74	4867.63	4811.44	4104.93	4026.93	3961.45	4478.85	0.2887	7.71e-10	4.08e-08	UP	peroxiredoxin 6 [Source:HGNC Symbol;Acc:HGNC:16753]	[GO:0016491:oxidoreductase activity][GO:0016209:antioxidant activity][GO:0051920:peroxiredoxin activity][GO:0008379:thioredoxin peroxidase activity][GO:0098869:cellular oxidant detoxification][GO:0005737:cytoplasm][GO:0005634:nucleus][GO:0005737:cytoplasm][GO:0016020:membrane][GO:0016740:transferase activity][GO:0016787:hydrolase activity][GO:0006629:lipid metabolic process][GO:0016042:lipid cata…	-	-	-	-	-	-	-	-	-	-
ENSG00000108106	19	55399745	55407788	4035	-	UBE2S	20.5104	23.3954	20.2814	15.4676	17.1865	15.9571	902.439	1003.04	865.462	612.754	671.006	628.679	780.563	0.533249	8.13e-10	4.29e-08	UP	ubiquitin conjugating enzyme E2 S [Source:HGNC Symbol;Acc:HGNC:17895]	[GO:0000166:nucleotide binding][GO:0005524:ATP binding][GO:0016740:transferase activity][GO:0016567:protein ubiquitination][GO:0051301:cell division][GO:0005515:protein binding][GO:0007049:cell cycle][GO:0004842:ubiquitin-protein transferase activity][GO:0085020:protein K6-linked ubiquitination][GO:0031145:anaphase-promoting complex-dependent catabolic process][GO:0005634:nucleus][GO:0061631:ubiq…	[hsa04120:Ubiquitin mediated proteolysis]	-	-	-	-	-	-	-	-	-
ENSG00000140995	16	89948697	89968060	34768	+	DEF8	17.1841	16.2306	15.6192	13.1482	13.1151	13.5431	1564.84	1440.2	1379.47	1078.03	1059.76	1104.32	1271.1	0.434519	8.2e-10	4.31e-08	UP	differentially expressed in FDCP 8 homolog [Source:HGNC Symbol;Acc:HGNC:25969]	[GO:0035556:intracellular signal transduction][GO:0046872:metal ion binding][GO:0045780:positive regulation of bone resorption][GO:0032418:lysosome localization][GO:1900029:positive regulation of ruffle assembly][GO:0032418:lysosome localization][GO:0045780:positive regulation of bone resorption][GO:1900029:positive regulation of ruffle assembly][GO:0046872:metal ion binding][GO:0035556:intracell…	-	-	-	-	-	-	-	-	-	-
ENSG00000123159	19	14477760	14496149	14735	-	GIPC1	23.9748	22.7428	21.5731	18.2026	18.903	18.551	1673.32	1546.72	1460.3	1143.87	1170.71	1159.37	1359.05	0.428447	8.21e-10	4.31e-08	UP	GIPC PDZ domain containing family member 1 [Source:HGNC Symbol;Acc:HGNC:1226]	[GO:0005515:protein binding][GO:0005737:cytoplasm][GO:0005737:cytoplasm][GO:0016020:membrane][GO:0016020:membrane][GO:0016020:membrane][GO:0005829:cytosol][GO:0031410:cytoplasmic vesicle][GO:0007186:G protein-coupled receptor signaling pathway][GO:0005515:protein binding][GO:0005938:cell cortex][GO:0003779:actin binding][GO:0017022:myosin binding][GO:0042802:identical protein binding][GO:0006605:…	-	-	-	-	-	-	-	-	-	-
ENSG00000004478	12	2794970	2805423	7029	+	FKBP4	21.4991	20.2175	21.1418	18.2365	16.3176	16.6501	1744.87	1598.87	1664.15	1332.61	1175.15	1210.01	1454.28	0.428926	8.57e-10	4.49e-08	UP	FKBP prolyl isomerase 4 [Source:HGNC Symbol;Acc:HGNC:3720]	[GO:0005515:protein binding][GO:0003755:peptidyl-prolyl cis-trans isomerase activity][GO:0031072:heat shock protein binding][GO:0000413:protein peptidyl-prolyl isomerization][GO:0005528:FK506 binding][GO:0003723:RNA binding][GO:0005634:nucleus][GO:0005737:cytoplasm][GO:0016853:isomerase activity][GO:0005654:nucleoplasm][GO:0005829:cytosol][GO:0005739:mitochondrion][GO:0005856:cytoskeleton][GO:000…	[hsa04915:Estrogen signaling pathway]	-	-	-	-	-	-	-	-	-
ENSG00000125991	20	35542038	35557634	16979	+	ERGIC3	78.727	71.4348	68.4759	63.0189	62.9093	61.9894	7419.16	6559.7	6258.56	5347.12	5260.65	5230.92	6012.68	0.352857	8.58e-10	4.49e-08	UP	ERGIC and golgi 3 [Source:HGNC Symbol;Acc:HGNC:15927]	[GO:0016020:membrane][GO:0016020:membrane][GO:0016021:integral component of membrane][GO:0005783:endoplasmic reticulum][GO:0005789:endoplasmic reticulum membrane][GO:0005794:Golgi apparatus][GO:0009987:cellular process][GO:0016192:vesicle-mediated transport][GO:0005515:protein binding][GO:0033116:endoplasmic reticulum-Golgi intermediate compartment membrane][GO:0016020:membrane][GO:0005783:endopl…	-	-	-	-	-	-	-	-	-	-
ENSG00000154518	2	175176258	175181710	6223	-	ATP5MC3	116.745	108.237	108.971	97.647	95.2745	101.226	7126.04	6437.65	6450.99	5366.43	5160.36	5532.59	6012.34	0.317568	8.67e-10	4.52e-08	UP	ATP synthase membrane subunit c locus 3 [Source:HGNC Symbol;Acc:HGNC:843]	[GO:0015986:ATP synthesis coupled proton transport][GO:0015078:proton transmembrane transporter activity][GO:1902600:proton transmembrane transport][GO:0045263:proton-transporting ATP synthase complex, coupling factor F(o)][GO:0033177:proton-transporting two-sector ATPase complex, proton-transporting domain][GO:0016020:membrane][GO:0016021:integral component of membrane][GO:0006811:ion transport]…	[hsa00190:Oxidative phosphorylation][hsa05010:Alzheimer's disease][hsa05012:Parkinson's disease][hsa05016:Huntington's disease]	-	-	-	-	-	-	-	-	-
ENSG00000042753	19	46838136	46850846	6334	-	AP2S1	71.6219	64.5337	64.1425	54.6606	54.5234	53.0676	1754.1	1540.06	1523.56	1205.32	1184.91	1163.77	1395.29	0.437148	8.67e-10	4.52e-08	UP	adaptor related protein complex 2 subunit sigma 1 [Source:HGNC Symbol;Acc:HGNC:565]	[GO:0006886:intracellular protein transport][GO:0016192:vesicle-mediated transport][GO:0030117:membrane coat][GO:0015031:protein transport][GO:0035615:clathrin adaptor activity][GO:0072583:clathrin-dependent endocytosis][GO:0030122:AP-2 adaptor complex][GO:0016020:membrane][GO:0005886:plasma membrane][GO:0071944:cell periphery][GO:0006886:intracellular protein transport][GO:0016192:vesicle-mediat…	[hsa04144:Endocytosis][hsa04721:Synaptic vesicle cycle][hsa04961:Endocrine and other factor-regulated calcium reabsorption][hsa05016:Huntington's disease]	-	-	-	-	-	-	-	-	-
ENSG00000144713	3	12834485	12841582	8389	-	RPL32	265.364	257.803	257.668	246.616	225.673	220.172	15492.6	14666.1	14589.8	12963.5	11691.1	11510	13485.5	0.306913	8.69e-10	4.52e-08	UP	ribosomal protein L32 [Source:HGNC Symbol;Acc:HGNC:10336]	[GO:0003735:structural constituent of ribosome][GO:0006412:translation][GO:0005840:ribosome][GO:0003723:RNA binding][GO:0016020:membrane][GO:0006412:translation][GO:0002181:cytoplasmic translation][GO:0022625:cytosolic large ribosomal subunit][GO:0003735:structural constituent of ribosome][GO:0005829:cytosol][GO:0003735:structural constituent of ribosome][GO:0002181:cytoplasmic translation][GO:00…	[hsa03010:Ribosome]	-	-	-	-	-	-	-	-	-
ENSG00000108551	17	17494437	17496395	3152	-	RASD1	10.4995	10.3186	9.03386	5.14515	6.07917	5.86208	288.504	276.28	240.748	127.291	148.225	144.233	204.213	0.938564	8.73e-10	4.54e-08	UP	ras related dexamethasone induced 1 [Source:HGNC Symbol;Acc:HGNC:15828]	[GO:0005525:GTP binding][GO:0003924:GTPase activity][GO:0005634:nucleus][GO:0005737:cytoplasm][GO:0016020:membrane][GO:0000166:nucleotide binding][GO:0005886:plasma membrane][GO:0005515:protein binding][GO:0048471:perinuclear region of cytoplasm][GO:0007186:G protein-coupled receptor signaling pathway][GO:0007165:signal transduction][GO:0003924:GTPase activity][GO:0007263:nitric oxide mediated si…	[hsa04713:Circadian entrainment]	-	-	-	-	-	-	-	-	-
ENSG00000130702	20	62307955	62367312	22963	-	LAMA5	41.666	40.9607	38.6821	33.8058	35.6469	37.5258	9360.21	8966.33	8427.93	6837.74	7105.92	7548.55	8041.11	0.315956	9.17e-10	4.76e-08	UP	laminin subunit alpha 5 [Source:HGNC Symbol;Acc:HGNC:6485]	[GO:0005515:protein binding][GO:0007155:cell adhesion][GO:0005102:signaling receptor binding][GO:0030155:regulation of cell adhesion][GO:0030334:regulation of cell migration][GO:0045995:regulation of embryonic development][GO:0005634:nucleus][GO:0005576:extracellular region][GO:0005615:extracellular space][GO:0005604:basement membrane][GO:0005604:basement membrane][GO:0005604:basement membrane][G…	[hsa04151:PI3K-Akt signaling pathway][hsa04510:Focal adhesion][hsa04512:ECM-receptor interaction][hsa05145:Toxoplasmosis][hsa05146:Amoebiasis][hsa05200:Pathways in cancer][hsa05222:Small cell lung cancer]	-	-	-	-	-	-	-	-	-
ENSG00000132613	16	70661204	70686053	5904	-	MTSS2	17.4574	16.7455	18.7052	13.3793	13.6489	15.176	1366.35	1277.1	1419.88	942.834	947.93	1063.58	1169.61	0.46279	9.33e-10	4.82e-08	UP	MTSS I-BAR domain containing 2 [Source:HGNC Symbol;Acc:HGNC:25094]	[GO:0003779:actin binding][GO:0007009:plasma membrane organization][GO:0097178:ruffle assembly][GO:0005737:cytoplasm][GO:0005096:GTPase activator activity][GO:0042995:cell projection][GO:0005515:protein binding][GO:0001726:ruffle][GO:0032587:ruffle membrane][GO:0090630:activation of GTPase activity][GO:0015629:actin cytoskeleton][GO:0003779:actin binding][GO:0031267:small GTPase binding][GO:00055…	-	-	-	-	-	-	-	-	-	-
ENSG00000026297	6	166922113	166957191	45638	-	RNASET2	2.93545	3.208	3.63225	2.42615	2.53782	2.48695	901.285	959.767	1081.61	670.694	691.421	683.729	831.417	0.527126	9.57e-10	4.93e-08	UP	ribonuclease T2 [Source:HGNC Symbol;Acc:HGNC:21686]	[GO:0003723:RNA binding][GO:0033897:ribonuclease T2 activity][GO:0090501:RNA phosphodiester bond hydrolysis][GO:0090502:RNA phosphodiester bond hydrolysis, endonucleolytic][GO:0005783:endoplasmic reticulum][GO:0016787:hydrolase activity][GO:0005739:mitochondrion][GO:0016829:lyase activity][GO:0005576:extracellular region][GO:0005615:extracellular space][GO:0005615:extracellular space][GO:0005788:…	-	-	-	-	-	-	-	-	-	-
ENSG00000100364	22	45192244	45240894	23600	-	KIAA0930	11.0591	11.4223	10.5568	8.71131	9.47746	8.54559	1432.13	1441.31	1325.87	1015.7	1089.05	990.912	1215.83	0.43762	9.7e-10	4.99e-08	UP	KIAA0930 [Source:HGNC Symbol;Acc:HGNC:1314]	[GO:0003674:molecular_function][GO:0008150:biological_process][GO:0005575:cellular_component][GO:0003674:molecular_function][GO:0008150:biological_process][GO:0005575:cellular_component][GO:0005515:protein binding][GO:0003674:molecular_function][GO:0008150:biological_process][GO:0005575:cellular_component]	-	-	-	-	-	-	-	-	-	-
ENSG00000188976	1	944203	959309	10461	-	NOC2L	24.5282	24.7386	22.0958	19.2571	19.8474	20.0776	2136.08	2099.28	1866.23	1509.94	1533.73	1565.64	1785.15	0.403393	9.84e-10	5.05e-08	UP	NOC2 like nucleolar associated transcriptional repressor [Source:HGNC Symbol;Acc:HGNC:24517]	[GO:0003723:RNA binding][GO:0005634:nucleus][GO:0005634:nucleus][GO:0005654:nucleoplasm][GO:0005730:nucleolus][GO:0005829:cytosol][GO:0006915:apoptotic process][GO:0005694:chromosome][GO:0005730:nucleolus][GO:0005515:protein binding][GO:0005654:nucleoplasm][GO:0000122:negative regulation of transcription by RNA polymerase II][GO:0000122:negative regulation of transcription by RNA polymerase II][G…	-	-	-	-	-	-	-	-	-	-
ENSG00000125656	19	6361531	6370242	7050	+	CLPP	25.3856	23.0996	23.4054	19.6915	19.2101	18.6303	1409.05	1249.36	1259.97	984.094	946.154	925.952	1129.1	0.454302	1.02e-09	5.23e-08	UP	caseinolytic mitochondrial matrix peptidase proteolytic subunit [Source:HGNC Symbol;Acc:HGNC:2084]	[GO:0006508:proteolysis][GO:0004176:ATP-dependent peptidase activity][GO:0004252:serine-type endopeptidase activity][GO:0008233:peptidase activity][GO:0016787:hydrolase activity][GO:0005739:mitochondrion][GO:0005739:mitochondrion][GO:0005759:mitochondrial matrix][GO:0005759:mitochondrial matrix][GO:0005515:protein binding][GO:0008236:serine-type peptidase activity][GO:0004252:serine-type endopept…	-	-	-	-	-	-	-	-	-	-
ENSG00000161960	17	7572824	7579006	29375	+	EIF4A1	1.38381	1.21217	1.07527	0.417561	0.318217	0.496496	113.093	96.5314	85.2282	30.7255	23.0769	36.3334	64.1648	1.71603	1.03e-09	5.28e-08	UP	eukaryotic translation initiation factor 4A1 [Source:HGNC Symbol;Acc:HGNC:3282]	[GO:0005524:ATP binding][GO:0003676:nucleic acid binding][GO:0003724:RNA helicase activity][GO:0003723:RNA binding][GO:0003723:RNA binding][GO:0005737:cytoplasm][GO:0016020:membrane][GO:0003743:translation initiation factor activity][GO:0006412:translation][GO:0006413:translational initiation][GO:0000166:nucleotide binding][GO:0016787:hydrolase activity][GO:0005515:protein binding][GO:0004386:hel…	[hsa03013:RNA transport]	-	-	-	-	-	-	-	-	-
ENSG00000169692	9	136673143	136687457	5822	-	AGPAT2	41.9958	42.6639	37.1211	32.7395	31.4682	29.8024	1209.41	1197.21	1036.8	848.902	804.142	768.508	977.495	0.504469	1.03e-09	5.28e-08	UP	1-acylglycerol-3-phosphate O-acyltransferase 2 [Source:HGNC Symbol;Acc:HGNC:325]	[GO:0016746:transferase activity, transferring acyl groups][GO:0016020:membrane][GO:0016021:integral component of membrane][GO:0016740:transferase activity][GO:0005783:endoplasmic reticulum][GO:0005783:endoplasmic reticulum][GO:0005783:endoplasmic reticulum][GO:0005789:endoplasmic reticulum membrane][GO:0006629:lipid metabolic process][GO:0006644:phospholipid metabolic process][GO:0008654:phospho…	[hsa00561:Glycerolipid metabolism][hsa00564:Glycerophospholipid metabolism][hsa04072:Phospholipase D signaling pathway][hsa04975:Fat digestion and absorption]	-	-	-	-	-	-	-	-	-
ENSG00000157020	3	10293131	10321112	18761	-	SEC13	52.2484	49.2657	48.9979	44.813	43.2171	43.9664	4418.72	4059.87	4018.91	3412.29	3243.2	3329.47	3747.07	0.323171	1.04e-09	5.29e-08	UP	SEC13 homolog, nuclear pore and COPII coat complex component [Source:HGNC Symbol;Acc:HGNC:10697]	[GO:0005515:protein binding][GO:0016192:vesicle-mediated transport][GO:0005198:structural molecule activity][GO:0030127:COPII vesicle coat][GO:0090114:COPII-coated vesicle budding][GO:1904263:positive regulation of TORC1 signaling][GO:0005634:nucleus][GO:0051028:mRNA transport][GO:0016020:membrane][GO:0006886:intracellular protein transport][GO:0015031:protein transport][GO:0043231:intracellular …	[hsa03013:RNA transport][hsa04141:Protein processing in endoplasmic reticulum][hsa04150:mTOR signaling pathway]	-	-	-	-	-	-	-	-	-
ENSG00000169718	17	82057506	82065887	20015	-	DUS1L	33.4694	32.2643	29.4261	25.9414	26.6553	27.447	3156.23	2964.74	2691.28	2202.58	2230.47	2317.63	2593.82	0.38363	1.07e-09	5.43e-08	UP	dihydrouridine synthase 1 like [Source:HGNC Symbol;Acc:HGNC:30086]	[GO:0003824:catalytic activity][GO:0050660:flavin adenine dinucleotide binding][GO:0017150:tRNA dihydrouridine synthase activity][GO:0008033:tRNA processing][GO:0016491:oxidoreductase activity][GO:0005515:protein binding][GO:0002943:tRNA dihydrouridine synthesis][GO:0017150:tRNA dihydrouridine synthase activity][GO:0003824:catalytic activity][GO:0050660:flavin adenine dinucleotide binding][GO:001…	-	-	-	-	-	-	-	-	-	-
ENSG00000137267	6	3153497	3157544	10981	-	TUBB2A	9.54589	10.1169	9.37735	7.06244	6.21645	5.9466	436.217	450.48	415.598	290.576	252.071	243.324	348.044	0.724619	1.08e-09	5.47e-08	UP	tubulin beta 2A class IIa [Source:HGNC Symbol;Acc:HGNC:12412]	[GO:0005525:GTP binding][GO:0007017:microtubule-based process][GO:0005874:microtubule][GO:0003924:GTPase activity][GO:0005200:structural constituent of cytoskeleton][GO:0005634:nucleus][GO:0005737:cytoplasm][GO:0000166:nucleotide binding][GO:0005856:cytoskeleton][GO:0005874:microtubule][GO:0005515:protein binding][GO:0005737:cytoplasm][GO:0005525:GTP binding][GO:0000226:microtubule cytoskeleton o…	[hsa04145:Phagosome][hsa04540:Gap junction][hsa05130:Pathogenic Escherichia coli infection]	-	-	-	-	-	-	-	-	-
ENSG00000115307	2	74526645	74529760	9291	-	AUP1	105.409	95.5115	94.9344	85.6485	83.1481	84.3381	4067.9	3591.64	3553.23	2975.98	2847.34	2914.38	3325.08	0.35901	1.09e-09	5.53e-08	UP	AUP1 lipid droplet regulating VLDL assembly factor [Source:HGNC Symbol;Acc:HGNC:891]	[GO:0016020:membrane][GO:0016020:membrane][GO:0005783:endoplasmic reticulum][GO:0005783:endoplasmic reticulum][GO:0005789:endoplasmic reticulum membrane][GO:0031625:ubiquitin protein ligase binding][GO:0050790:regulation of catalytic activity][GO:0031410:cytoplasmic vesicle][GO:0005515:protein binding][GO:0043130:ubiquitin binding][GO:0005776:autophagosome][GO:0005776:autophagosome][GO:0140042:li…	-	-	-	-	-	-	-	-	-	-
ENSG00000158042	11	6680385	6683340	4058	-	MRPL17	28.668	28.8142	30.8018	24.2689	23.8008	23.3883	1177.09	1152.83	1226.58	897.185	867.16	859.892	1030.12	0.438968	1.1e-09	5.54e-08	UP	mitochondrial ribosomal protein L17 [Source:HGNC Symbol;Acc:HGNC:14053]	[GO:0003735:structural constituent of ribosome][GO:0006412:translation][GO:0005840:ribosome][GO:0005739:mitochondrion][GO:0005739:mitochondrion][GO:0005515:protein binding][GO:0019904:protein domain specific binding][GO:0005762:mitochondrial large ribosomal subunit][GO:0005743:mitochondrial inner membrane][GO:0003735:structural constituent of ribosome][GO:0005762:mitochondrial large ribosomal sub…	[hsa03010:Ribosome]	-	-	-	-	-	-	-	-	-
ENSG00000206503	6	29941260	29945884	13804	+	HLA-A	50.4677	43.0349	47.7857	37.8334	38.2491	39.1969	2149.93	1786.39	1974.31	1451.12	1445.86	1495.18	1717.13	0.428552	1.16e-09	5.84e-08	UP	major histocompatibility complex, class I, A [Source:HGNC Symbol;Acc:HGNC:4931]	[GO:0006955:immune response][GO:0019882:antigen processing and presentation][GO:0003723:RNA binding][GO:0016020:membrane][GO:0016020:membrane][GO:0016021:integral component of membrane][GO:0005783:endoplasmic reticulum][GO:0005783:endoplasmic reticulum][GO:0005789:endoplasmic reticulum membrane][GO:0005886:plasma membrane][GO:0005886:plasma membrane][GO:0005794:Golgi apparatus][GO:0012507:ER to G…	[hsa04144:Endocytosis][hsa04145:Phagosome][hsa04514:Cell adhesion molecules (CAMs)][hsa04612:Antigen processing and presentation][hsa04650:Natural killer cell mediated cytotoxicity][hsa04940:Type I diabetes mellitus][hsa05166:HTLV-I infection][hsa05168:Herpes simplex infection][hsa05169:Epstein-Barr virus infection][hsa05203:Viral carcinogenesis][hsa05320:Autoimmune thyroid disease][hsa05330:Allo…	Spitzoid tumour		ROS1	yes	-	-	-	-	-
ENSG00000135631	2	73073382	73156721	18508	-	RAB11FIP5	6.44881	6.35292	5.90365	4.85976	4.34545	4.37761	715.489	686.816	635.258	485.463	427.811	434.9	564.289	0.592806	1.17e-09	5.85e-08	UP	RAB11 family interacting protein 5 [Source:HGNC Symbol;Acc:HGNC:24845]	[GO:0031267:small GTPase binding][GO:0016020:membrane][GO:0015031:protein transport][GO:0043231:intracellular membrane-bounded organelle][GO:0005768:endosome][GO:0034451:centriolar satellite][GO:0065008:regulation of biological quality][GO:0031267:small GTPase binding][GO:0005737:cytoplasm][GO:0016020:membrane][GO:0015031:protein transport][GO:0043231:intracellular membrane-bounded organelle][GO:…	[hsa04144:Endocytosis]	-	-	-	-	-	-	-	-	-
ENSG00000137207	6	43511832	43516985	15293	-	YIPF3	49.4322	45.7288	46.7609	38.4017	40.9639	40.7426	2364.58	2131.46	2169.37	1653.91	1738.76	1745.11	1967.2	0.375317	1.24e-09	6.18e-08	UP	Yip1 domain family member 3 [Source:HGNC Symbol;Acc:HGNC:21023]	[GO:0005737:cytoplasm][GO:0016020:membrane][GO:0016021:integral component of membrane][GO:0005794:Golgi apparatus][GO:0043231:intracellular membrane-bounded organelle][GO:0005886:plasma membrane][GO:0005794:Golgi apparatus][GO:0030154:cell differentiation][GO:0005515:protein binding][GO:0005794:Golgi apparatus][GO:0030133:transport vesicle][GO:0005737:cytoplasm][GO:0016020:membrane][GO:0016021:in…	-	-	-	-	-	-	-	-	-	-
ENSG00000160932	8	143017982	143023832	13643	+	LY6E	43.4686	44.5116	41.0503	35.2921	35.8437	36.7086	1802.57	1798.59	1650.97	1317.69	1318.94	1363.05	1541.97	0.392213	1.25e-09	6.22e-08	UP	lymphocyte antigen 6 family member E [Source:HGNC Symbol;Acc:HGNC:6727]	[GO:0016020:membrane][GO:0005886:plasma membrane][GO:0005515:protein binding][GO:0045202:synapse][GO:0031225:anchored component of membrane][GO:0005886:plasma membrane][GO:0005576:extracellular region][GO:0005886:plasma membrane][GO:2000272:negative regulation of signaling receptor activity][GO:0007166:cell surface receptor signaling pathway][GO:0046597:negative regulation of viral entry into hos…	-	-	-	-	-	-	-	-	-	-
ENSG00000130202	19	44846175	44889223	7666	+	NECTIN2	52.0479	48.8983	48.191	41.1239	39.6886	44.6706	3061.6	2802.74	2749.27	2178	2071.6	2352.87	2536.01	0.383959	1.25e-09	6.25e-08	UP	nectin cell adhesion molecule 2 [Source:HGNC Symbol;Acc:HGNC:9707]	[GO:0007155:cell adhesion][GO:0007286:spermatid development][GO:0042803:protein homodimerization activity][GO:0005911:cell-cell junction][GO:0050839:cell adhesion molecule binding][GO:0019062:virion attachment to host cell][GO:0016020:membrane][GO:0016021:integral component of membrane][GO:0005886:plasma membrane][GO:0005925:focal adhesion][GO:0005515:protein binding][GO:0005886:plasma membrane][…	[hsa04514:Cell adhesion molecules (CAMs)][hsa04520:Adherens junction][hsa05168:Herpes simplex infection]	-	-	-	-	-	-	-	-	-
ENSG00000105401	19	10391133	10420121	9286	-	CDC37	82.0038	73.4378	74.4556	65.3696	67.2707	63.8211	3921.34	3421.87	3453.06	2814.46	2854.44	2732.72	3199.65	0.360742	1.29e-09	6.41e-08	UP	cell division cycle 37, HSP90 cochaperone [Source:HGNC Symbol;Acc:HGNC:1735]	[GO:0019901:protein kinase binding][GO:0005737:cytoplasm][GO:0005829:cytosol][GO:0051301:cell division][GO:0005515:protein binding][GO:0019887:protein kinase regulator activity][GO:0019900:kinase binding][GO:0051879:Hsp90 protein binding][GO:0010608:posttranscriptional regulation of gene expression][GO:0045859:regulation of protein kinase activity][GO:0098779:positive regulation of mitophagy in r…	[hsa04151:PI3K-Akt signaling pathway]	-	-	-	-	-	-	-	-	-
ENSG00000010256	3	48599002	48610976	9065	-	UQCRC1	144.786	134.362	125.427	117.005	117.392	114.182	7292.22	6594.1	6126.77	5305.86	5246.45	5149.44	5952.47	0.349181	1.3e-09	6.44e-08	UP	ubiquinol-cytochrome c reductase core protein 1 [Source:HGNC Symbol;Acc:HGNC:12585]	[GO:0046872:metal ion binding][GO:0016020:membrane][GO:0005739:mitochondrion][GO:0005739:mitochondrion][GO:0005739:mitochondrion][GO:0005743:mitochondrial inner membrane][GO:0005515:protein binding][GO:1902600:proton transmembrane transport][GO:0070469:respirasome][GO:0005739:mitochondrion][GO:0005743:mitochondrial inner membrane][GO:0031625:ubiquitin protein ligase binding][GO:0009060:aerobic re…	[hsa00190:Oxidative phosphorylation][hsa04260:Cardiac muscle contraction][hsa04932:Non-alcoholic fatty liver disease (NAFLD)][hsa05010:Alzheimer's disease][hsa05012:Parkinson's disease][hsa05016:Huntington's disease]	-	-	-	-	-	-	-	-	-
ENSG00000102144	X	77910739	78129295	9539	+	PGK1	155.628	149.792	147.329	139.064	138.603	135.868	13301.2	12474.7	12212.2	10701.3	10511.5	10398	11599.8	0.264744	1.3e-09	6.44e-08	UP	phosphoglycerate kinase 1 [Source:HGNC Symbol;Acc:HGNC:8896]	[GO:0006096:glycolytic process][GO:0004618:phosphoglycerate kinase activity][GO:0005737:cytoplasm][GO:0016020:membrane][GO:0000166:nucleotide binding][GO:0005524:ATP binding][GO:0005524:ATP binding][GO:0016301:kinase activity][GO:0016740:transferase activity][GO:0016310:phosphorylation][GO:0016310:phosphorylation][GO:0045121:membrane raft][GO:0005515:protein binding][GO:0005829:cytosol][GO:000461…	[hsa00010:Glycolysis / Gluconeogenesis][hsa04066:HIF-1 signaling pathway]	-	-	-	-	-	-	-	-	-
ENSG00000182154	9	137551879	137552555	582	+	MRPL41	133.202	129.442	130.91	109.238	101.569	105.907	1218.64	1153.94	1161.56	899.818	824.557	867.599	1021.02	0.446858	1.31e-09	6.49e-08	UP	mitochondrial ribosomal protein L41 [Source:HGNC Symbol;Acc:HGNC:14492]	[GO:0003723:RNA binding][GO:0006412:translation][GO:0005739:mitochondrion][GO:0005739:mitochondrion][GO:0006915:apoptotic process][GO:0005840:ribosome][GO:0005515:protein binding][GO:0007049:cell cycle][GO:1990904:ribonucleoprotein complex][GO:0003735:structural constituent of ribosome][GO:0006412:translation][GO:0005762:mitochondrial large ribosomal subunit][GO:0005743:mitochondrial inner membra…	-	-	-	-	-	-	-	-	-	-
ENSG00000148335	9	129608884	129636135	12414	+	NTMT1	11.2793	10.2937	10.6219	7.93471	7.30089	5.90588	537.771	478.219	491.161	340.614	308.876	252.132	401.462	0.735447	1.32e-09	6.5e-08	UP	N-terminal Xaa-Pro-Lys N-methyltransferase 1 [Source:HGNC Symbol;Acc:HGNC:23373]	[GO:0008168:methyltransferase activity][GO:0006480:N-terminal protein amino acid methylation][GO:0005634:nucleus][GO:0005634:nucleus][GO:0016740:transferase activity][GO:0005654:nucleoplasm][GO:0005829:cytosol][GO:0032259:methylation][GO:0005515:protein binding][GO:0007059:chromosome segregation][GO:0005737:cytoplasm][GO:0016571:histone methylation][GO:0042054:histone methyltransferase activity][…	-	-	-	-	-	-	-	-	-	-
ENSG00000184117	22	29554808	29581327	4975	-	NIPSNAP1	108.088	104.103	101.508	94.8579	87.714	91.9873	5068.43	4756.67	4616.38	4004.85	3649.71	3862.36	4326.4	0.325941	1.32e-09	6.5e-08	UP	nipsnap homolog 1 [Source:HGNC Symbol;Acc:HGNC:7827]	[GO:0005739:mitochondrion][GO:0005739:mitochondrion][GO:0005515:protein binding][GO:0019233:sensory perception of pain][GO:0042165:neurotransmitter binding][GO:0019233:sensory perception of pain][GO:0005739:mitochondrion][GO:0016020:membrane][GO:0097060:synaptic membrane]	-	-	-	-	-	-	-	-	-	-
ENSG00000276043	19	4903080	4962154	26471	+	UHRF1	45.9024	47.8694	46.2513	40.8803	42.6804	41.7481	3712.46	3772.49	3627.91	2976.86	3063.02	3023.38	3362.69	0.293774	1.33e-09	6.52e-08	UP	ubiquitin like with PHD and ring finger domains 1 [Source:HGNC Symbol;Acc:HGNC:12556]	[GO:0005515:protein binding][GO:0005515:protein binding][GO:0005634:nucleus][GO:0005634:nucleus][GO:0046872:metal ion binding][GO:0016740:transferase activity][GO:0005654:nucleoplasm][GO:0016567:protein ubiquitination][GO:0008270:zinc ion binding][GO:0003677:DNA binding][GO:0006325:chromatin organization][GO:0000785:chromatin][GO:0006281:DNA repair][GO:0006974:cellular response to DNA damage stim…	-	-	-	-	-	-	-	-	-	-
ENSG00000147804	8	144409742	144416844	10787	-	SLC39A4	43.0867	39.7811	38.3712	34.1502	32.6713	35.3108	3374.34	3035.75	2914.45	2408	2270.42	2476.18	2746.52	0.381717	1.35e-09	6.63e-08	UP	solute carrier family 39 member 4 [Source:HGNC Symbol;Acc:HGNC:17129]	[GO:0016020:membrane][GO:0055085:transmembrane transport][GO:0046873:metal ion transmembrane transporter activity][GO:0030001:metal ion transport][GO:0016021:integral component of membrane][GO:0005886:plasma membrane][GO:0005886:plasma membrane][GO:0006811:ion transport][GO:0005768:endosome][GO:0031410:cytoplasmic vesicle][GO:0055038:recycling endosome membrane][GO:0005886:plasma membrane][GO:000…	[hsa04978:Mineral absorption]	-	-	-	-	-	-	-	-	-
ENSG00000105677	19	35545600	35547526	8161	+	TMEM147	44.6494	44.3573	43.067	35.9215	36.9173	35.5991	1352.5	1309.28	1265.24	979.705	992.308	965.589	1144.1	0.417369	1.49e-09	7.31e-08	UP	transmembrane protein 147 [Source:HGNC Symbol;Acc:HGNC:30414]	[GO:0016020:membrane][GO:0016021:integral component of membrane][GO:0032991:protein-containing complex][GO:0005783:endoplasmic reticulum][GO:0005789:endoplasmic reticulum membrane][GO:0005789:endoplasmic reticulum membrane][GO:0005886:plasma membrane][GO:0005886:plasma membrane][GO:0005515:protein binding][GO:0043022:ribosome binding][GO:0016020:membrane][GO:0016021:integral component of membrane…	-	-	-	-	-	-	-	-	-	-
ENSG00000105698	19	35268962	35279821	17809	+	USF2	26.7169	25.779	25.9275	22.6479	22.3119	21.9799	2086.46	1961.7	1963.76	1592.46	1546.15	1537.02	1781.26	0.361684	1.5e-09	7.32e-08	UP	upstream transcription factor 2, c-fos interacting [Source:HGNC Symbol;Acc:HGNC:12594]	[GO:0046983:protein dimerization activity][GO:0005634:nucleus][GO:0005634:nucleus][GO:0043231:intracellular membrane-bounded organelle][GO:0005654:nucleoplasm][GO:0003677:DNA binding][GO:0005515:protein binding][GO:0006357:regulation of transcription by RNA polymerase II][GO:0000981:DNA-binding transcription factor activity, RNA polymerase II-specific][GO:0000978:RNA polymerase II proximal promot…	-	-	-	-	-	Zipper-Type Group/Helix-Loop-Helix Family	15242350	DNA Binding	Human	Strong
ENSG00000074276	5	176542511	176595974	15176	+	CDHR2	25.559	23.0856	22.8627	20.1351	18.9702	19.711	2168.39	1908.44	1881.17	1538.03	1428.11	1497.38	1736.92	0.415559	1.52e-09	7.43e-08	UP	cadherin related family member 2 [Source:HGNC Symbol;Acc:HGNC:18231]	[GO:0005886:plasma membrane][GO:0016020:membrane][GO:0005509:calcium ion binding][GO:0007156:homophilic cell adhesion via plasma membrane adhesion molecules][GO:0007155:cell adhesion][GO:0098609:cell-cell adhesion][GO:0016021:integral component of membrane][GO:0030054:cell junction][GO:0016324:apical plasma membrane][GO:0016324:apical plasma membrane][GO:0030154:cell differentiation][GO:0042995:c…	-	-	-	-	-	-	-	-	-	-
ENSG00000122490	18	79902420	79951657	19301	-	SLC66A2	20.9348	22.0312	20.2894	17.652	17.6943	17.7038	1717.17	1760.87	1614.06	1303.64	1287.87	1300.3	1497.32	0.386692	1.53e-09	7.44e-08	UP	solute carrier family 66 member 2 [Source:HGNC Symbol;Acc:HGNC:26188]	[GO:0016020:membrane][GO:0016021:integral component of membrane][GO:0005515:protein binding][GO:0005829:cytosol][GO:0005802:trans-Golgi network][GO:0005768:endosome][GO:0045332:phospholipid translocation][GO:0042147:retrograde transport, endosome to Golgi][GO:0016020:membrane][GO:0016021:integral component of membrane][GO:0005515:protein binding][GO:0005829:cytosol][GO:0005802:trans-Golgi network…	-	-	-	-	-	-	-	-	-	-
ENSG00000183258	5	177511577	177516961	27749	-	DDX41	22.1274	22.51	21.2343	18.2795	18.4023	17.6217	1452.9	1440.2	1352.23	1080.66	1072.19	1036.05	1239.04	0.410882	1.56e-09	7.56e-08	UP	DEAD-box helicase 41 [Source:HGNC Symbol;Acc:HGNC:18674]	[GO:0003676:nucleic acid binding][GO:0000166:nucleotide binding][GO:0005524:ATP binding][GO:0016787:hydrolase activity][GO:0003724:RNA helicase activity][GO:0005524:ATP binding][GO:0003676:nucleic acid binding][GO:0000398:mRNA splicing, via spliceosome][GO:0003724:RNA helicase activity][GO:0003723:RNA binding][GO:0003723:RNA binding][GO:0005634:nucleus][GO:0005634:nucleus][GO:0005681:spliceosomal…	-	-	-	-	-	-	-	-	-	-
ENSG00000140990	16	1959538	1961975	3586	+	NDUFB10	92.1185	94.0297	94.2616	81.8262	74.7665	68.067	1505.99	1497.9	1494.57	1204.44	1084.62	996.417	1297.32	0.451135	1.64e-09	7.95e-08	UP	NADH:ubiquinone oxidoreductase subunit B10 [Source:HGNC Symbol;Acc:HGNC:7696]	[GO:0016020:membrane][GO:0005739:mitochondrion][GO:0005743:mitochondrial inner membrane][GO:0005743:mitochondrial inner membrane][GO:0005515:protein binding][GO:0070469:respirasome][GO:0008137:NADH dehydrogenase (ubiquinone) activity][GO:0032981:mitochondrial respiratory chain complex I assembly][GO:0005747:mitochondrial respiratory chain complex I][GO:0005747:mitochondrial respiratory chain comp…	[hsa00190:Oxidative phosphorylation][hsa04932:Non-alcoholic fatty liver disease (NAFLD)][hsa05010:Alzheimer's disease][hsa05012:Parkinson's disease][hsa05016:Huntington's disease]	-	-	-	-	-	-	-	-	-
ENSG00000105355	19	4838341	4867694	9427	-	PLIN3	68.1591	62.8111	56.3696	52.107	51.3184	47.9776	2934.66	2635.2	2353.88	2019.98	1960.65	1849.7	2292.35	0.440479	1.66e-09	8.03e-08	UP	perilipin 3 [Source:HGNC Symbol;Acc:HGNC:16893]	[GO:0005737:cytoplasm][GO:0016020:membrane][GO:0016020:membrane][GO:0005829:cytosol][GO:0005768:endosome][GO:0010008:endosome membrane][GO:0005515:protein binding][GO:0005811:lipid droplet][GO:0005811:lipid droplet][GO:0005829:cytosol][GO:0005829:cytosol][GO:0045296:cadherin binding][GO:0019915:lipid storage][GO:0005737:cytoplasm][GO:0005794:Golgi apparatus][GO:0030133:transport vesicle][GO:00161…	-	-	-	-	-	-	-	-	-	-
ENSG00000172725	11	67435510	67443821	17304	-	CORO1B	23.0697	21.5804	20.0149	18.1757	17.153	16.9304	1931.82	1760.87	1625.49	1370.36	1274.56	1269.47	1538.76	0.439878	1.68e-09	8.1e-08	UP	coronin 1B [Source:HGNC Symbol;Acc:HGNC:2253]	[GO:0005515:protein binding][GO:0005737:cytoplasm][GO:0005737:cytoplasm][GO:0042802:identical protein binding][GO:0003779:actin binding][GO:0005856:cytoskeleton][GO:0005925:focal adhesion][GO:0005829:cytosol][GO:0005515:protein binding][GO:0071944:cell periphery][GO:0048471:perinuclear region of cytoplasm][GO:0030027:lamellipodium][GO:0051015:actin filament binding][GO:0051015:actin filament bind…	-	-	-	-	-	-	-	-	-	-
ENSG00000198918	X	119786504	119791630	2710	-	RPL39	213.821	208.531	236.513	199.922	184.853	192.648	7152.58	6797.15	7673.18	6021.32	5486.99	5770.41	6483.6	0.324056	1.69e-09	8.15e-08	UP	ribosomal protein L39 [Source:HGNC Symbol;Acc:HGNC:10350]	[GO:0003735:structural constituent of ribosome][GO:0006412:translation][GO:0005840:ribosome][GO:0003723:RNA binding][GO:0006412:translation][GO:0006412:translation][GO:0002181:cytoplasmic translation][GO:0005615:extracellular space][GO:0003735:structural constituent of ribosome][GO:0003735:structural constituent of ribosome][GO:0050830:defense response to Gram-positive bacterium][GO:0005829:cytos…	[hsa03010:Ribosome]	-	-	-	-	-	-	-	-	-
ENSG00000141753	17	40443450	40457725	2205	+	IGFBP4	75.177	75.033	69.8641	62.1101	63.2271	63.7472	2605.76	2534.23	2348.61	1938.34	1944.68	1978.52	2225.02	0.352436	1.75e-09	8.41e-08	UP	insulin like growth factor binding protein 4 [Source:HGNC Symbol;Acc:HGNC:5473]	[GO:0005576:extracellular region][GO:0005520:insulin-like growth factor binding][GO:0005515:protein binding][GO:0019838:growth factor binding][GO:0001558:regulation of cell growth][GO:0006954:inflammatory response][GO:0010906:regulation of glucose metabolic process][GO:0040008:regulation of growth][GO:0043410:positive regulation of MAPK cascade][GO:0043568:positive regulation of insulin-like grow…	-	-	-	-	-	-	-	-	-	-
ENSG00000095739	10	28677510	28682932	3575	+	BAMBI	19.357	17.0681	18.564	13.3969	13.5949	12.5797	650.864	559.217	605.384	405.577	405.622	378.749	500.902	0.607572	1.77e-09	8.46e-08	UP	BMP and activin membrane bound inhibitor [Source:HGNC Symbol;Acc:HGNC:30251]	[GO:0030512:negative regulation of transforming growth factor beta receptor signaling pathway][GO:0090263:positive regulation of canonical Wnt signaling pathway][GO:0005737:cytoplasm][GO:0016020:membrane][GO:0016021:integral component of membrane][GO:0005515:protein binding][GO:0005886:plasma membrane][GO:0008284:positive regulation of cell population proliferation][GO:0007179:transforming growth…	[hsa04310:Wnt signaling pathway][hsa04350:TGF-beta signaling pathway]	-	-	-	-	-	-	-	-	-
ENSG00000108298	17	39200283	39204840	16175	+	RPL19	434.791	424.601	419.907	405.663	384.303	382.216	24543.6	23355.1	22988.8	20617.7	19249.7	19319.5	21679.1	0.260043	1.83e-09	8.74e-08	UP	ribosomal protein L19 [Source:HGNC Symbol;Acc:HGNC:10312]	[GO:0003735:structural constituent of ribosome][GO:0006412:translation][GO:0005840:ribosome][GO:0003723:RNA binding][GO:0022625:cytosolic large ribosomal subunit][GO:0003723:RNA binding][GO:0003723:RNA binding][GO:0016020:membrane][GO:0006412:translation][GO:0006412:translation][GO:0005730:nucleolus][GO:0005829:cytosol][GO:0002181:cytoplasmic translation][GO:0005925:focal adhesion][GO:0005515:pro…	[hsa03010:Ribosome]	-	-	-	-	-	-	-	-	-
ENSG00000184232	11	120211032	120230334	3728	+	OAF	75.6806	74.2033	71.8966	65.2196	66.4271	63.5593	3465.5	3310.92	3192.98	2688.92	2699.11	2606.1	2993.92	0.317343	1.88e-09	8.97e-08	UP	out at first homolog [Source:HGNC Symbol;Acc:HGNC:28752]	-	-	-	-	-	-	-	-	-	-	-
ENSG00000106153	7	56101573	56106476	1491	-	CHCHD2	566.019	529.331	484.995	454.815	448.884	459.128	9146.72	8334.99	7601.13	6617.4	6436.69	6643.52	7463.41	0.348152	1.9e-09	9.04e-08	UP	coiled-coil-helix-coiled-coil-helix domain containing 2 [Source:HGNC Symbol;Acc:HGNC:21645]	[GO:0005634:nucleus][GO:0005634:nucleus][GO:0005739:mitochondrion][GO:0005739:mitochondrion][GO:0043565:sequence-specific DNA binding][GO:0045944:positive regulation of transcription by RNA polymerase II][GO:0005515:protein binding][GO:0005758:mitochondrial intermembrane space][GO:0005758:mitochondrial intermembrane space][GO:0005634:nucleus][GO:0005739:mitochondrion][GO:0140297:DNA-binding trans…	-	-	-	-	-	-	-	-	-	-
ENSG00000167244	11	2129112	2141238	19831	-	IGF2	8.55052	9.82579	10.3496	5.79726	7.48242	7.4359	841.276	942.014	987.593	513.555	653.255	655.103	765.466	0.608232	1.9e-09	9.04e-08	UP	insulin like growth factor 2 [Source:HGNC Symbol;Acc:HGNC:5466]	[GO:0005576:extracellular region][GO:0005179:hormone activity][GO:0008083:growth factor activity][GO:0005615:extracellular space][GO:0005975:carbohydrate metabolic process][GO:0005515:protein binding][GO:0000122:negative regulation of transcription by RNA polymerase II][GO:0071902:positive regulation of protein serine/threonine kinase activity][GO:0051781:positive regulation of cell division][GO:…	[hsa05205:Proteoglycans in cancer]	-	-	-	-	-	-	-	-	-
ENSG00000073008	19	44643798	44666162	16868	+	PVR	17.4803	17.3789	17.0307	14.7486	14.8486	13.3147	1675.63	1623.28	1583.31	1272.91	1263.02	1142.85	1426.83	0.405903	1.91e-09	9.07e-08	UP	PVR cell adhesion molecule [Source:HGNC Symbol;Acc:HGNC:9705]	[GO:0016020:membrane][GO:0016021:integral component of membrane][GO:0016020:membrane][GO:0016021:integral component of membrane][GO:0005886:plasma membrane][GO:0007155:cell adhesion][GO:0005576:extracellular region][GO:0005925:focal adhesion][GO:0005515:protein binding][GO:0046718:viral entry into host cell][GO:0005886:plasma membrane][GO:0005912:adherens junction][GO:0009986:cell surface][GO:001…	[hsa04514:Cell adhesion molecules (CAMs)]	-	-	-	-	-	-	-	-	-
ENSG00000197063	17	81918270	81927735	7374	-	MAFG	12.0603	11.9693	12.3489	9.55061	9.7978	9.71602	993.606	960.876	986.715	708.442	716.273	716.76	847.112	0.458059	1.96e-09	9.25e-08	UP	MAF bZIP transcription factor G [Source:HGNC Symbol;Acc:HGNC:6781]	[GO:0003677:DNA binding][GO:0006355:regulation of transcription, DNA-templated][GO:0003700:DNA-binding transcription factor activity][GO:0046982:protein heterodimerization activity][GO:0005634:nucleus][GO:0005515:protein binding][GO:0000978:RNA polymerase II proximal promoter sequence-specific DNA binding][GO:0001228:DNA-binding transcription activator activity, RNA polymerase II-specific][GO:000…	-	-	-	-	-	-	-	-	-	-
ENSG00000173846	1	44800377	44805990	9017	+	PLK3	4.65585	4.31099	4.57315	2.36768	2.7541	2.53917	243.497	219.692	231.961	111.49	127.811	118.909	175.56	0.956247	2.04e-09	9.62e-08	UP	polo like kinase 3 [Source:HGNC Symbol;Acc:HGNC:2154]	[GO:0005524:ATP binding][GO:0005515:protein binding][GO:0006468:protein phosphorylation][GO:0004674:protein serine/threonine kinase activity][GO:0004672:protein kinase activity][GO:0005634:nucleus][GO:0005634:nucleus][GO:0005737:cytoplasm][GO:0005737:cytoplasm][GO:0000166:nucleotide binding][GO:0004674:protein serine/threonine kinase activity][GO:0016301:kinase activity][GO:0016740:transferase ac…	[hsa04068:FoxO signaling pathway][hsa05152:Tuberculosis]	-	-	-	-	-	-	-	-	-
ENSG00000189143	7	73799542	73832690	11139	+	CLDN4	41.2916	40.25	36.3159	33.2502	32.9869	33.409	3050.06	2897.05	2601.66	2211.36	2162.13	2209.73	2522	0.375614	2.06e-09	9.7e-08	UP	claudin 4 [Source:HGNC Symbol;Acc:HGNC:2046]	[GO:0016021:integral component of membrane][GO:0005198:structural molecule activity][GO:0005923:bicellular tight junction][GO:0016020:membrane][GO:0005886:plasma membrane][GO:0005886:plasma membrane][GO:0006811:ion transport][GO:0042802:identical protein binding][GO:0030054:cell junction][GO:0005515:protein binding][GO:0005254:chloride channel activity][GO:0005254:chloride channel activity][GO:00…	[hsa04514:Cell adhesion molecules (CAMs)][hsa04530:Tight junction][hsa04670:Leukocyte transendothelial migration][hsa05160:Hepatitis C]	-	-	-	-	-	-	-	-	-
ENSG00000114353	3	50226292	50259362	22333	+	GNAI2	27.6003	25.3752	23.6677	21.4095	21.3965	21.3377	3212.78	2878.19	2671.95	2243.84	2210.06	2224.05	2573.48	0.390667	2.09e-09	9.83e-08	UP	G protein subunit alpha i2 [Source:HGNC Symbol;Acc:HGNC:4385]	[GO:0007186:G protein-coupled receptor signaling pathway][GO:0007165:signal transduction][GO:0005525:GTP binding][GO:0003924:GTPase activity][GO:0031683:G-protein beta/gamma-subunit complex binding][GO:0019001:guanyl nucleotide binding][GO:0007188:adenylate cyclase-modulating G protein-coupled receptor signaling pathway][GO:0005737:cytoplasm][GO:0005737:cytoplasm][GO:0016020:membrane][GO:0016020:…	[hsa04015:Rap1 signaling pathway][hsa04022:cGMP-PKG signaling pathway][hsa04024:cAMP signaling pathway][hsa04062:Chemokine signaling pathway][hsa04071:Sphingolipid signaling pathway][hsa04261:Adrenergic signaling in cardiomyocytes][hsa04360:Axon guidance][hsa04540:Gap junction][hsa04611:Platelet activation][hsa04670:Leukocyte transendothelial migration][hsa04713:Circadian entrainment][hsa04723:Re…	-	-	-	-	-	-	-	-	-
ENSG00000085662	7	134442356	134459284	12448	-	AKR1B1	64.4921	57.7083	58.9411	52.6217	51.894	50.6486	3704.39	3229.92	3283.48	2721.4	2644.97	2605	3031.53	0.357197	2.11e-09	9.91e-08	UP	aldo-keto reductase family 1 member B [Source:HGNC Symbol;Acc:HGNC:381]	[GO:0016491:oxidoreductase activity][GO:0047834:D-threo-aldose 1-dehydrogenase activity][GO:0005737:cytoplasm][GO:0005654:nucleoplasm][GO:0005829:cytosol][GO:0005515:protein binding][GO:0004032:alditol:NADP+ 1-oxidoreductase activity][GO:0002070:epithelial cell maturation][GO:0003091:renal water homeostasis][GO:0035809:regulation of urine volume][GO:0043066:negative regulation of apoptotic proces…	[hsa00040:Pentose and glucuronate interconversions][hsa00051:Fructose and mannose metabolism][hsa00052:Galactose metabolism][hsa00561:Glycerolipid metabolism]	-	-	-	-	-	-	-	-	-
ENSG00000105197	19	39480412	39493785	24297	+	TIMM50	19.3126	19.0864	17.4611	15.7393	15.8193	15.3244	2183.39	2102.61	1914.56	1602.12	1586.98	1551.33	1823.5	0.385422	2.19e-09	1.03e-07	UP	translocase of inner mitochondrial membrane 50 [Source:HGNC Symbol;Acc:HGNC:23656]	[GO:0015031:protein transport][GO:0005743:mitochondrial inner membrane][GO:0005744:TIM23 mitochondrial import inner membrane translocase complex][GO:0003723:RNA binding][GO:0005634:nucleus][GO:0016607:nuclear speck][GO:0016607:nuclear speck][GO:0016020:membrane][GO:0016021:integral component of membrane][GO:0005654:nucleoplasm][GO:0005739:mitochondrion][GO:0005739:mitochondrion][GO:0005743:mitoch…	-	-	-	-	-	-	-	-	-	-
ENSG00000141349	17	44070735	44076344	11100	+	G6PC3	26.0678	26.3106	24.3901	21.4657	21.7696	21.3642	1864.89	1834.1	1692.26	1382.65	1381.95	1368.56	1587.4	0.381778	2.22e-09	1.04e-07	UP	glucose-6-phosphatase catalytic subunit 3 [Source:HGNC Symbol;Acc:HGNC:24861]	[GO:0004346:glucose-6-phosphatase activity][GO:0016020:membrane][GO:0016020:membrane][GO:0016021:integral component of membrane][GO:0005783:endoplasmic reticulum][GO:0005783:endoplasmic reticulum][GO:0005789:endoplasmic reticulum membrane][GO:0016787:hydrolase activity][GO:0016311:dephosphorylation][GO:0006094:gluconeogenesis][GO:0016020:membrane][GO:0005789:endoplasmic reticulum membrane][GO:000…	[hsa00010:Glycolysis / Gluconeogenesis][hsa00052:Galactose metabolism][hsa00500:Starch and sucrose metabolism][hsa04068:FoxO signaling pathway][hsa04151:PI3K-Akt signaling pathway][hsa04152:AMPK signaling pathway][hsa04910:Insulin signaling pathway][hsa04920:Adipocytokine signaling pathway][hsa04922:Glucagon signaling pathway][hsa04931:Insulin resistance][hsa04973:Carbohydrate digestion and absor…	-	-	-	-	-	-	-	-	-
ENSG00000177666	11	818914	825573	7933	+	PNPLA2	18.3004	19.2676	19.4514	15.3	16.1112	14.4967	1102.08	1130.64	1136.08	829.589	860.947	781.72	973.51	0.445274	2.3e-09	1.07e-07	UP	patatin like phospholipase domain containing 2 [Source:HGNC Symbol;Acc:HGNC:30802]	[GO:0016787:hydrolase activity][GO:0004806:triglyceride lipase activity][GO:0006629:lipid metabolic process][GO:0016042:lipid catabolic process][GO:0010898:positive regulation of triglyceride catabolic process][GO:0016020:membrane][GO:0016021:integral component of membrane][GO:0005654:nucleoplasm][GO:0005886:plasma membrane][GO:0005811:lipid droplet][GO:0005737:cytoplasm][GO:0042572:retinol metab…	[hsa00561:Glycerolipid metabolism][hsa04923:Regulation of lipolysis in adipocytes]	-	-	-	-	-	-	-	-	-
ENSG00000076924	19	7619525	7629545	8494	-	XAB2	13.963	13.0771	13.7113	10.3176	10.8445	11.0447	1021.3	932.028	972.656	679.473	703.847	723.366	838.779	0.474615	2.3e-09	1.07e-07	UP	XPA binding protein 2 [Source:HGNC Symbol;Acc:HGNC:14089]	[GO:0005515:protein binding][GO:0006396:RNA processing][GO:0000398:mRNA splicing, via spliceosome][GO:0005634:nucleus][GO:0005634:nucleus][GO:0005634:nucleus][GO:0005681:spliceosomal complex][GO:0006397:mRNA processing][GO:0008380:RNA splicing][GO:0016020:membrane][GO:0043231:intracellular membrane-bounded organelle][GO:0005654:nucleoplasm][GO:0006281:DNA repair][GO:0006974:cellular response to D…	[hsa03040:Spliceosome]	-	-	-	-	-	-	-	-	-
ENSG00000108829	17	50375059	50397523	4849	-	LRRC59	62.9504	63.8537	62.5701	57.0391	57.9968	56.8047	4492.58	4440.45	4330.82	3665.11	3672.78	3630.04	4038.63	0.273679	2.46e-09	1.14e-07	UP	leucine rich repeat containing 59 [Source:HGNC Symbol;Acc:HGNC:28817]	[GO:0005515:protein binding][GO:0003723:RNA binding][GO:0005634:nucleus][GO:0016020:membrane][GO:0016020:membrane][GO:0016021:integral component of membrane][GO:0005783:endoplasmic reticulum][GO:0005783:endoplasmic reticulum][GO:0005789:endoplasmic reticulum membrane][GO:0043231:intracellular membrane-bounded organelle][GO:0005635:nuclear envelope][GO:0005515:protein binding][GO:0007165:signal tr…	-	-	-	-	-	-	-	-	-	-
ENSG00000089157	12	120196699	120201235	23720	-	RPLP0	823	730.462	709.287	660.539	661.696	656.324	51593.7	44620.8	43124.6	37283.2	36808.6	36842.1	41712.2	0.328793	2.47e-09	1.15e-07	UP	ribosomal protein lateral stalk subunit P0 [Source:HGNC Symbol;Acc:HGNC:10371]	[GO:0042254:ribosome biogenesis][GO:0003723:RNA binding][GO:0005634:nucleus][GO:0005634:nucleus][GO:0005737:cytoplasm][GO:0005737:cytoplasm][GO:0016020:membrane][GO:0006412:translation][GO:0005783:endoplasmic reticulum][GO:0005829:cytosol][GO:0005840:ribosome][GO:0005925:focal adhesion][GO:0005515:protein binding][GO:1990904:ribonucleoprotein complex][GO:0002181:cytoplasmic translation][GO:000373…	[hsa03010:Ribosome]	-	-	-	-	-	-	-	-	-
ENSG00000019582	5	150401637	150412969	17698	-	CD74	29.0827	28.0084	27.9629	24.4759	24.0831	24.1782	2069.15	1941.72	1929.5	1567.88	1520.42	1540.32	1761.5	0.359162	2.53e-09	1.17e-07	UP	CD74 molecule [Source:HGNC Symbol;Acc:HGNC:1697]	[GO:0016021:integral component of membrane][GO:0016020:membrane][GO:0006955:immune response][GO:0019882:antigen processing and presentation][GO:0006886:intracellular protein transport][GO:0042289:MHC class II protein binding][GO:0070206:protein trimerization][GO:0035718:macrophage migration inhibitory factor binding][GO:0016020:membrane][GO:0006886:intracellular protein transport][GO:0043066:nega…	[hsa04612:Antigen processing and presentation][hsa05152:Tuberculosis][hsa05168:Herpes simplex infection]	NSCLC		ROS1, NRG1	yes	-	-	-	-	-
ENSG00000198712	MT	7586	8269	684	+	MT-CO2	13059.9	13321.5	12518.5	12316.9	11213.7	11732	140423	139571	130544	119239	106989	112953	124953	0.275433	2.6e-09	1.2e-07	UP	mitochondrially encoded cytochrome c oxidase II [Source:HGNC Symbol;Acc:HGNC:7421]	[GO:0016021:integral component of membrane][GO:0016020:membrane][GO:0016491:oxidoreductase activity][GO:0005507:copper ion binding][GO:0004129:cytochrome-c oxidase activity][GO:0022900:electron transport chain][GO:0016020:membrane][GO:0046872:metal ion binding][GO:0005739:mitochondrion][GO:0005739:mitochondrion][GO:0005743:mitochondrial inner membrane][GO:0005515:protein binding][GO:1902600:proto…	[hsa00190:Oxidative phosphorylation][hsa04260:Cardiac muscle contraction][hsa04932:Non-alcoholic fatty liver disease (NAFLD)][hsa05010:Alzheimer's disease][hsa05012:Parkinson's disease][hsa05016:Huntington's disease]	-	-	-	-	-	-	-	-	-
ENSG00000159556	15	76336773	76342475	4070	+	ISL2	4.09162	4.67125	4.80488	2.1999	2.25684	1.98164	139.636	155.338	159.034	67.5961	68.3432	60.5557	108.417	1.20664	2.6e-09	1.2e-07	UP	ISL LIM homeobox 2 [Source:HGNC Symbol;Acc:HGNC:18524]	[GO:0003677:DNA binding][GO:0006355:regulation of transcription, DNA-templated][GO:0000981:DNA-binding transcription factor activity, RNA polymerase II-specific][GO:0005634:nucleus][GO:0005634:nucleus][GO:0046872:metal ion binding][GO:0005515:protein binding][GO:0005634:nucleus][GO:0006357:regulation of transcription by RNA polymerase II][GO:0000981:DNA-binding transcription factor activity, RNA …	-	-	-	-	-	-	-	-	-	-
ENSG00000173653	11	66842835	66846552	9850	+	RCE1	10.4211	10.0655	9.44851	7.06857	6.50941	6.98538	491.61	462.685	432.292	300.232	272.485	295.072	375.729	0.674612	2.61e-09	1.2e-07	UP	Ras converting CAAX endopeptidase 1 [Source:HGNC Symbol;Acc:HGNC:13721]	[GO:0016020:membrane][GO:0004222:metalloendopeptidase activity][GO:0071586:CAAX-box protein processing][GO:0030176:integral component of endoplasmic reticulum membrane][GO:0016020:membrane][GO:0016021:integral component of membrane][GO:0005783:endoplasmic reticulum][GO:0005789:endoplasmic reticulum membrane][GO:0005789:endoplasmic reticulum membrane][GO:0008233:peptidase activity][GO:0006508:prot…	[hsa00900:Terpenoid backbone biosynthesis]	-	-	-	-	-	-	-	-	-
ENSG00000012171	3	50267558	50277546	31046	+	SEMA3B	105.384	100.531	95.6704	89.5222	87.4155	91.4021	9555.24	8882	8412.99	7308.28	7033.14	7420.83	8102.08	0.302787	2.63e-09	1.21e-07	UP	semaphorin 3B [Source:HGNC Symbol;Acc:HGNC:10724]	[GO:0005515:protein binding][GO:0030215:semaphorin receptor binding][GO:0005515:protein binding][GO:0030215:semaphorin receptor binding][GO:0005783:endoplasmic reticulum][GO:0005576:extracellular region][GO:0005615:extracellular space][GO:0005887:integral component of plasma membrane][GO:0062023:collagen-containing extracellular matrix][GO:0005783:endoplasmic reticulum][GO:0007267:cell-cell signa…	[hsa04360:Axon guidance]	-	-	-	-	-	-	-	-	-
ENSG00000179222	X	51803007	51902354	22210	+	MAGED1	53.0357	51.3437	49.4852	44.0978	46.382	46.2716	5013.04	4728.93	4536.43	3752.9	3890.24	3916.31	4306.31	0.304288	2.64e-09	1.21e-07	UP	MAGE family member D1 [Source:HGNC Symbol;Acc:HGNC:6813]	[GO:0042981:regulation of apoptotic process][GO:0032922:circadian regulation of gene expression][GO:0005634:nucleus][GO:0005634:nucleus][GO:0005737:cytoplasm][GO:0016020:membrane][GO:0032991:protein-containing complex][GO:0005886:plasma membrane][GO:0006355:regulation of transcription, DNA-templated][GO:0000785:chromatin][GO:0005515:protein binding][GO:0048511:rhythmic process][GO:0032922:circadi…	[hsa04722:Neurotrophin signaling pathway]	-	-	-	-	-	-	-	-	-
ENSG00000172809	17	74203582	74210655	6076	+	RPL38	114.155	111.371	140.987	103.932	100.756	99.3846	6871	6531.96	8230.24	5632.42	5381.36	5356.43	6333.9	0.402768	2.69e-09	1.23e-07	UP	ribosomal protein L38 [Source:HGNC Symbol;Acc:HGNC:10349]	[GO:0003735:structural constituent of ribosome][GO:0006412:translation][GO:0005840:ribosome][GO:0006412:translation][GO:0002181:cytoplasmic translation][GO:0005925:focal adhesion][GO:0005829:cytosol][GO:0005515:protein binding][GO:0003735:structural constituent of ribosome][GO:0005829:cytosol][GO:0003723:RNA binding][GO:0006412:translation][GO:0003735:structural constituent of ribosome][GO:000373…	[hsa03010:Ribosome]	-	-	-	-	-	-	-	-	-
ENSG00000188257	1	19975431	19980416	5141	-	PLA2G2A	113.088	103.508	109.896	92.0504	86.284	97.2965	2901.19	2587.49	2734.33	2126.21	1964.2	2235.06	2424.75	0.379275	2.69e-09	1.23e-07	UP	phospholipase A2 group IIA [Source:HGNC Symbol;Acc:HGNC:9031]	[GO:0005509:calcium ion binding][GO:0006644:phospholipid metabolic process][GO:0004623:phospholipase A2 activity][GO:0016042:lipid catabolic process][GO:0050482:arachidonic acid secretion][GO:0005615:extracellular space][GO:0016020:membrane][GO:0046872:metal ion binding][GO:0005886:plasma membrane][GO:0016787:hydrolase activity][GO:0005739:mitochondrion][GO:0006629:lipid metabolic process][GO:000…	[hsa00564:Glycerophospholipid metabolism][hsa00565:Ether lipid metabolism][hsa00590:Arachidonic acid metabolism][hsa00591:Linoleic acid metabolism][hsa00592:alpha-Linolenic acid metabolism][hsa04014:Ras signaling pathway][hsa04270:Vascular smooth muscle contraction][hsa04972:Pancreatic secretion][hsa04975:Fat digestion and absorption]	-	-	-	-	-	-	-	-	-
ENSG00000185825	X	153700492	153724565	13527	-	BCAP31	59.3794	57.4937	50.7008	46.2797	47.8438	45.5201	3081.22	2907.04	2551.58	2162.2	2202.96	2115.05	2503.34	0.396387	2.97e-09	1.35e-07	UP	B cell receptor associated protein 31 [Source:HGNC Symbol;Acc:HGNC:16695]	[GO:0016021:integral component of membrane][GO:0005783:endoplasmic reticulum][GO:0006886:intracellular protein transport][GO:0016020:membrane][GO:0016020:membrane][GO:0015031:protein transport][GO:0005783:endoplasmic reticulum][GO:0005789:endoplasmic reticulum membrane][GO:0005739:mitochondrion][GO:0006915:apoptotic process][GO:0016192:vesicle-mediated transport][GO:0005515:protein binding][GO:00…	[hsa04141:Protein processing in endoplasmic reticulum]	-	-	-	-	-	-	-	-	-
ENSG00000178209	8	143915153	143976734	198582	-	PLEC	8.52417	8.35131	8.11638	6.82604	7.43711	7.13524	2276.87	2173.62	2102.59	1641.62	1762.72	1706.57	1944	0.357762	3.01e-09	1.37e-07	UP	plectin [Source:HGNC Symbol;Acc:HGNC:9069]	[GO:0005515:protein binding][GO:0005856:cytoskeleton][GO:0008092:cytoskeletal protein binding][GO:0045104:intermediate filament cytoskeleton organization][GO:0003723:RNA binding][GO:0005737:cytoplasm][GO:0005829:cytosol][GO:0003779:actin binding][GO:0005925:focal adhesion][GO:0005925:focal adhesion][GO:0030054:cell junction][GO:0042383:sarcolemma][GO:0045111:intermediate filament cytoskeleton][GO…	-	-	-	-	-	-	-	-	-	-
ENSG00000141456	17	4669774	4704337	28152	-	PELP1	19.1875	19.6596	17.7444	15.721	15.3732	16.2697	1983.75	1980.56	1779.25	1463.41	1410.36	1506.19	1687.25	0.390226	3.02e-09	1.37e-07	UP	proline, glutamate and leucine rich protein 1 [Source:HGNC Symbol;Acc:HGNC:30134]	[GO:0003723:RNA binding][GO:0005634:nucleus][GO:0005634:nucleus][GO:0005737:cytoplasm][GO:0005654:nucleoplasm][GO:0005730:nucleolus][GO:0005730:nucleolus][GO:0045944:positive regulation of transcription by RNA polymerase II][GO:0005515:protein binding][GO:0005654:nucleoplasm][GO:0003682:chromatin binding][GO:0005654:nucleoplasm][GO:0047485:protein N-terminus binding][GO:0071339:MLL1 complex][GO:0…	-	-	-	-	-	-	-	-	-	-
ENSG00000071894	8	144393229	144409335	16768	-	CPSF1	27.2661	25.6127	26.2855	22.4841	22.7299	23.3448	2596.53	2376.67	2427.69	1927.81	1920.71	1990.63	2206.67	0.34194	3.08e-09	1.39e-07	UP	cleavage and polyadenylation specific factor 1 [Source:HGNC Symbol;Acc:HGNC:2324]	[GO:0005634:nucleus][GO:0005515:protein binding][GO:0003676:nucleic acid binding][GO:0005634:nucleus][GO:0005515:protein binding][GO:0003676:nucleic acid binding][GO:0003723:RNA binding][GO:0006397:mRNA processing][GO:0005654:nucleoplasm][GO:0005515:protein binding][GO:0005654:nucleoplasm][GO:0035925:mRNA 3'-UTR AU-rich region binding][GO:0006378:mRNA polyadenylation][GO:0005634:nucleus][GO:00198…	[hsa03015:mRNA surveillance pathway]	-	-	-	-	-	-	-	-	-
ENSG00000125798	20	22580998	22585455	4939	-	FOXA2	19.1159	18.0362	18.8645	14.8734	13.6436	14.2978	817.042	751.17	781.991	572.372	517.456	547.204	664.539	0.521458	3.14e-09	1.42e-07	UP	forkhead box A2 [Source:HGNC Symbol;Acc:HGNC:5022]	[GO:0006355:regulation of transcription, DNA-templated][GO:0003700:DNA-binding transcription factor activity][GO:0043565:sequence-specific DNA binding][GO:0019904:protein domain specific binding][GO:0008134:transcription factor binding][GO:0005634:nucleus][GO:0005634:nucleus][GO:0005737:cytoplasm][GO:0005654:nucleoplasm][GO:0003677:DNA binding][GO:0003677:DNA binding][GO:0006325:chromatin organiz…	[hsa04213:Longevity regulating pathway - multiple species][hsa04950:Maturity onset diabetes of the young]	-	-	-	-	-	-	-	-	-
ENSG00000126768	X	48893447	48898143	7676	-	TIMM17B	25.4164	24.1742	24.632	18.2058	20.1672	20.1505	1023.61	948.671	962.113	660.159	720.71	726.669	840.322	0.477972	3.17e-09	1.43e-07	UP	translocase of inner mitochondrial membrane 17B [Source:HGNC Symbol;Acc:HGNC:17310]	[GO:0016020:membrane][GO:0016021:integral component of membrane][GO:0015031:protein transport][GO:0008320:protein transmembrane transporter activity][GO:0005739:mitochondrion][GO:0005743:mitochondrial inner membrane][GO:0005744:TIM23 mitochondrial import inner membrane translocase complex][GO:0005515:protein binding][GO:0030150:protein import into mitochondrial matrix][GO:0005743:mitochondrial in…	-	-	-	-	-	-	-	-	-	-
ENSG00000077942	22	45502238	45601135	19878	+	FBLN1	38.2228	35.5278	33.8751	30.37	31.1211	31.546	4377.18	3964.45	3762.34	3131.37	3162.43	3234.78	3605.42	0.344438	3.37e-09	1.52e-07	UP	fibulin 1 [Source:HGNC Symbol;Acc:HGNC:3600]	[GO:0005576:extracellular region][GO:0005576:extracellular region][GO:0005576:extracellular region][GO:0005509:calcium ion binding][GO:0030198:extracellular matrix organization][GO:0016504:peptidase activator activity][GO:0010952:positive regulation of peptidase activity][GO:0005576:extracellular region][GO:0005509:calcium ion binding][GO:0030198:extracellular matrix organization][GO:0016504:pept…	-	-	-	-	-	-	-	-	-	-
ENSG00000143761	1	228082660	228099212	13828	+	ARF1	132.55	123.438	116.142	108.682	108.411	107.378	6836.38	6203.53	5809.58	5046.88	4961.54	4958.97	5636.15	0.331919	3.39e-09	1.53e-07	UP	ADP ribosylation factor 1 [Source:HGNC Symbol;Acc:HGNC:652]	[GO:0005525:GTP binding][GO:0003924:GTPase activity][GO:0003723:RNA binding][GO:0005737:cytoplasm][GO:0016020:membrane][GO:0015031:protein transport][GO:0000166:nucleotide binding][GO:0005794:Golgi apparatus][GO:0050790:regulation of catalytic activity][GO:0005925:focal adhesion][GO:0030054:cell junction][GO:0016192:vesicle-mediated transport][GO:0005515:protein binding][GO:0045202:synapse][GO:00…	[hsa04072:Phospholipase D signaling pathway][hsa04144:Endocytosis][hsa05110:Vibrio cholerae infection][hsa05134:Legionellosis]	-	-	-	-	-	-	-	-	-
ENSG00000149257	11	75562056	75572783	22776	+	SERPINH1	23.6332	22.0162	20.8653	18.3579	19.0559	18.2569	2333.42	2118.14	1998.03	1631.96	1669.53	1614.09	1894.19	0.390098	3.55e-09	1.6e-07	UP	serpin family H member 1 [Source:HGNC Symbol;Acc:HGNC:1546]	[GO:0005615:extracellular space][GO:0004867:serine-type endopeptidase inhibitor activity][GO:0005518:collagen binding][GO:0003723:RNA binding][GO:0010951:negative regulation of endopeptidase activity][GO:0005783:endoplasmic reticulum][GO:0005783:endoplasmic reticulum][GO:0005783:endoplasmic reticulum][GO:0005581:collagen trimer][GO:0045121:membrane raft][GO:0005788:endoplasmic reticulum lumen][GO…	-	-	-	-	-	-	-	-	-	-
ENSG00000076826	19	7595863	7618304	10306	+	CAMSAP3	9.30432	10.219	9.85314	6.93408	7.83011	7.54339	714.335	764.485	733.666	479.318	533.432	518.577	623.969	0.531508	3.62e-09	1.62e-07	UP	calmodulin regulated spectrin associated protein family member 3 [Source:HGNC Symbol;Acc:HGNC:29307]	[GO:0005515:protein binding][GO:0008017:microtubule binding][GO:0005516:calmodulin binding][GO:0031175:neuron projection development][GO:0030507:spectrin binding][GO:0005737:cytoplasm][GO:0005737:cytoplasm][GO:0005654:nucleoplasm][GO:0031514:motile cilium][GO:0005856:cytoskeleton][GO:0005912:adherens junction][GO:0030054:cell junction][GO:0042995:cell projection][GO:0005813:centrosome][GO:0005874…	-	-	-	-	-	-	-	-	-	-
ENSG00000161944	17	7101322	7115700	8298	-	ASGR2	187.6	174.229	171.623	157.231	158.388	159.803	7342.99	6645.14	6515.13	5541.13	5501.19	5600.86	6191.07	0.300482	3.7e-09	1.65e-07	UP	asialoglycoprotein receptor 2 [Source:HGNC Symbol;Acc:HGNC:743]	[GO:0016020:membrane][GO:0016021:integral component of membrane][GO:0030246:carbohydrate binding][GO:0005515:protein binding][GO:0048471:perinuclear region of cytoplasm][GO:0006897:endocytosis][GO:0005886:plasma membrane][GO:0007166:cell surface receptor signaling pathway][GO:0004873:asialoglycoprotein receptor activity][GO:0044322:endoplasmic reticulum quality control compartment][GO:0016020:mem…	[hsa04918:Thyroid hormone synthesis]	-	-	-	-	-	-	-	-	-
ENSG00000070047	11	576470	612222	27185	+	PHRF1	13.0582	14.2496	13.489	10.3787	10.9003	11.723	1187.48	1262.68	1189.68	849.78	879.586	954.579	1053.96	0.441033	3.88e-09	1.73e-07	UP	PHD and ring finger domains 1 [Source:HGNC Symbol;Acc:HGNC:24351]	[GO:0016020:membrane][GO:0046872:metal ion binding][GO:0070063:RNA polymerase binding][GO:0016020:membrane][GO:0046872:metal ion binding][GO:0005654:nucleoplasm][GO:0019904:protein domain specific binding][GO:0070063:RNA polymerase binding][GO:0006366:transcription by RNA polymerase II][GO:0006397:mRNA processing][GO:0070063:RNA polymerase binding][GO:0016020:membrane][GO:0046872:metal ion bindin…	-	-	-	-	-	-	-	-	-	-
ENSG00000169230	5	177303799	177306949	6403	+	PRELID1	74.1306	72.5164	70.5366	62.801	63.4582	57.3902	2144.16	2043.8	1978.7	1635.47	1628.7	1486.37	1819.53	0.374173	3.92e-09	1.74e-07	UP	PRELI domain containing 1 [Source:HGNC Symbol;Acc:HGNC:30255]	[GO:0005758:mitochondrial intermembrane space][GO:0032991:protein-containing complex][GO:0043066:negative regulation of apoptotic process][GO:0043066:negative regulation of apoptotic process][GO:0005654:nucleoplasm][GO:0005739:mitochondrion][GO:0005739:mitochondrion][GO:0005739:mitochondrion][GO:0006915:apoptotic process][GO:0006869:lipid transport][GO:0005758:mitochondrial intermembrane space][G…	-	-	-	-	-	-	-	-	-	-
ENSG00000114867	3	184314495	184335358	104756	+	EIF4G1	68.9081	67.96	65.8896	62.3304	62.715	61.4093	9480.23	9110.57	8791.69	7720.88	7656.22	7565.06	8387.44	0.254739	3.92e-09	1.74e-07	UP	eukaryotic translation initiation factor 4 gamma 1 [Source:HGNC Symbol;Acc:HGNC:3296]	[GO:0005515:protein binding][GO:0003723:RNA binding][GO:0003743:translation initiation factor activity][GO:0003729:mRNA binding][GO:0003723:RNA binding][GO:0005737:cytoplasm][GO:0016020:membrane][GO:0003743:translation initiation factor activity][GO:0006412:translation][GO:0006413:translational initiation][GO:0005829:cytosol][GO:0006417:regulation of translation][GO:0005515:protein binding][GO:00…	[hsa03013:RNA transport][hsa05416:Viral myocarditis]	-	-	-	-	-	-	-	-	-
ENSG00000149476	11	61333220	61353295	18348	+	TKFC	16.8579	17.5344	15.8726	14.1363	14.6353	14.0058	2153.39	2182.5	1966.4	1625.82	1658.88	1601.97	1864.83	0.365313	4.05e-09	1.8e-07	UP	triokinase and FMN cyclase [Source:HGNC Symbol;Acc:HGNC:24552]	[GO:0004371:glycerone kinase activity][GO:0006071:glycerol metabolic process][GO:0044237:cellular metabolic process][GO:0016310:phosphorylation][GO:0005524:ATP binding][GO:0004371:glycerone kinase activity][GO:0006071:glycerol metabolic process][GO:0005634:nucleus][GO:0046872:metal ion binding][GO:0000166:nucleotide binding][GO:0016301:kinase activity][GO:0016740:transferase activity][GO:0016310:…	[hsa00051:Fructose and mannose metabolism][hsa00561:Glycerolipid metabolism][hsa04622:RIG-I-like receptor signaling pathway]	-	-	-	-	-	-	-	-	-
ENSG00000100258	22	50502949	50507702	8873	-	LMF2	30.4428	27.6988	26.9827	23.4139	22.8158	22.254	1466.75	1300.4	1260.85	1015.7	975.444	960.084	1163.2	0.446514	4.06e-09	1.8e-07	UP	lipase maturation factor 2 [Source:HGNC Symbol;Acc:HGNC:25096]	[GO:0016020:membrane][GO:0016020:membrane][GO:0016021:integral component of membrane][GO:0005783:endoplasmic reticulum][GO:0005789:endoplasmic reticulum membrane][GO:0005515:protein binding][GO:0005789:endoplasmic reticulum membrane][GO:0051604:protein maturation][GO:0016020:membrane][GO:0016020:membrane][GO:0016021:integral component of membrane][GO:0005783:endoplasmic reticulum][GO:0005789:endo…	-	-	-	-	-	-	-	-	-	-
ENSG00000177156	11	747415	765012	7115	+	TALDO1	133.541	125.215	120.974	111.313	114.961	108.842	6102.43	5575.52	5361.47	4579.86	4661.54	4453.6	5122.4	0.314288	4.14e-09	1.83e-07	UP	transaldolase 1 [Source:HGNC Symbol;Acc:HGNC:11559]	[GO:0003824:catalytic activity][GO:0005975:carbohydrate metabolic process][GO:0005737:cytoplasm][GO:0003824:catalytic activity][GO:0004801:sedoheptulose-7-phosphate:D-glyceraldehyde-3-phosphate glyceronetransferase activity][GO:0006098:pentose-phosphate shunt][GO:0016740:transferase activity][GO:0005737:cytoplasm][GO:0016740:transferase activity][GO:0003824:catalytic activity][GO:0005975:carbohyd…	[hsa00030:Pentose phosphate pathway]	-	-	-	-	-	-	-	-	-
ENSG00000126602	16	3651639	3717553	14809	-	TRAP1	35.5235	34.8422	33.2582	30.0734	30.4958	29.9572	2894.27	2766.13	2628.02	2206.09	2204.74	2185.51	2480.79	0.328245	4.24e-09	1.87e-07	UP	TNF receptor associated protein 1 [Source:HGNC Symbol;Acc:HGNC:16264]	[GO:0005524:ATP binding][GO:0006457:protein folding][GO:0016887:ATPase activity][GO:0051082:unfolded protein binding][GO:0005524:ATP binding][GO:0006457:protein folding][GO:0051082:unfolded protein binding][GO:0016887:ATPase activity][GO:0003723:RNA binding][GO:0016020:membrane][GO:0016020:membrane][GO:0000166:nucleotide binding][GO:0005654:nucleoplasm][GO:0005739:mitochondrion][GO:0005739:mitoch…	-	-	-	-	-	-	-	-	-	-
ENSG00000105696	19	18607430	18621039	6981	+	TMEM59L	33.9106	35.0327	31.4277	26.5251	26.5574	28.4764	1399.82	1409.14	1258.21	985.85	972.782	1052.57	1179.73	0.433226	4.37e-09	1.93e-07	UP	transmembrane protein 59 like [Source:HGNC Symbol;Acc:HGNC:13237]	[GO:0016020:membrane][GO:0016021:integral component of membrane][GO:0005794:Golgi apparatus][GO:0000139:Golgi membrane][GO:0016021:integral component of membrane][GO:0016020:membrane][GO:0016020:membrane][GO:0016021:integral component of membrane][GO:0005794:Golgi apparatus][GO:0000139:Golgi membrane][GO:0016021:integral component of membrane][GO:0016020:membrane][GO:0016020:membrane][GO:0000139:…	-	-	-	-	-	-	-	-	-	-
ENSG00000115268	19	1438358	1440495	8246	+	RPS15	503.277	483.144	446.231	435.892	424.048	406.506	16914.4	15822.3	14545	13190	12646.2	12233.4	14225.2	0.312179	4.4e-09	1.94e-07	UP	ribosomal protein S15 [Source:HGNC Symbol;Acc:HGNC:10388]	[GO:0003735:structural constituent of ribosome][GO:0006412:translation][GO:0005840:ribosome][GO:0003723:RNA binding][GO:0015935:small ribosomal subunit][GO:0003735:structural constituent of ribosome][GO:0006412:translation][GO:0005840:ribosome][GO:0003723:RNA binding][GO:0015935:small ribosomal subunit][GO:0003735:structural constituent of ribosome][GO:0006412:translation][GO:0005840:ribosome][GO…	[hsa03010:Ribosome]	-	-	-	-	-	-	-	-	-
ENSG00000101444	20	34280268	34311802	9060	-	AHCY	147.145	135.853	132.891	117.776	127.393	122.534	9007.08	8103.09	7889.32	6490.98	6919.53	6716.18	7521.03	0.312356	4.42e-09	1.94e-07	UP	adenosylhomocysteinase [Source:HGNC Symbol;Acc:HGNC:343]	[GO:0004013:adenosylhomocysteinase activity][GO:0005737:cytoplasm][GO:0005829:cytosol][GO:0016787:hydrolase activity][GO:0004013:adenosylhomocysteinase activity][GO:0006730:one-carbon metabolic process][GO:0005515:protein binding][GO:0042470:melanosome][GO:0005829:cytosol][GO:0005829:cytosol][GO:0070062:extracellular exosome][GO:0033353:S-adenosylmethionine cycle][GO:0004013:adenosylhomocysteinas…	[hsa00270:Cysteine and methionine metabolism]	-	-	-	-	-	-	-	-	-
ENSG00000144591	2	219498865	219513898	92445	+	GMPPA	17.0128	16.5656	16.2567	14.0943	14.2277	14.1216	1838.34	1744.22	1703.69	1371.24	1364.2	1366.36	1564.67	0.365006	4.58e-09	2.01e-07	UP	GDP-mannose pyrophosphorylase A [Source:HGNC Symbol;Acc:HGNC:22923]	[GO:0009058:biosynthetic process][GO:0016779:nucleotidyltransferase activity][GO:0009058:biosynthetic process][GO:0016740:transferase activity][GO:0016779:nucleotidyltransferase activity][GO:0005737:cytoplasm][GO:0005515:protein binding][GO:0005737:cytoplasm][GO:0070062:extracellular exosome][GO:0009058:biosynthetic process][GO:0016779:nucleotidyltransferase activity][GO:0009058:biosynthetic proc…	[hsa00051:Fructose and mannose metabolism][hsa00520:Amino sugar and nucleotide sugar metabolism]	-	-	-	-	-	-	-	-	-
ENSG00000164054	3	48467798	48504826	25840	-	SHISA5	43.7293	42.798	39.803	36.0029	37.7269	34.1336	2981.97	2843.79	2632.41	2210.48	2282.84	2084.22	2505.95	0.360826	4.62e-09	2.02e-07	UP	shisa family member 5 [Source:HGNC Symbol;Acc:HGNC:30376]	[GO:0005634:nucleus][GO:0016020:membrane][GO:0016021:integral component of membrane][GO:0005783:endoplasmic reticulum][GO:0005789:endoplasmic reticulum membrane][GO:0006915:apoptotic process][GO:0043123:positive regulation of I-kappaB kinase/NF-kappaB signaling][GO:0031965:nuclear membrane][GO:0005515:protein binding][GO:0005783:endoplasmic reticulum][GO:0005788:endoplasmic reticulum lumen][GO:00…	[hsa04115:p53 signaling pathway]	-	-	-	-	-	-	-	-	-
ENSG00000116260	1	180154869	180204030	13763	+	QSOX1	8.20706	8.55883	8.04587	7.04108	6.64024	6.3666	1196.71	1216.07	1137.84	924.399	859.172	831.265	1027.58	0.439003	4.78e-09	2.09e-07	UP	quiescin sulfhydryl oxidase 1 [Source:HGNC Symbol;Acc:HGNC:9756]	[GO:0016972:thiol oxidase activity][GO:0016971:flavin-linked sulfhydryl oxidase activity][GO:0016020:membrane][GO:0016021:integral component of membrane][GO:0005794:Golgi apparatus][GO:0043231:intracellular membrane-bounded organelle][GO:0016491:oxidoreductase activity][GO:0005794:Golgi apparatus][GO:0045171:intercellular bridge][GO:0005576:extracellular region][GO:0005615:extracellular space][GO…	-	-	-	-	-	-	-	-	-	-
[truncated: 13,128 more rows]
