# Supplementary material for: Manganese is a potent inducer of lysosomal activity that inhibits de novo HBV infection
Source: PLoS Pathog. 2025 Jan 2;21(1):e1012800. doi: 10.1371/journal.ppat.1012800 (PMC11694974; doi:10.1371/journal.ppat.1012800)
Supplement: S1 Dataset — (ZIP) [file ppat.1012800.s012.zip › Figs 1-9 minimal data set/fig 3/fig 3A.xlsx]

## Sheet: Sheet1
Fig 3A
dpi	10%FBS			means	standard deviations	0.1%FBS			means	standard deviations	0%FBS			means	standard deviations
3	0.183	0.196	0.192	0.190333	0.00665833	0.357	0.339	0.335	0.343667	0.0117189	0.366	0.449	0.5	0.438333	0.0676338
5	0.392	0.371	0.284	0.349	0.0572626	2.011	2.013	2.008	2.01067	0.00251661	2.246	2.312	2.456	2.338	0.107387
7	0.728	0.823	0.799	0.783333	0.0493997	2.496	2.527	2.424	2.48233	0.0528425	2.616	2.609	2.632	2.619	0.0117898
9	1.002	1.038	1.025	1.02167	0.01823	2.641	2.637	2.621	2.633	0.010583	2.695	2.582	2.698	2.65833	0.0661236
