# Supplementary material for: Manganese is a potent inducer of lysosomal activity that inhibits de novo HBV infection
Source: PLoS Pathog. 2025 Jan 2;21(1):e1012800. doi: 10.1371/journal.ppat.1012800 (PMC11694974; doi:10.1371/journal.ppat.1012800)
Supplement: S1 Dataset — (ZIP) [file ppat.1012800.s012.zip › Figs 1-9 minimal data set/fig 3/fig 3B.xlsx]

## Sheet: Sheet1
Fig 3B
dpi	Mock			means	standard deviations	Torin1(1 μM)			means	standard deviations	PP242(1 μM)			means	standard deviations
3	0.17	0.176	0.173	0.173	0.003	0.27	0.25	0.277	0.265667	0.0140119	0.252	0.226	0.233	0.237	0.0134536
5	0.153	0.151	0.156	0.153333	0.00251661	1.307	1.494	1.496	1.43233	0.108546	1.061	0.995	1.109	1.055	0.0572364
7	0.808	0.848	0.826	0.827333	0.0200333	2.253	2.027	2.153	2.14433	0.113249	2.251	2.596	2.347	2.398	0.178065
9	0.85	0.877	0.833	0.853333	0.0221886	1.769	1.866	1.892	1.84233	0.0648254	2.345	2.21	2.411	2.322	0.102455
