# Supplementary material for: Manganese is a potent inducer of lysosomal activity that inhibits de novo HBV infection
Source: PLoS Pathog. 2025 Jan 2;21(1):e1012800. doi: 10.1371/journal.ppat.1012800 (PMC11694974; doi:10.1371/journal.ppat.1012800)
Supplement: S1 Dataset — (ZIP) [file ppat.1012800.s012.zip › Figs 1-9 minimal data set/fig 3/fig 3C.xlsx]

## Sheet: Sheet1
Fig 3C
time (min)	Mock																														means	standard deviations
20	0	0	3	3	1	1	0	3	2	3	0	1	0	1	2	0	0	0	0	1	1	0	0	1	0	0	1	1	0	2	0.9	1.06188
40	3	0	3	0	0	1	0	1	2	1	2	2	0	0	0	2	4	1	2	0	0	1	1		1	0	0				1.03846	1.14824
60	12	5	1	3	0	6	2	5	7	0	0	1	1	2	1	0	0	7	1	0	5	0	2	0	0	1	2	2	1		2.31034	2.89215
time (min)	Torin1																														means	standard deviations
20	0	1	6	0	4	6	3	6	0	9	3	1	3	4	1	2	4	0	1		0	0	0	1	1	0	0	3	0		2.10714	2.42425
40	1	0	10	0	1		4	1	3	13	2		0	8	2	3	1	2	1	0	3	1	5	0	0	4	0	3	3		2.62963	3.20034
60	10	4	2	5	9	7	2	4	13	11	3	1	5	1	1	8	2	4	5	2	9	5	5	0	0	6	1	1			4.5	3.53291
