# Supplementary material for: Manganese is a potent inducer of lysosomal activity that inhibits de novo HBV infection
Source: PLoS Pathog. 2025 Jan 2;21(1):e1012800. doi: 10.1371/journal.ppat.1012800 (PMC11694974; doi:10.1371/journal.ppat.1012800)
Supplement: S1 Dataset — (ZIP) [file ppat.1012800.s012.zip › Figs 1-9 minimal data set/fig 3/fig 3D.xlsx]

## Sheet: Sheet1
	Fig 3D
	siHRS										means	standard deviations
	6	3	2	0	0	2	2	3	2	0	2	1.82574
	siTSG101
	0	1	0	0	0	1	1	4	2	0	0.9	1.28668
	siNC
	8	4	15	10	0	1	5	3	2	16	6.4	5.68038
