# Supplementary material for: Manganese is a potent inducer of lysosomal activity that inhibits de novo HBV infection
Source: PLoS Pathog. 2025 Jan 2;21(1):e1012800. doi: 10.1371/journal.ppat.1012800 (PMC11694974; doi:10.1371/journal.ppat.1012800)
Supplement: S1 Dataset — (ZIP) [file ppat.1012800.s012.zip › Figs 1-9 minimal data set/fig 3/fig 3E/fig 3E.xlsx]

## Sheet: Sheet1
Fig 3E
dpi	siHRS-1			means	standard deviations	siHRS-2			means	standard deviations	siNC			means	standard deviations	Mock			means	standard deviations
3	0.212	0.205	0.209	0.208667	0.00351188	0.144	0.122	0.134	0.133333	0.0110151	0.216	0.181	0.221	0.206	0.0217945	0.224	0.181	0.253	0.219333	0.0362261
5	0.294	0.272	0.281	0.282333	0.0110604	0.319	0.264	0.262	0.281667	0.0323471	0.547	0.401	0.529	0.492333	0.0796074	0.489	0.451	0.501	0.480333	0.0261024
7	0.468	0.394	0.477	0.446333	0.0455448	0.319	0.264	0.262	0.281667	0.0323471	1.218	0.934	1.097	1.083	0.142517	1.194	0.967	1.214	1.125	0.137197
9	0.345	0.393	0.258	0.332	0.0684324	0.206	0.252	0.248	0.235333	0.025482	0.967	0.843	1.042	0.950667	0.1005	0.895	0.887	0.998	0.926667	0.0619058
