# Supplementary material for: Manganese is a potent inducer of lysosomal activity that inhibits de novo HBV infection
Source: PLoS Pathog. 2025 Jan 2;21(1):e1012800. doi: 10.1371/journal.ppat.1012800 (PMC11694974; doi:10.1371/journal.ppat.1012800)
Supplement: S1 Dataset — (ZIP) [file ppat.1012800.s012.zip › Figs 1-9 minimal data set/fig 3/fig 3F/fig 3F.xlsx]

## Sheet: Sheet1
Fig 3F
dpi	siTSG101-1			means	standard deviations	siTSG101-2			means	standard deviations	siTSG101-3			means	standard deviations	siNC			means	standard deviations	Mock			means	standard deviations
3	0.126	0.124	0.125	0.125	0.001	0.144	0.145	0.148	0.145667	0.00208167	0.123	0.135	0.139	0.132333	0.00832666	0.131	0.13	0.139	0.133333	0.00493288	0.125	0.13	0.132	0.129	0.00360555
5	0.155	0.175	0.162	0.164	0.0101489	0.416	0.363	0.406	0.395	0.0281603	0.191	0.18	0.198	0.189667	0.00907377	0.402	0.399	0.415	0.405333	0.0085049	0.412	0.355	0.433	0.4	0.0403609
7	0.167	0.201	0.18	0.182667	0.0171561	0.718	0.565	0.686	0.656333	0.080699	0.287	0.259	0.274	0.273333	0.0140119	0.672	0.643	0.695	0.67	0.0260576	0.815	0.923	0.942	0.893333	0.0685006
9	0.214	0.236	0.239	0.229667	0.0136504	0.99	1.214	1.139	1.11433	0.114019	0.416	0.335	0.399	0.383333	0.0427122	1.252	1.195	1.238	1.22833	0.0297041	1.413	1.265	1.334	1.33733	0.0740563
