# Supplementary material for: Manganese is a potent inducer of lysosomal activity that inhibits de novo HBV infection
Source: PLoS Pathog. 2025 Jan 2;21(1):e1012800. doi: 10.1371/journal.ppat.1012800 (PMC11694974; doi:10.1371/journal.ppat.1012800)
Supplement: S1 Dataset — (ZIP) [file ppat.1012800.s012.zip › Figs 1-9 minimal data set/fig 4/fig 4A/fig 4A.xlsx]

## Sheet: Sheet1
Fig 4A
dpi	siVAMP7-1			means	standard deviations	siVAMP7-2			means	standard deviations	siVAMP7-3			means	standard deviations	siNC			means	standard deviations
3	0.463	0.306	0.396	0.388333	0.0787803	0.4	0.379	0.402	0.393667	0.012741	0.224	0.227	0.225	0.225333	0.00152753	0.39	0.341	0.362	0.364333	0.0245832
5	0.838	0.762	0.802	0.800667	0.0380175	1.394	1.001	1.225	1.20667	0.19714	0.549	0.71	0.683	0.647333	0.0862226	0.908	0.931	0.951	0.93	0.0215174
7	1.222	1.217	1.235	1.22467	0.00929157	1.583	1.291	1.316	1.39667	0.161853	0.986	1.157	1.159	1.10067	0.0993093	1.296	1.295	1.322	1.30433	0.015308
9	1.889	1.949	1.919	1.919	0.03	2.408	2.225	2.369	2.334	0.0963898	1.738	1.829	1.935	1.834	0.0985951	2.174	2.112	2.168	2.15133	0.0341955
