# Supplementary material for: Manganese is a potent inducer of lysosomal activity that inhibits de novo HBV infection
Source: PLoS Pathog. 2025 Jan 2;21(1):e1012800. doi: 10.1371/journal.ppat.1012800 (PMC11694974; doi:10.1371/journal.ppat.1012800)
Supplement: S1 Dataset — (ZIP) [file ppat.1012800.s012.zip › Figs 1-9 minimal data set/fig 4/fig 4B.xlsx]

## Sheet: Sheet1
	Fig 4B Lysosensor
	siNC					means	standard deviations	siVAMP7					means	standard deviations
	1.03076	0.993041	1.04549	0.993021	0.937688	1	0.0418194	0.956037	0.973882	0.974923	0.98673	0.949028	0.96812	0.0152996
	Fig 4B LysoTracker
	siNC			means	standard deviations	siVAMP7			means	standard deviations
	0.835747	1.10902	1.05523	1	0.144767	2.5046	2.48851	2.55284	2.51532	0.0334742
