# Supplementary material for: Manganese is a potent inducer of lysosomal activity that inhibits de novo HBV infection
Source: PLoS Pathog. 2025 Jan 2;21(1):e1012800. doi: 10.1371/journal.ppat.1012800 (PMC11694974; doi:10.1371/journal.ppat.1012800)
Supplement: S1 Dataset — (ZIP) [file ppat.1012800.s012.zip › Figs 1-9 minimal data set/fig 4/fig 4C.xlsx]

## Sheet: Sheet1
Fig 4C Apilimod
dpi	Mock			means	standard deviations	Apilimod 0.1 μM			means	standard deviations
3	0.292	0.228	0.272	0.264	0.0327414	0.173	0.165	0.186	0.174667	0.0105987
5	0.878	0.718	0.901	0.832333	0.0996812	0.575	0.583	0.601	0.586333	0.0133167
7	1.366	1.096	1.136	1.19933	0.145717	0.743	0.74	0.811	0.764667	0.0401539
9	1.003	0.953	1.114	1.02333	0.0824035	0.551	0.581	0.549	0.560333	0.0179258
Fig 4C YM201636
dpi	Mock			means	standard deviations	YM201636 0.8 μM			means	standard deviations
3	0.292	0.228	0.274	0.264667	0.0330051	0.187	0.208	0.195	0.196667	0.0105987
5	0.878	0.718	0.822	0.806	0.0811911	0.593	0.688	0.634	0.638333	0.047648
7	1.366	1.096	1.239	1.23367	0.135079	0.62	0.606	0.688	0.638	0.0438634
9	1.003	0.953	1.021	0.992333	0.0352326	0.427	0.391	0.472	0.43	0.0405832
