# Supplementary material for: Manganese is a potent inducer of lysosomal activity that inhibits de novo HBV infection
Source: PLoS Pathog. 2025 Jan 2;21(1):e1012800. doi: 10.1371/journal.ppat.1012800 (PMC11694974; doi:10.1371/journal.ppat.1012800)
Supplement: S1 Dataset — (ZIP) [file ppat.1012800.s012.zip › Figs 1-9 minimal data set/fig 4/fig 4D.xlsx]

## Sheet: Sheet1
Fig 4D
dpi	Mock			means	standard deviations	CQ			means	standard deviations
3	0.214	0.196	0.204	0.204667	0.0090185	0.225	0.219	0.238	0.227333	0.00971253
5	0.152	0.152	0.155	0.153	0.00173205	0.318	0.298	0.324	0.313333	0.0136137
7	0.536	0.576	0.626	0.579333	0.0450925	1.688	1.353	1.476	1.50567	0.169459
9	0.621	0.489	0.607	0.572333	0.0725075	1.235	1.534	1.492	1.42033	0.161871
