# Supplementary material for: Manganese is a potent inducer of lysosomal activity that inhibits de novo HBV infection
Source: PLoS Pathog. 2025 Jan 2;21(1):e1012800. doi: 10.1371/journal.ppat.1012800 (PMC11694974; doi:10.1371/journal.ppat.1012800)
Supplement: S1 Dataset — (ZIP) [file ppat.1012800.s012.zip › Figs 1-9 minimal data set/fig 4/fig 4E.xlsx]

## Sheet: Sheet1
Fig 4E
dpi	Mock			means	standard deviations	NH4Cl			means	standard deviations
3	0.15	0.143	0.159	0.150667	0.00802081	0.292	0.19	0.288	0.256667	0.0577697
5	0.763	0.775	0.79	0.776	0.0135277	1.517	1.136	1.427	1.36	0.199141
7	1.352	1.146	1.265	1.25433	0.103413	2.341	2.243	2.369	2.31767	0.0661614
9	1.383	1.291	1.392	1.35533	0.0558957	2.31	2.342	2.402	2.35133	0.0467047
