# Supplementary material for: Manganese is a potent inducer of lysosomal activity that inhibits de novo HBV infection
Source: PLoS Pathog. 2025 Jan 2;21(1):e1012800. doi: 10.1371/journal.ppat.1012800 (PMC11694974; doi:10.1371/journal.ppat.1012800)
Supplement: S1 Dataset — (ZIP) [file ppat.1012800.s012.zip › Figs 1-9 minimal data set/fig 5/fig 5B/fig 5B.xlsx]

## Sheet: Sheet1
Fig 5B
Lane	1			means	standard deviations	2			means	standard deviations	3			means	standard deviations	4			means	standard deviations	5			means	standard deviations	6			means	standard deviations
	1.19011	1.10177	0.708126	0.999999	0.2566	0.502609	0.492333	0.641089	0.545344	0.0830769	0.219479	0.170824	0.184619	0.191641	0.025076	0.570726	0.425061	0.530741	0.508843	0.0752611	0.240723	0.291982	0.143883	0.225529	0.0752095	0.677544	0.683913	1.0561	0.805851	0.216741
