# Supplementary material for: Manganese is a potent inducer of lysosomal activity that inhibits de novo HBV infection
Source: PLoS Pathog. 2025 Jan 2;21(1):e1012800. doi: 10.1371/journal.ppat.1012800 (PMC11694974; doi:10.1371/journal.ppat.1012800)
Supplement: S1 Dataset — (ZIP) [file ppat.1012800.s012.zip › Figs 1-9 minimal data set/fig 5/fig 5C.xlsx]

## Sheet: Sheet1
Fig 5C
Mock										means	standard deviations	Mn2+										means	standard deviations
0.25	0.75	0	0.5	0.333	0.333	0	0.5	0.25		0.324	0.24096	1	1	0.333	0.857	0.667	1	0.25	0.625	0.7	0.769	0.7201	0.266515
