# Supplementary material for: Manganese is a potent inducer of lysosomal activity that inhibits de novo HBV infection
Source: PLoS Pathog. 2025 Jan 2;21(1):e1012800. doi: 10.1371/journal.ppat.1012800 (PMC11694974; doi:10.1371/journal.ppat.1012800)
Supplement: S1 Dataset — (ZIP) [file ppat.1012800.s012.zip › Figs 1-9 minimal data set/fig 5/fig 5D.xlsx]

## Sheet: Sheet1
Fig 5D Lysosensor									Fig 5D Lysotracker
Mn2+（μM）	0				means	standard deviations			Mn2+（μM）	0					means	standard deviations
	0.841088	1.01328	0.86689	1.27874	1	0.200702				1.03047	0.995234	1.049	1.00972	1.01014	1.01891	0.0209821
Mn2+（μM）	10								Mn2+（μM）	10
	1.34247	1.60955	1.40581	1.47351	1.45784	0.114424				1.02868	1.00156	1.05624	0.982961	1.00514	1.01492	0.0282489
Mn2+（μM）	40								Mn2+（μM）	40
	2.01006	2.06649	2.04976	1.82679	1.98828	0.110227				1.01869	1.08702	1.03101	0.994461	1.08394	1.04303	0.0409407
Mn2+（μM）	100								Mn2+（μM）	100
	1.85739	1.87682	1.84441	1.70055	1.81979	0.0806037				1.00765	1.01141	1.08451	1.073	1.01489	1.03829	0.0372485
