# Supplementary material for: Manganese is a potent inducer of lysosomal activity that inhibits de novo HBV infection
Source: PLoS Pathog. 2025 Jan 2;21(1):e1012800. doi: 10.1371/journal.ppat.1012800 (PMC11694974; doi:10.1371/journal.ppat.1012800)
Supplement: S1 Dataset — (ZIP) [file ppat.1012800.s012.zip › Figs 1-9 minimal data set/fig 5/fig 5E.xlsx]

## Sheet: Sheet1
Fig 5E
Mock					means	standard deviations	Mn					means	standard deviations
0.935255	0.915977	1.09863	0.972245	1.07789	1	0.0833924	0.575132	0.584198	0.648174	0.449178	0.581462	0.567629	0.0725264
