# Supplementary material for: Manganese is a potent inducer of lysosomal activity that inhibits de novo HBV infection
Source: PLoS Pathog. 2025 Jan 2;21(1):e1012800. doi: 10.1371/journal.ppat.1012800 (PMC11694974; doi:10.1371/journal.ppat.1012800)
Supplement: S1 Dataset — (ZIP) [file ppat.1012800.s012.zip › Figs 1-9 minimal data set/fig 6/fig 6A.xlsx]

## Sheet: Sheet1
	Fig 6A Lysosensor
	Mock					means	standard deviations	Torin1					means	standard deviations
	0.874722	0.91454	1.10055	1.03808	1.07211	1	0.0996976	1.66567	1.31742	1.34095	1.38907	1.68406	1.47943	0.180379
	Fig 6A Lysotracker
	Mock					means	standard deviations	Torin1					means	standard deviations
	1.0048	1.17234	1.00725	0.85831	0.957302	1	0.113661	1.07773	0.934874	0.889339	1.00609	1.11417	1.00444	0.0942106
