# Supplementary material for: Manganese is a potent inducer of lysosomal activity that inhibits de novo HBV infection
Source: PLoS Pathog. 2025 Jan 2;21(1):e1012800. doi: 10.1371/journal.ppat.1012800 (PMC11694974; doi:10.1371/journal.ppat.1012800)
Supplement: S1 Dataset — (ZIP) [file ppat.1012800.s012.zip › Figs 1-9 minimal data set/fig 6/fig 6B.xlsx]

## Sheet: Sheet1
	Fig 6B Lysosensor
	Mock					means	standard deviations	Torin1					means	standard deviations
	1.06349	1.05008	1.03159	0.977038	0.877809	1	0.0758192	1.13478	0.905375	0.965188	0.952448	1.02989	0.997536	0.0886782
	Fig 6B Lysotracker
	Mock					means	standard deviations	Torin1					means	standard deviations
	1.01792	1.33337	1.01967	0.629039	0.725136	0.945027	0.278342	2.13632	1.62994	2.93147	2.56112	2.39862	2.33149	0.48669
