# Supplementary material for: Manganese is a potent inducer of lysosomal activity that inhibits de novo HBV infection
Source: PLoS Pathog. 2025 Jan 2;21(1):e1012800. doi: 10.1371/journal.ppat.1012800 (PMC11694974; doi:10.1371/journal.ppat.1012800)
Supplement: S1 Dataset — (ZIP) [file ppat.1012800.s012.zip › Figs 1-9 minimal data set/fig 6/fig 6C.xlsx]

## Sheet: Sheet1
	Fig 6C 3 h
	Mock					means	standard deviations	Torin1					means	standard deviations
	0.674543	0.717371	1.10724	1.24907	1.25178	1	0.284046	0.322135	0.28679	0.312604	0.281556	0.242739	0.289165	0.0310456
	Fig 6C 12 h
	Mock					means	standard deviations	Torin1					means	standard deviations
	0.943023	0.892462	0.94742	1.17086	1.04623	1	0.110575	2.26615	2.73792	1.88406	1.8567	2.02619	2.15421	0.364393
