# Supplementary material for: Manganese is a potent inducer of lysosomal activity that inhibits de novo HBV infection
Source: PLoS Pathog. 2025 Jan 2;21(1):e1012800. doi: 10.1371/journal.ppat.1012800 (PMC11694974; doi:10.1371/journal.ppat.1012800)
Supplement: S1 Dataset — (ZIP) [file ppat.1012800.s012.zip › Figs 1-9 minimal data set/fig 6/fig 6D/fig 6D.xlsx]

## Sheet: Sheet1
Fig 6D
dpi	siTFEB-1			means	standard deviations
3	0.209	0.199	0.203	0.203667	0.00503322
5	0.453	0.538	0.512	0.501	0.0435546
7	1.274	1.385	1.311	1.32333	0.0565184
9	2.067	1.89	1.923	1.96	0.0941223
	siTFEB-2
3	0.233	0.201	0.239	0.224333	0.0204287
5	0.476	0.663	0.593	0.577333	0.0944793
7	1.154	1.382	1.264	1.26667	0.114023
9	1.725	1.813	1.822	1.78667	0.0535942
	siTFEB-3
3	0.235	0.24	0.239	0.238	0.00264575
5	0.466	0.376	0.398	0.413333	0.0469184
7	0.846	1.031	0.963	0.946667	0.0935753
9	1.6	1.276	1.342	1.406	0.171219
	siNC
3	0.228	0.221	0.301	0.25	0.0443058
5	0.594	0.556	0.588	0.579333	0.0204287
7	1.43	1.349	1.452	1.41033	0.0542433
9	2.062	1.787	1.941	1.93	0.13783
	Mock
3	0.243	0.256	0.262	0.253667	0.00971253
5	0.694	0.628	0.713	0.678333	0.0446132
7	1.433	1.466	1.482	1.46033	0.0249867
9	2.11	2.167	2.201	2.15933	0.0459819
