# Supplementary material for: Manganese is a potent inducer of lysosomal activity that inhibits de novo HBV infection
Source: PLoS Pathog. 2025 Jan 2;21(1):e1012800. doi: 10.1371/journal.ppat.1012800 (PMC11694974; doi:10.1371/journal.ppat.1012800)
Supplement: S1 Dataset — (ZIP) [file ppat.1012800.s012.zip › Figs 1-9 minimal data set/fig 7/Fig 7C/fig 7C.xlsx]

## Sheet: Sheet1
Fig 7C
Lane	1			mean	standard deviations
	0.942414	1.17995	0.877638	1	0.159173
Lane	2
	12.9366	11.8215	8.41047	11.0562	2.35811
Lane	3
	5.36732	6.03104	7.34438	6.24758	1.00616
Lane	4
	7.33777	2.816	5.73614	5.29664	2.2927
Lane	5
	2.4487	2.0502	4.36354	2.95415	1.23673
