# Supplementary material for: Manganese is a potent inducer of lysosomal activity that inhibits de novo HBV infection
Source: PLoS Pathog. 2025 Jan 2;21(1):e1012800. doi: 10.1371/journal.ppat.1012800 (PMC11694974; doi:10.1371/journal.ppat.1012800)
Supplement: S1 Dataset — (ZIP) [file ppat.1012800.s012.zip › Figs 1-9 minimal data set/fig 7/fig 7D.xlsx]

## Sheet: Sheet1
	Fig 7D
	Mock				means	standard deviations	Td				means	standard deviations
	0.852523	0.90463	0.953999	1.28885	1	0.196972	0.591608	0.763622	0.636639	0.648213	0.660021	0.0732567
