# Supplementary material for: Manganese is a potent inducer of lysosomal activity that inhibits de novo HBV infection
Source: PLoS Pathog. 2025 Jan 2;21(1):e1012800. doi: 10.1371/journal.ppat.1012800 (PMC11694974; doi:10.1371/journal.ppat.1012800)
Supplement: S1 Dataset — (ZIP) [file ppat.1012800.s012.zip › Figs 1-9 minimal data set/fig 7/fig 7E.xlsx]

## Sheet: Sheet1
Fig 7E Lysosensor
Td（μM）	0					means	standard deviations
	1.03024	1.24367	0.828994	1.06744	0.829653	1	0.175428
Td（μM）	1
	1.53773	1.44718	1.40149	1.30995	1.38062	1.41539	0.0844067
Td（μM）	3
	1.32794	1.58417	1.57388	1.39351	1.50489	1.47688	0.112736
Td（μM）	10
	2.73012	2.85536	2.67583	2.263	2.4032	2.5855	0.244509
