# Supplementary material for: Manganese is a potent inducer of lysosomal activity that inhibits de novo HBV infection
Source: PLoS Pathog. 2025 Jan 2;21(1):e1012800. doi: 10.1371/journal.ppat.1012800 (PMC11694974; doi:10.1371/journal.ppat.1012800)
Supplement: S1 Dataset — (ZIP) [file ppat.1012800.s012.zip › Figs 1-9 minimal data set/fig 7/fig 7G/fig 7G.xlsx]

## Sheet: Sheet1
Fig 7G
Td (μM)	0			means	standard deviations	10			means	standard deviations
	0.999996	0.999997	1	0.999999	3.78594e-06	2.10818	1.71759	1.74641	1.85739	0.217665
