# Supplementary material for: Manganese is a potent inducer of lysosomal activity that inhibits de novo HBV infection
Source: PLoS Pathog. 2025 Jan 2;21(1):e1012800. doi: 10.1371/journal.ppat.1012800 (PMC11694974; doi:10.1371/journal.ppat.1012800)
Supplement: S1 Dataset — (ZIP) [file ppat.1012800.s012.zip › Figs 1-9 minimal data set/fig 8/fig 8A.xlsx]

## Sheet: Sheet1
	Fig 8A
	X	Y			mean	standard deviations
	0	103.199	108.081	105.219	105.499	2.45311
	0.477121	92.5926	105.387	103.872	100.617	6.99077
	1	100.842	106.902	104.546	104.097	3.05514
	1.47712	103.704	106.229	103.704	104.545	1.45798
	2	89.3939	101.178	100.168	96.9136	6.53178
	2.47712	83.3333	81.1448	78.2828	80.9203	2.53272
	3	25.4209	30.1347	26.5993	27.385	2.45314
	3.30103	19.5286	23.064	21.3805	21.3244	1.76834
