# Supplementary material for: Manganese is a potent inducer of lysosomal activity that inhibits de novo HBV infection
Source: PLoS Pathog. 2025 Jan 2;21(1):e1012800. doi: 10.1371/journal.ppat.1012800 (PMC11694974; doi:10.1371/journal.ppat.1012800)
Supplement: S1 Dataset — (ZIP) [file ppat.1012800.s012.zip › Figs 1-9 minimal data set/fig 8/fig 8B.xlsx]

## Sheet: Sheet1
	Fig 8B
	dpi	Td 0 μM			means	standard deviations	Td 3 μM			means	standard deviations	Td 10 μM			means	standard deviations
	3	0.292	0.228	0.286	0.268667	0.0353459	0.207	0.214	0.205	0.208667	0.00472582	0.167	0.172	0.162	0.167	0.005
	5	0.878	0.718	0.871	0.822333	0.0904231	0.653	0.669	0.643	0.655	0.0131149	0.51	0.565	0.499	0.524667	0.0353601
	7	1.366	1.096	1.125	1.19567	0.148224	0.788	0.79	0.781	0.786333	0.00472582	0.586	0.641	0.548	0.591667	0.0467582
	9	1.003	0.953	0.996	0.984	0.027074	0.539	0.47	0.496	0.501667	0.0348473	0.417	0.447	0.409	0.424333	0.0200333
