# Supplementary material for: Manganese is a potent inducer of lysosomal activity that inhibits de novo HBV infection
Source: PLoS Pathog. 2025 Jan 2;21(1):e1012800. doi: 10.1371/journal.ppat.1012800 (PMC11694974; doi:10.1371/journal.ppat.1012800)
Supplement: S1 Dataset — (ZIP) [file ppat.1012800.s012.zip › Figs 1-9 minimal data set/fig 8/fig 8C.xlsx]

## Sheet: Sheet1
	Fig 8C
dpi	Mock			means	standard deviations
3	0.318	0.309	0.32	0.315667	0.00585947
5	0.358	0.358	0.368	0.361333	0.0057735
7	0.635	0.801	0.821	0.752333	0.102105
9	1.426	1.416	1.439	1.427	0.0115326
	Pre-infection
3	0.164	0.159	0.162	0.161667	0.00251661
5	0.146	0.174	0.165	0.161667	0.0142945
7	0.429	0.323	0.396	0.382667	0.0542433
9	0.39	0.433	0.427	0.416667	0.0232881
	Pre- and during-infection
3	0.128	0.171	0.153	0.150667	0.0215948
5	0.165	0.18	0.177	0.174	0.00793725
7	0.289	0.331	0.325	0.315	0.0227156
9	0.418	0.471	0.466	0.451667	0.0292632
	During-infection
3	0.206	0.239	0.243	0.229333	0.020306
5	0.273	0.289	0.315	0.292333	0.0211975
7	0.564	0.648	0.631	0.614333	0.044411
9	0.887	0.919	0.925	0.910333	0.0204287
	Post-infection
3	0.26	0.284	0.29	0.278	0.0158745
5	0.301	0.303	0.312	0.305333	0.00585947
7	0.862	0.665	0.884	0.803667	0.120592
9	1.144	1.085	1.126	1.11833	0.0302379
