# Supplementary material for: Manganese is a potent inducer of lysosomal activity that inhibits de novo HBV infection
Source: PLoS Pathog. 2025 Jan 2;21(1):e1012800. doi: 10.1371/journal.ppat.1012800 (PMC11694974; doi:10.1371/journal.ppat.1012800)
Supplement: S1 Dataset — (ZIP) [file ppat.1012800.s012.zip › Figs 1-9 minimal data set/fig 8/fig 8D.xlsx]

## Sheet: Sheet1
Fig 8D
Td	0 μM			means	standard deviations	3 μM			means	standard deviations	10 μM			means	standard deviations
	0.159	0.138	0.144	0.147	0.0108167	0.104	0.082	0.092	0.0926667	0.0110151	0.087	0.084	0.088	0.0863333	0.00208167
