# Supplementary material for: Manganese is a potent inducer of lysosomal activity that inhibits de novo HBV infection
Source: PLoS Pathog. 2025 Jan 2;21(1):e1012800. doi: 10.1371/journal.ppat.1012800 (PMC11694974; doi:10.1371/journal.ppat.1012800)
Supplement: S1 Dataset — (ZIP) [file ppat.1012800.s012.zip › Figs 1-9 minimal data set/fig 8/fig 8E.xlsx]

## Sheet: Sheet1
Fig 8E left
dpi	Mock			means	standard deviations	CQ			means	standard deviations	NH4Cl			means	standard deviations
9	0.333	0.328	0.319	0.326667	0.0070946	0.702	0.82	0.796	0.772667	0.0623645	1.015	1.126	1.043	1.06133	0.0577264
11	0.448	0.43	0.422	0.433333	0.0133167	0.868	0.885	0.896	0.883	0.0141067	1.264	1.361	1.277	1.30067	0.052653
13	0.508	0.541	0.501	0.516667	0.021362	1.223	1.251	1.261	1.245	0.0196977	1.808	2.008	1.915	1.91033	0.100082
15	0.632	0.72	0.619	0.657	0.0549454	1.61	1.688	1.652	1.65	0.0390384	2.233	2.362	2.225	2.27333	0.0768917
17	0.479	0.503	0.494	0.492	0.0121244	1.11	1.271	1.119	1.16667	0.0904673	1.754	2.024	1.883	1.887	0.135044
19	0.462	0.439	0.455	0.452	0.0117898	1.022	1.075	1.115	1.07067	0.0466512	1.651	1.582	1.627	1.62	0.0350286
21	0.437	0.449	0.429	0.438333	0.0100664	1.037	1.048	1.065	1.05	0.0141067	1.537	1.534	1.549	1.54	0.00793725
23	0.358	0.347	0.352	0.352333	0.00550757	0.933	0.925	1.012	0.956667	0.0480867	1.353	1.295	1.301	1.31633	0.0318957
25	0.329	0.339	0.342	0.336667	0.00680686	0.851	0.741	0.796	0.796	0.055	1.338	1.318	1.346	1.334	0.0144222
27	0.303	0.323	0.311	0.312333	0.0100664	0.703	0.787	0.724	0.738	0.043715	1.143	1.247	1.174	1.188	0.0533948
29	0.278	0.259	0.298	0.278333	0.0195021	0.619	0.709	0.659	0.662333	0.0450925	1.021	1.011	1.01	1.014	0.00608276
	Fig 8E right
	Mock			means	standard deviations	CQ			means	standard deviations	NH4Cl			means	standard deviations
	9160000	8600000	8960000	8.90667e+06	283784	15000000	18000000	16000000	1.63333e+07	1.52753e+06	17300000	15900000	16200000	1.64667e+07	737111
