# Supplementary material for: Manganese is a potent inducer of lysosomal activity that inhibits de novo HBV infection
Source: PLoS Pathog. 2025 Jan 2;21(1):e1012800. doi: 10.1371/journal.ppat.1012800 (PMC11694974; doi:10.1371/journal.ppat.1012800)
Supplement: S1 Dataset — (ZIP) [file ppat.1012800.s012.zip › Figs 1-9 minimal data set/fig 8/fig 8F.xlsx]

## Sheet: Sheet1
Fig 8F
dpi	Mock			means	standard deviations	Td10 μM			means	standard deviations
3	0.346	0.35	0.395	0.363667	0.0272091	0.337	0.304	0.309	0.316667	0.0177858
5	0.235	0.238	0.221	0.231333	0.00907377	0.203	0.223	0.239	0.221667	0.018037
7	0.283	0.257	0.254	0.264667	0.0159478	0.21	0.206	0.213	0.209667	0.00351188
9	0.484	0.482	0.458	0.474667	0.0144684	0.221	0.26	0.309	0.263333	0.0440946
11	0.618	0.641	0.606	0.621667	0.0177858	0.313	0.316	0.394	0.341	0.0459239
13	0.745	0.715	0.691	0.717	0.0270555	0.401	0.396	0.445	0.414	0.0269629
15	0.733	0.706	0.668	0.702333	0.0326548	0.48	0.5	0.489	0.489667	0.0100167
17	0.815	0.818	0.799	0.810667	0.0102144	0.417	0.481	0.586	0.494667	0.0853249
19	0.739	0.695	0.701	0.711667	0.0238607	0.466	0.573	0.553	0.530667	0.0568888
21	0.678	0.6	0.608	0.628667	0.0429108	0.442	0.44	0.446	0.442667	0.00305505
