# Supplementary material for: Manganese is a potent inducer of lysosomal activity that inhibits de novo HBV infection
Source: PLoS Pathog. 2025 Jan 2;21(1):e1012800. doi: 10.1371/journal.ppat.1012800 (PMC11694974; doi:10.1371/journal.ppat.1012800)
Supplement: S2 Dataset — (ZIP) [file ppat.1012800.s013.zip]

Archive with 108 entries (83 files):
- 1-9 SFigs minimal data set/
- 1-9 SFigs minimal data set/S1 fig/
- 1-9 SFigs minimal data set/S1 fig/S1A fig/
- 1-9 SFigs minimal data set/S1 fig/S1A fig/M-TUBULIN-3.Tif
- 1-9 SFigs minimal data set/S1 fig/S1A fig/STING.Tif
- 1-9 SFigs minimal data set/S1 fig/S1B fig.xlsx
- 1-9 SFigs minimal data set/S1 fig/S1C fig.xlsx
- 1-9 SFigs minimal data set/S2 fig/
- 1-9 SFigs minimal data set/S2 fig/S2A fig.xlsx
- 1-9 SFigs minimal data set/S2 fig/S2B fig/
- 1-9 SFigs minimal data set/S2 fig/S2B fig/ACTIN.Tif
- 1-9 SFigs minimal data set/S2 fig/S2B fig/HBC.Tif
- 1-9 SFigs minimal data set/S2 fig/S2B fig/HBS.Tif
- 1-9 SFigs minimal data set/S2 fig/S2B fig/LHBS.Tif
- 1-9 SFigs minimal data set/S2 fig/S2B fig/Northern blot, 18S 28S RNA.tif
- 1-9 SFigs minimal data set/S2 fig/S2B fig/Northern blot.Tif
- 1-9 SFigs minimal data set/S2 fig/S2B fig/Particle gel.Tif
- 1-9 SFigs minimal data set/S2 fig/S2B fig/Southern blot.Tif
- 1-9 SFigs minimal data set/S2 fig/S2C fig.xlsx
- 1-9 SFigs minimal data set/S2 fig/S2D fig.xlsx
- 1-9 SFigs minimal data set/S2 fig/S2E fig/
- 1-9 SFigs minimal data set/S2 fig/S2E fig/HBc, left.Tif
- 1-9 SFigs minimal data set/S2 fig/S2E fig/HBc, right.Tif
- 1-9 SFigs minimal data set/S2 fig/S2E fig/HBs, left.Tif
- 1-9 SFigs minimal data set/S2 fig/S2E fig/HBs, right.Tif
- 1-9 SFigs minimal data set/S2 fig/S2E fig/S2E fig.xlsx
- 1-9 SFigs minimal data set/S3 fig/
- 1-9 SFigs minimal data set/S3 fig/S3A fig NTCP.Tif
- 1-9 SFigs minimal data set/S3 fig/S3B fig  NTCP.Tif
- 1-9 SFigs minimal data set/S4 fig/
- 1-9 SFigs minimal data set/S4 fig/S4A fig/
- 1-9 SFigs minimal data set/S4 fig/S4A fig/ACTB.Tif
- 1-9 SFigs minimal data set/S4 fig/S4A fig/P-4E-BP1.Tif
- 1-9 SFigs minimal data set/S4 fig/S4A fig/P-S6K.Tif
- 1-9 SFigs minimal data set/S4 fig/S4A fig/total 4E-BP1.Tif
- 1-9 SFigs minimal data set/S4 fig/S4A fig/total S6K.Tif
- 1-9 SFigs minimal data set/S4 fig/S4B fig/
- 1-9 SFigs minimal data set/S4 fig/S4B fig/ACTB.Tif
- 1-9 SFigs minimal data set/S4 fig/S4B fig/P-4E-BP1.Tif
- 1-9 SFigs minimal data set/S4 fig/S4B fig/P-S6K.Tif
- 1-9 SFigs minimal data set/S4 fig/S4B fig/Total 4E-BP1.Tif
- 1-9 SFigs minimal data set/S4 fig/S4B fig/Total S6K.Tif
- 1-9 SFigs minimal data set/S4 fig/S4C fig/
- 1-9 SFigs minimal data set/S4 fig/S4C fig/ATG5.Tif
- 1-9 SFigs minimal data set/S4 fig/S4C fig/Histone H3.Tif
- 1-9 SFigs minimal data set/S4 fig/S4C fig/S4C fig.xlsx
- 1-9 SFigs minimal data set/S4 fig/S4D fig.xlsx
- 1-9 SFigs minimal data set/S4 fig/S4E fig.xlsx
- 1-9 SFigs minimal data set/S4 fig/S4F.Tif
- 1-9 SFigs minimal data set/S5 fig/
- 1-9 SFigs minimal data set/S5 fig/S5A fig/
- 1-9 SFigs minimal data set/S5 fig/S5A fig/ACTB, lower.Tif
- 1-9 SFigs minimal data set/S5 fig/S5A fig/RAB7, upper.Tif
- 1-9 SFigs minimal data set/S5 fig/S5A fig/S5A fig.xlsx
- 1-9 SFigs minimal data set/S5 fig/S5B fig/
- 1-9 SFigs minimal data set/S5 fig/S5B fig/ACTB.Tif
- 1-9 SFigs minimal data set/S5 fig/S5B fig/P-4E-BP1.Tif
- 1-9 SFigs minimal data set/S5 fig/S5B fig/P-S6K.Tif
- 1-9 SFigs minimal data set/S5 fig/S5B fig/total 4E-BP1.Tif
- 1-9 SFigs minimal data set/S5 fig/S5B fig/total S6K.Tif
- 1-9 SFigs minimal data set/S5 fig/S5C fig.xlsx
- 1-9 SFigs minimal data set/S5 fig/S5D fig/
- 1-9 SFigs minimal data set/S5 fig/S5D fig/S5D Fig.xlsx
- 1-9 SFigs minimal data set/S5 fig/S5D fig/STX7.Tif
- 1-9 SFigs minimal data set/S5 fig/S5D fig/Tubulin.Tif
- 1-9 SFigs minimal data set/S5 fig/S5E fig.xlsx
- 1-9 SFigs minimal data set/S5 fig/S5F fig.xlsx
- 1-9 SFigs minimal data set/S5 fig/S5G Fig.xlsx
- 1-9 SFigs minimal data set/S6 fig/
- 1-9 SFigs minimal data set/S6 fig/S6A Fig GFP.bmp
- 1-9 SFigs minimal data set/S6 fig/S6B fig/
- 1-9 SFigs minimal data set/S6 fig/S6B fig/ACTB for CTSD.Tif
- 1-9 SFigs minimal data set/S6 fig/S6B fig/ACTB for LAMP1.Tif
- 1-9 SFigs minimal data set/S6 fig/S6B fig/CTSD.Tif
- 1-9 SFigs minimal data set/S6 fig/S6B fig/LAMP1.Tif
- 1-9 SFigs minimal data set/S6 fig/S6C fig.xlsx
- 1-9 SFigs minimal data set/S6 fig/S6D fig/
- 1-9 SFigs minimal data set/S6 fig/S6D fig/GAPDH.Tif
- 1-9 SFigs minimal data set/S6 fig/S6D fig/NTCP.Tif
- 1-9 SFigs minimal data set/S7 fig/
- 1-9 SFigs minimal data set/S7 fig/S7A fig/
- 1-9 SFigs minimal data set/S7 fig/S7A fig/ACTB.Tif
- 1-9 SFigs minimal data set/S7 fig/S7A fig/EGFR.Tif
- 1-9 SFigs minimal data set/S7 fig/S7B fig.xlsx
- 1-9 SFigs minimal data set/S7 fig/S7C fig/
- 1-9 SFigs minimal data set/S7 fig/S7C fig/1.Tif
- 1-9 SFigs minimal data set/S7 fig/S7C fig/ACTB for CTSD.Tif
- 1-9 SFigs minimal data set/S7 fig/S7C fig/CTSD.Tif
- 1-9 SFigs minimal data set/S7 fig/S7C fig/LAMP1.Tif
- 1-9 SFigs minimal data set/S7 fig/S7D fig/
- 1-9 SFigs minimal data set/S7 fig/S7D fig/ATP6V1B2.Tif
- 1-9 SFigs minimal data set/S7 fig/S7D fig/GAPDH.Tif
- 1-9 SFigs minimal data set/S7 fig/S7D fig/LAMP1.Tif
- 1-9 SFigs minimal data set/S7 fig/S7D fig/S7D fig.xlsx
- 1-9 SFigs minimal data set/S8 fig/
- 1-9 SFigs minimal data set/S8 fig/S8A fig.Tif
- 1-9 SFigs minimal data set/S8 fig/S8B fig.xlsx
- 1-9 SFigs minimal data set/S9 fig/
- 1-9 SFigs minimal data set/S9 fig/S9B fig/
- 1-9 SFigs minimal data set/S9 fig/S9B fig/ACTB.Tif
- 1-9 SFigs minimal data set/S9 fig/S9B fig/P-4EB-P1.Tif
- 1-9 SFigs minimal data set/S9 fig/S9B fig/P-AKT.Tif
- 1-9 SFigs minimal data set/S9 fig/S9B fig/P-S6K.Tif
- 1-9 SFigs minimal data set/S9 fig/S9B fig/total 4E-BP1.Tif
- 1-9 SFigs minimal data set/S9 fig/S9B fig/total AKT.Tif
- 1-9 SFigs minimal data set/S9 fig/S9B fig/total S6K.Tif
- 1-9 SFigs minimal data set/S9 fig/S9D fig.xlsx
- 1-9 SFigs minimal data set/S9 fig/S9E fig.xlsx
