# Supplementary material for: Manganese is a potent inducer of lysosomal activity that inhibits de novo HBV infection
Source: PLoS Pathog. 2025 Jan 2;21(1):e1012800. doi: 10.1371/journal.ppat.1012800 (PMC11694974; doi:10.1371/journal.ppat.1012800)
Supplement: S2 Dataset — (ZIP) [file ppat.1012800.s013.zip › 1-9 SFigs minimal data set/S1 fig/S1B fig.xlsx]

## Sheet: Sheet1
	S1B Fig
	0 μM Mn2+			means	standard deviations
	1.3563	4.5683	3.16305	3.02922	1.61018
	10 μM Mn2+
	4.1668	3.16305	4.5683	3.96605	0.723814
	40 μM Mn2+
	6.1743	3.56455	3.96605	4.5683	1.40525
	100 μM Mn2+
	6.5758	2.1593	3.56455	4.09988	2.25639
	2'3'-cGAMP
	6.1743	8.38255	11.3938	8.65022	2.62002
