# Supplementary material for: Manganese is a potent inducer of lysosomal activity that inhibits de novo HBV infection
Source: PLoS Pathog. 2025 Jan 2;21(1):e1012800. doi: 10.1371/journal.ppat.1012800 (PMC11694974; doi:10.1371/journal.ppat.1012800)
Supplement: S2 Dataset — (ZIP) [file ppat.1012800.s013.zip › 1-9 SFigs minimal data set/S1 fig/S1C fig.xlsx]

## Sheet: Sheet1
	S1C Fig MX1
	0 μM Mn2+			means	standard deviations	10 μM Mn2+			means	standard deviations	100 μM Mn2+			means	standard deviations	2'3'-cGAMP			means	standard deviations
	1.13419	0.800143	1.1019	1.01208	0.184251	0.646922	0.642453	0.875592	0.721656	0.133332	0.937352	0.834122		0.885737	0.0729946	1.78385	1.38351	1.39635	1.52124	0.227522
	S1C Fig ISG15
	0 μM Mn2+			means	standard deviations	10 μM Mn2+			means	standard deviations	100 μM Mn2+			means	standard deviations	2'3'-cGAMP			means	standard deviations
	0.974529	0.94788	1.08256	1.00166	0.0713187	1.00424	0.850339		0.927291	0.108827	0.822323	0.965564		0.893944	0.101287	1.69284	1.34983	1.38778	1.47681	0.188041
	S1C Fig OAS2
	0 μM Mn2+			means	standard deviations	10 μM Mn2+			means	standard deviations	100 μM Mn2+			means	standard deviations	2'3'-cGAMP			means	standard deviations
	0.97303	1.05743		1.01523	0.0596763	0.968544	1.17058	1.05987	1.06633	0.101172	0.9388	0.912074		0.925437	0.0188981	1.18692	1.19242	1.10233	1.16056	0.0504998
