# Supplementary material for: Manganese is a potent inducer of lysosomal activity that inhibits de novo HBV infection
Source: PLoS Pathog. 2025 Jan 2;21(1):e1012800. doi: 10.1371/journal.ppat.1012800 (PMC11694974; doi:10.1371/journal.ppat.1012800)
Supplement: S2 Dataset — (ZIP) [file ppat.1012800.s013.zip › 1-9 SFigs minimal data set/S2 fig/S2A fig.xlsx]

## Sheet: Sheet1
S2A Fig
dpi	Mock			means	standard deviations	Mn2+			means	standard deviations
1	0.107	0.137	0.109	0.117667	0.016773	0.084	0.111	0.101	0.0986667	0.0136504
3	0.737	0.514	0.512	0.587667	0.12933	0.138	0.162	0.38	0.226667	0.133332
5	1.703	1.472	1.473	1.54933	0.13308	0.285	0.35	0.282	0.305667	0.0384231
8	1.784	1.49	1.564	1.61267	0.152923	0.54	0.622	0.541	0.567667	0.0470567
11	1.015	0.878	0.951	0.948	0.0685493	0.526	0.536	0.58	0.547333	0.0287286
13	0.885	0.781	0.786	0.817333	0.0586544	0.349	0.379	0.36	0.362667	0.0151767
17	0.563	0.356	0.39	0.436333	0.111006	0.191	0.18	0.19	0.187	0.00608276
