# Supplementary material for: Manganese is a potent inducer of lysosomal activity that inhibits de novo HBV infection
Source: PLoS Pathog. 2025 Jan 2;21(1):e1012800. doi: 10.1371/journal.ppat.1012800 (PMC11694974; doi:10.1371/journal.ppat.1012800)
Supplement: S2 Dataset — (ZIP) [file ppat.1012800.s013.zip › 1-9 SFigs minimal data set/S2 fig/S2C fig.xlsx]

## Sheet: Sheet1
	S2C Fig HBV DNA
	0 μM Mn2+			means	standard deviations
	0.983959	1.19472	0.850669	1.00978	0.173472
	10 μM Mn2+
	0.899173	0.943876	1.10446	0.982502	0.107955
	40 μM Mn2+
	1.28937	0.935193	1.02574	1.08344	0.184003
	100 μM Mn2+
	1.37873	1.02338	0.862544	1.08822	0.264129
	S2C Fig HBV RNA
	0 μM Mn2+			means	standard deviations
	1.06437	1.02811	0.972653	1.02171	0.0461913
	10 μM Mn2+
	0.99309	0.928729	0.995387	0.972402	0.0378394
	40 μM Mn2+
	0.810376	0.913829	0.937352	0.887186	0.0675509
	100 μM Mn2+
	0.983954	1.04487	0.905423	0.978084	0.0699111
