# Supplementary material for: Manganese is a potent inducer of lysosomal activity that inhibits de novo HBV infection
Source: PLoS Pathog. 2025 Jan 2;21(1):e1012800. doi: 10.1371/journal.ppat.1012800 (PMC11694974; doi:10.1371/journal.ppat.1012800)
Supplement: S2 Dataset — (ZIP) [file ppat.1012800.s013.zip › 1-9 SFigs minimal data set/S2 fig/S2D fig.xlsx]

## Sheet: Sheet1
	S2D Fig HBeAg
	0 μM Mn2+			means	standard deviations
	0.24	0.234	0.242	0.238667	0.00416333
	10 μM Mn2+
	0.244	0.257	0.253	0.251333	0.00665833
	40 μM Mn2+
	0.25	0.264	0.255	0.256333	0.0070946
	100 μM Mn2+
	0.232	0.212	0.228	0.224	0.010583
	S2D Fig HBsAg
	0 μM Mn2+			means	standard deviations
	0.602	0.629	0.631	0.620667	0.0161967
	10 μM Mn2+
	0.505	0.549	0.512	0.522	0.0236432
	40 μM Mn2+
	0.473	0.483	0.489	0.481667	0.0080829
	100 μM Mn2+
	0.373	0.409	0.425	0.402333	0.0266333
