# Supplementary material for: Manganese is a potent inducer of lysosomal activity that inhibits de novo HBV infection
Source: PLoS Pathog. 2025 Jan 2;21(1):e1012800. doi: 10.1371/journal.ppat.1012800 (PMC11694974; doi:10.1371/journal.ppat.1012800)
Supplement: S2 Dataset — (ZIP) [file ppat.1012800.s013.zip › 1-9 SFigs minimal data set/S2 fig/S2E fig/S2E fig.xlsx]

## Sheet: Sheet1
	S2E left
	Mock			means	standard deviations	Mn			means	standard deviations
	40100000	33700000	40300000	3.80333e+07	3.75411e+06	37300000	32300000	60400000	4.33333e+07	1.49901e+07
	S2E right
	Mock			means	standard deviations	Td			means	standard deviations
	47800000	17900000	35700000	33800000	1.50403e+07	47500000	68500000	25000000	47000000	2.17543e+07
