# Supplementary material for: Manganese is a potent inducer of lysosomal activity that inhibits de novo HBV infection
Source: PLoS Pathog. 2025 Jan 2;21(1):e1012800. doi: 10.1371/journal.ppat.1012800 (PMC11694974; doi:10.1371/journal.ppat.1012800)
Supplement: S2 Dataset — (ZIP) [file ppat.1012800.s013.zip › 1-9 SFigs minimal data set/S4 fig/S4C fig/S4C fig.xlsx]

## Sheet: Sheet1
S4C Fig
dpi	siATG5-1			means	standard deviations
3	0.097	0.088	0.101	0.0953333	0.00665833
5	0.345	0.338	0.394	0.359	0.0305123
7	2.542	2.449	2.562	2.51767	0.060302
9	2.387	2.391	2.401	2.393	0.0072111
	siATG5-2
3	0.088	0.09	0.093	0.0903333	0.00251661
5	0.473	0.436	0.501	0.47	0.0326037
7	2.416	2.283	2.447	2.382	0.0871263
9	2.162	2.09	2.198	2.15	0.0549909
	siATG5-3
3	0.112	0.113	0.117	0.114	0.00264575
5	0.683	0.618	0.692	0.664333	0.0403774
7	2.658	2.517	2.594	2.58967	0.0705998
9	2.48	2.314	2.391	2.395	0.0830723
	siNC
3	0.087	0.083	0.093	0.0876667	0.00503322
5	0.389	0.361	0.411	0.387	0.0250599
7	2.181	2.108	2.254	2.181	0.073
9	2.123	2.172	2.215	2.17	0.0460326
