# Supplementary material for: Manganese is a potent inducer of lysosomal activity that inhibits de novo HBV infection
Source: PLoS Pathog. 2025 Jan 2;21(1):e1012800. doi: 10.1371/journal.ppat.1012800 (PMC11694974; doi:10.1371/journal.ppat.1012800)
Supplement: S2 Dataset — (ZIP) [file ppat.1012800.s013.zip › 1-9 SFigs minimal data set/S4 fig/S4D fig.xlsx]

## Sheet: Sheet1
S4D Fig
Mock
																																					means	standard deviations
0	2	0	4	3	4	0	2	2	1	8	7	5	5	0	5	4	3	0	4	2	0	3	1	2	4	2	6	4	2	5	1	2	1	9	2	0	2.83784	2.32753
Mn
1	0	1	3	0	5	6	4	4	6	1	0	5	0	5	4	4	6	4	2	0	7	1	1	1	0	6	2	2	0	1	0	3	2	7	0	3	2.62162	2.31362
