# Supplementary material for: Manganese is a potent inducer of lysosomal activity that inhibits de novo HBV infection
Source: PLoS Pathog. 2025 Jan 2;21(1):e1012800. doi: 10.1371/journal.ppat.1012800 (PMC11694974; doi:10.1371/journal.ppat.1012800)
Supplement: S2 Dataset — (ZIP) [file ppat.1012800.s013.zip › 1-9 SFigs minimal data set/S4 fig/S4E fig.xlsx]

## Sheet: Sheet1
	S4E Fig
	0 h					means	standard deviations
	0.996082	1.0324	1.05126	0.972589	0.947676	1	0.0423715
	2 h
	0.896176	0.957319	0.90992	0.926658	0.902059	0.918426	0.024575
	4 h
	0.947024	0.91214	0.981072	0.907938	0.935483	0.936731	0.0296116
	6 h
	1.12827	1.10824	1.22507	1.1177	1.20027	1.15591	0.0530236
	10 h
	1.24815	1.24067	1.16815	1.14548	1.29107	1.2187	0.0602157
