# Supplementary material for: Manganese is a potent inducer of lysosomal activity that inhibits de novo HBV infection
Source: PLoS Pathog. 2025 Jan 2;21(1):e1012800. doi: 10.1371/journal.ppat.1012800 (PMC11694974; doi:10.1371/journal.ppat.1012800)
Supplement: S2 Dataset — (ZIP) [file ppat.1012800.s013.zip › 1-9 SFigs minimal data set/S5 fig/S5A fig/S5A fig.xlsx]

## Sheet: Sheet1
S5A Fig
dpi	siRAB7-1			means	standard deviations
3	0.083	0.089	0.09	0.0873333	0.00378594
5	0.212	0.199	0.196	0.202333	0.0085049
7	0.636	0.452	0.547	0.545	0.0920163
9	0.258	0.133	0.196	0.195667	0.0625007
	siRAB7-2
3	0.084	0.085	0.092	0.087	0.0043589
5	0.286	0.334	0.336	0.318667	0.0283078
7	0.867	1.031	0.926	0.941333	0.0830682
9	0.252	0.331	0.402	0.328333	0.0750355
	siRAB7-3
3	0.089	0.093	0.095	0.0923333	0.00305505
5	0.148	0.15	0.172	0.156667	0.0133167
7	0.777	0.764	0.803	0.781333	0.0198578
9	0.819	0.678	0.783	0.76	0.0732598
	siNC
3	0.087	0.083	0.093	0.0876667	0.00503322
5	0.389	0.361	0.422	0.390667	0.0305341
7	2.181	2.108	2.135	2.14133	0.0369098
9	2.123	2.172	2.199	2.16467	0.038527
