# Supplementary material for: Manganese is a potent inducer of lysosomal activity that inhibits de novo HBV infection
Source: PLoS Pathog. 2025 Jan 2;21(1):e1012800. doi: 10.1371/journal.ppat.1012800 (PMC11694974; doi:10.1371/journal.ppat.1012800)
Supplement: S2 Dataset — (ZIP) [file ppat.1012800.s013.zip › 1-9 SFigs minimal data set/S5 fig/S5C fig.xlsx]

## Sheet: Sheet1
S5C Fig
dpi	siVAMP7-2 Mn2+			means	standard deviations	siVAMP7-2			means	standard deviations
3	0.096	0.097	0.102	0.0983333	0.00321455	0.15	0.159	0.165	0.158	0.00754983
5	0.374	0.395	0.411	0.393333	0.0185562	0.63	0.661	0.727	0.672667	0.0495412
7	0.468	0.417	0.433	0.439333	0.0260832	0.708	0.756	0.783	0.749	0.0379868
9	0.297	0.276	0.314	0.295667	0.0190351	0.448	0.542	0.586	0.525333	0.0704935
	siNC Mn2+			means	standard deviations	siNC			means	standard deviations
3	0.134	0.122	0.142	0.132667	0.0100664	0.139	0.159	0.16	0.152667	0.0118462
5	0.409	0.358	0.411	0.392667	0.0300389	0.48	0.547	0.533	0.52	0.0353412
7	0.473	0.369	0.423	0.421667	0.0520128	0.594	0.608	0.647	0.616333	0.0274651
9	0.269	0.228	0.285	0.260667	0.0293995	0.336	0.343	0.394	0.357667	0.0316596
