# Supplementary material for: Manganese is a potent inducer of lysosomal activity that inhibits de novo HBV infection
Source: PLoS Pathog. 2025 Jan 2;21(1):e1012800. doi: 10.1371/journal.ppat.1012800 (PMC11694974; doi:10.1371/journal.ppat.1012800)
Supplement: S2 Dataset — (ZIP) [file ppat.1012800.s013.zip › 1-9 SFigs minimal data set/S5 fig/S5D fig/S5D Fig.xlsx]

## Sheet: Sheet1
	S5D Fig
dpi	siSTX7-1			means	standard deviations	siSTX7-2			means	standard deviations	siNC			means	standard deviations
3	0.191	0.178	0.189	0.186	0.007	0.178	0.166	0.173	0.172333	0.00602771	0.182	0.164	0.173	0.173	0.009
5	0.558	0.462	0.512	0.510667	0.0480139	0.434	0.346	0.385	0.388333	0.0440946	0.68	0.509	0.624	0.604333	0.0871799
7	0.919	0.85	0.865	0.878	0.0362905	0.859	0.896	0.866	0.873667	0.0196554	1.28	0.924	1.114	1.106	0.178135
9	0.756	0.536	0.649	0.647	0.110014	0.827	0.629	0.777	0.744333	0.102963	0.685	0.745	0.728	0.719333	0.0309246
