# Supplementary material for: Manganese is a potent inducer of lysosomal activity that inhibits de novo HBV infection
Source: PLoS Pathog. 2025 Jan 2;21(1):e1012800. doi: 10.1371/journal.ppat.1012800 (PMC11694974; doi:10.1371/journal.ppat.1012800)
Supplement: S2 Dataset — (ZIP) [file ppat.1012800.s013.zip › 1-9 SFigs minimal data set/S5 fig/S5E fig.xlsx]

## Sheet: Sheet1
	S5E Fig Lysosensor
	siNC									means	standard deviations
	0.780567	1.01866	1.19905	1.21052	1.11491	0.976869	1.00229	0.945603	0.751528	1	0.162358
	siSTX7 2
	1.14774	1.10683	0.814089	0.88068	0.853246	0.556402	0.495357	0.514926	0.514114	0.76482	0.257055
	S5E Fig Lysotracker
	siNC										means	standard deviations
	0.832059	0.770611	1.02942	1.06307	1.09274	1.12404	1.20046	0.97558	1.06529	0.846731	1	0.140708
	siSTX7 2
	1.43893	1.59751	1.61343	1.68657	1.80852	1.69767	1.87145	1.80572	1.90816	1.9285	1.73564	0.156887
