# Supplementary material for: Manganese is a potent inducer of lysosomal activity that inhibits de novo HBV infection
Source: PLoS Pathog. 2025 Jan 2;21(1):e1012800. doi: 10.1371/journal.ppat.1012800 (PMC11694974; doi:10.1371/journal.ppat.1012800)
Supplement: S2 Dataset — (ZIP) [file ppat.1012800.s013.zip › 1-9 SFigs minimal data set/S5 fig/S5F fig.xlsx]

## Sheet: Sheet1
S5F Fig
dpi	Mock			means	standard deviations	Bafilomycin A1			means	standard deviations
3	0.165	0.163	0.168	0.165333	0.00251661	0.188	0.188	0.194	0.19	0.0034641
5	0.146	0.168	0.172	0.162	0.014	0.249	0.254	0.277	0.26	0.0149332
7	0.278	0.376	0.399	0.351	0.0642573	0.554	0.661	0.681	0.632	0.0682862
9	0.333	0.495	0.502	0.443333	0.0956155	0.788	0.79	0.859	0.812333	0.0404269
