# Supplementary material for: Manganese is a potent inducer of lysosomal activity that inhibits de novo HBV infection
Source: PLoS Pathog. 2025 Jan 2;21(1):e1012800. doi: 10.1371/journal.ppat.1012800 (PMC11694974; doi:10.1371/journal.ppat.1012800)
Supplement: S2 Dataset — (ZIP) [file ppat.1012800.s013.zip › 1-9 SFigs minimal data set/S5 fig/S5G Fig.xlsx]

## Sheet: Sheet1
	S5G Fig
	dpi	Mock			means	standard deviations	Post 5mM			means	standard deviations	Post 10mM			means	standard deviations
	3	1.05	1.025	1.129	1.068	0.0542863	1.021	1.131	1.205	1.119	0.0925851	0.997	1.009	1.146	1.05067	0.0827788
	5	1.593	1.486	1.643	1.574	0.080206	1.458	1.516	1.599	1.52433	0.0708684	1.554	1.463	1.641	1.55267	0.0890075
	7	1.35	1.412	1.488	1.41667	0.0691183	1.307	1.421	1.503	1.41033	0.0984344	1.522	1.499	1.692	1.571	0.105418
	9	0.988	0.98	1.082	1.01667	0.0567215	0.614	0.899	0.847	0.786667	0.151777	0.959	0.929	1.054	0.980667	0.0652559
