# Supplementary material for: Manganese is a potent inducer of lysosomal activity that inhibits de novo HBV infection
Source: PLoS Pathog. 2025 Jan 2;21(1):e1012800. doi: 10.1371/journal.ppat.1012800 (PMC11694974; doi:10.1371/journal.ppat.1012800)
Supplement: S2 Dataset — (ZIP) [file ppat.1012800.s013.zip › 1-9 SFigs minimal data set/S6 fig/S6C fig.xlsx]

## Sheet: Sheet1
	S6C Fig HBsAg puncta
	Mock																									means	standard deviations
	21	29	29	15	34	35	14	18	28	28	24	24	23	29	38	28	35	25	15	18	26	35	36	38	23	26.72	7.32302
	Mn
	9	15	12	25	18	20	7	50	4	8	5	8	5	8	36	16	6	17	7	6	3	11	15	14	6	13.24	10.7482
	Td
	10	6	9	15	5	5	4	12	22	16	18	16	16	33	18	18	7	0	18	12	14	12	10	7	1	12.16	7.28972
	S6C Fig colocalization puncta
	Mock																									means	standard deviations
	5	4	1	2	5	3	1	1	2	1	0	9	0	4	4	5	1	3	1	2	1	2	3	2	4	2.64	2.03879
	Mn
	0	2	2	0	4	0	0	1	0	1	0	2	0	0	1	0	0	1	0	0	1	1	0	2	0	0.72	1.02144
	Td
	0	1	0	1	1	0	0	3	0	1	0	0	0	4	1	1	1	0	0	1	0	2	0	0	0	0.68	1.02956
