# Supplementary material for: Manganese is a potent inducer of lysosomal activity that inhibits de novo HBV infection
Source: PLoS Pathog. 2025 Jan 2;21(1):e1012800. doi: 10.1371/journal.ppat.1012800 (PMC11694974; doi:10.1371/journal.ppat.1012800)
Supplement: S2 Dataset — (ZIP) [file ppat.1012800.s013.zip › 1-9 SFigs minimal data set/S7 fig/S7B fig.xlsx]

## Sheet: Sheet1
	S7B Fig
	0 μM					means	standard deviations
	0.973646	1.14691	0.917912	1.02643	0.935095	1	0.0920975
	1 μM
	1.21045	0.901022	1.21057	0.921401	0.982532	1.04519	0.153863
	3 μM
	0.970107	1.0328	1.0801	1.0045	1.02547	1.02259	0.0403162
	10 μM
	0.874128	1.1264	0.85138	0.94174	0.921546	0.943039	0.108668
