# Supplementary material for: Manganese is a potent inducer of lysosomal activity that inhibits de novo HBV infection
Source: PLoS Pathog. 2025 Jan 2;21(1):e1012800. doi: 10.1371/journal.ppat.1012800 (PMC11694974; doi:10.1371/journal.ppat.1012800)
Supplement: S2 Dataset — (ZIP) [file ppat.1012800.s013.zip › 1-9 SFigs minimal data set/S7 fig/S7D fig/S7D fig.xlsx]

## Sheet: Sheet1
	S7D Fig
	0			means	standard deviations	100			means	standard deviations
	1.21917	0.944527	0.836308	1	0.197365	0.457639	0.952049	0.625228	0.678305	0.251442
