# Supplementary material for: Manganese is a potent inducer of lysosomal activity that inhibits de novo HBV infection
Source: PLoS Pathog. 2025 Jan 2;21(1):e1012800. doi: 10.1371/journal.ppat.1012800 (PMC11694974; doi:10.1371/journal.ppat.1012800)
Supplement: S2 Dataset — (ZIP) [file ppat.1012800.s013.zip › 1-9 SFigs minimal data set/S8 fig/S8B fig.xlsx]

## Sheet: Sheet1
	S8B Fig HBeAg
	Mock			means	standard deviations
	2.023	2.096	2.158	2.09233	0.0675747
	Td (1μM)
	1.963	2.051	1.956	1.99	0.0529434
	Td (3 μM)
	2.157	2.073	2.235	2.155	0.0810185
	Td (10 μM)
	2.039	2.143	2.021	2.06767	0.0658584
	ETV (2 μM)
	1.706	1.766	1.689	1.72033	0.0404516
	S8B Fig HBsAg
	Mock			means	standard deviations
	2.176	2.015	1.912	2.03433	0.133058
	Td (1μM)
	2.071	2.014	1.878	1.98767	0.0991581
	Td (3 μM)
	2.114	1.967	1.83	1.97033	0.142029
	Td (10 μM)
	2.07	2.102	2.01	2.06067	0.0467047
	ETV (2 μM)
	1.761	1.796	1.773	1.77667	0.0177858
