# Supplementary material for: Manganese is a potent inducer of lysosomal activity that inhibits de novo HBV infection
Source: PLoS Pathog. 2025 Jan 2;21(1):e1012800. doi: 10.1371/journal.ppat.1012800 (PMC11694974; doi:10.1371/journal.ppat.1012800)
Supplement: S2 Dataset — (ZIP) [file ppat.1012800.s013.zip › 1-9 SFigs minimal data set/S9 fig/S9D fig.xlsx]

## Sheet: Sheet1
	S9D Fig
	dpi	Mock			means	standard deviations	α-Tt 0.5 μM			means	standard deviations
	3	0.497	0.408	0.452	0.452333	0.0445009	0.415	0.356	0.389	0.386667	0.0295691
	5	1.176	1.082	1.105	1.121	0.049	1.086	0.904	0.962	0.984	0.0929731
	7	1.423	1.481	1.457	1.45367	0.0291433	1.475	1.206	1.354	1.345	0.134726
	9	1.031	1.163	1.134	1.10933	0.069371	1.04	0.99	1.112	1.04733	0.0613297
