# Supplementary material for: Manganese is a potent inducer of lysosomal activity that inhibits de novo HBV infection
Source: PLoS Pathog. 2025 Jan 2;21(1):e1012800. doi: 10.1371/journal.ppat.1012800 (PMC11694974; doi:10.1371/journal.ppat.1012800)
Supplement: S2 Dataset — (ZIP) [file ppat.1012800.s013.zip › 1-9 SFigs minimal data set/S9 fig/S9E fig.xlsx]

## Sheet: Sheet1
S9E Fig HBeAg							S9E Fig HBV DNA
dpi	DMSO			means	standard deviations		0 μM			means	standard deviations
3	0.466	0.458	0.47	0.464667	0.0061101		31910000	25900000	28100000	2.86367e+07	3.04073e+06
5	0.288	0.298	0.312	0.299333	0.0120554		1 μM
7	0.421	0.413	0.419	0.417667	0.00416333		30410000	24410000	26410000	2.70767e+07	3.05505e+06
9	0.582	0.534	0.548	0.554667	0.0246847		3 μM
11	0.781	0.818	0.81	0.803	0.0194679		21490000	35200000	28300000	28330000	6.85505e+06
13	0.777	0.735	0.751	0.754333	0.0211975
15	0.88	0.909	0.925	0.904667	0.0228108
17	1.333	1.314	1.326	1.32433	0.00960902
	α-Tt1 μM
3	0.403	0.367	0.395	0.388333	0.0189033
5	0.277	0.259	0.272	0.269333	0.00929157
7	0.356	0.316	0.344	0.338667	0.0205264
9	0.516	0.468	0.497	0.493667	0.024173
11	0.75	0.605	0.688	0.681	0.072753
13	0.803	0.663	0.743	0.736333	0.0702377
15	0.83	0.671	0.755	0.752	0.0795424
17	1.345	1.141	1.312	1.266	0.109503
	α-Tt3 μM
3	0.463	0.425	0.45	0.446	0.0193132
5	0.306	0.3	0.311	0.305667	0.00550757
7	0.347	0.379	0.368	0.364667	0.0162583
9	0.462	0.539	0.509	0.503333	0.0388115
11	0.551	0.708	0.61	0.623	0.0793032
13	0.637	0.646	0.758	0.680333	0.0674117
15	0.549	0.711	0.664	0.641333	0.0833447
17	1.119	0.911	1.124	1.05133	0.121558
